# Supplementary material for: Constrained Structure Minimizations on Hyperspheres for Minimum Energy Path Following
Source: J Chem Inf Model. 2025 Apr 1;65(7):3488–501. doi: 10.1021/acs.jcim.4c02351 (PMC12004539; doi:10.1021/acs.jcim.4c02351)
Supplement: Supplementary file 1 — ci4c02351_si_001.zip [file ci4c02351_si_001.zip › data_availability/rxn15/outputs/SADDLE/5/rxn15-sad.out]

 Executing /home/jasa/demon/6.2.4/object.mpi/deMon.6.2.4.mpi.

node12
node12
node12
node12
node12
node12
node12
node12
node12
node12
node12
node12
node12
node12
node12
node12
node12
node12
node12
node12
node12
node12
node12
node12
(node12:0,1,2,3,4,5,6,7,8,9,10,11,12,13,14,15,16,17,18,19,20,21,22,23)

real	12m19.822s
user	250m59.804s
sys	44m31.833s
19M	.
 ******************************************************************************
 ******************************************************************************
 ***                                                                        ***
 ***                              PROGRAM deMon2k                           ***
 ***                                                                        ***
 ***                        (VERSION 6.2.4, Sep. 2023)                      ***
 ***                                                                        ***
 ***     COPYRIGHT (C) BY THE INTERNATIONAL DEMON DEVELOPERS COMMUNITY      ***
 ***                                                                        ***
 ***  AUTHORS: A.M. Koster, G. Geudtner, A. Alvarez-Ibarra, M.C. Amirani,   ***
 ***           P. Calaminici, A.A.M. Carranza, M.E. Casida, J. Carmona-     ***
 ***           Espindola, J. Cuny, F.A. Delesma, R. Delgado-Venegas, V.D.   ***
 ***           Dominguez, R. Flores-Moreno, G.U. Gamboa, A. Goursot, T.     ***
 ***           Heine, K. Hermann, A. Ipatov, F. Janetzko, A. de la Lande,   ***
 ***           F. Louisnard, J. Martin del Campo, N. Pedroza Montero, L.G.  ***
 ***           M. Pettersson, D. Mejia-Rodriguez, J. Reveles, J. Vasquez-   ***
 ***           Perez, A. Vela, B. Zuniga-Gutierrez and D.R. Salahub         ***
 ***                                                                        ***
 ******************************************************************************
 ******************************************************************************
                                                                                

 FIRST TIMING           DATE: WED OCT 02 13:27:24 2024  TOTAL TIME:       0.077
                                                                                

 INITIALIZATION                   STEP TIME:     0.034  TOTAL TIME:       0.112

 ******************************************************************************

 HCN

 ******************************************************************************

 
 *** MOLECULAR SIMULATION DATA ***
 
 MOLECULAR CHARGE: 0
 NUMBER OF ATOMS: 8
 MOLECULAR SIMULATION TYPE: QM ONLY
 
 *** MOLECULAR QM DATA ***
 
 MULTIPLICITY: 1
 NUMBER OF QM ATOMS: 8
 NUMBER OF ELECTRONS: 30
 
 *** SCF OPTIONS ***
 
 SCF THEORY: RESTRICTED KOHN-SHAM (RKS)
 DIAGONALIZER: RS
 START GUESS: HUECKEL DENSITY
 SCF TOLERANCE: 0.100E-04
 POTENTIAL DENSITY: FITTED DENSITY
 NUMBER OF SCF ITERATIONS: 1000
 DIIS ACCELERATION: ON
 XC-POTENTIAL: PBE96 - PBE
 GRID TECHNIQUE: FIXED
 GRID PRUNING: ON
 GRID METHOD: DIRECT
 GRID TYPE: (99,590)p
 ATOMIC WEIGHT FUNCTION: BECKE SCREENED
 RADIAL QUADRATURE TYPE: EULER-MACLAURIN
 SCF METHODE: DIRECT & DOUBLE ASYMPTOTIC EXPANSION
 FREEZE AUXILIARY FUNCTIONS: OFF
 ANALYTICAL FIT SOLVER: DIAGONAL SVD
 SVD THRESHOLD: 0.100E-05
 SCF SCREENING: 0.333E-11
 SYMMETRY USE: NONE
 ROTATION OF THE ANGULAR GRIDS: OFF
 SCF PRINTING UNTIL CYCLE 0
 SPHERICAL ORBITALS WILL BE USED
 
 *** SADDLE INTERPOLATION OPTIONS ***
 
 SADDLE TOLERANCE: 0.100
 NUMBER OF INTERPOLATION STEPS: 500
 INTERPOLATION DISTANCE REDUCTION [%]: 5.00
 REACTANT-PRODUCT ALIGNMENT ENABLED
 
 *** PRINT OPTIONS ***
 
 PRINT OPTIMIZATION INFORMATION
 PRINT SADDLE DEBUG OUTPUT
 
 *** OUTPUT OPTIONS ***
 
 SADDLE OPTIMIZATIONS NOT REMOVED
 
 *** ACTIVATED INTERFACE PORTS ***
 
 FILE deMon.mol WILL BE WRITTEN
 
 
 *** GEOMETRY ***


 INPUT ORIENTATION IN ANGSTROM

  NO.  ATOM        X            Y            Z      Z-ATOM   MASS   TYPE OPTXYZ

    1  C         0.000000     0.000000     0.000000     6    12.011  QM       
    2  O         0.000000     0.000000     1.232123     8    15.999  QM       
    3  C         1.221796     0.000000    -0.834786     6    12.011  QM       
    4  C         1.135297    -0.000089    -2.185474     6    12.011  QM       
    5  H         2.184478     0.000000    -0.307499     1     1.008  QM       
    6  H         2.022455    -0.000092    -2.827932     1     1.008  QM       
    7  H         0.155966    -0.000163    -2.683376     1     1.008  QM       
    8  H        -0.962475     0.000000    -0.582893     1     1.008  QM       


 
 
 *** ERI STATISTIC ***
 
 Est. Integrated ERIs: 1523520
 Est. Asymptotic ERIS: 0
                                                                                

 INPUT                            STEP TIME:     0.059  TOTAL TIME:       0.171
 
 *** THE INPUT ORIENTATION IS USED ***
 
 POINT GROUP: Cs
 
 GROUP ORDER: 2


 STANDARD ORIENTATION IN ANGSTROM

  NO.  ATOM        X              Y              Z        Z-ATOM   MASS   TYPE

    1  C         0.595450      -0.366673       0.000021       6    12.011  QM
    2  O         1.734381       0.103394      -0.000020       8    15.999  QM
    3  C        -0.642324       0.444233       0.000025       6    12.011  QM
    4  C        -1.857852      -0.151025      -0.000018       6    12.011  QM
    5  H        -0.522192       1.535267      -0.000011       1     1.008  QM
    6  H        -2.790178       0.423928      -0.000017       1     1.008  QM
    7  H        -1.944471      -1.246239      -0.000057       1     1.008  QM
    8  H         0.423838      -1.478731       0.000059       1     1.008  QM
                                                                                

 SYMMETRY ANALYSIS                STEP TIME:     0.000  TOTAL TIME:       0.174
 
 NUMBER OF TB ORBITALS: 24
                                                                                

 START GUESS                      STEP TIME:     1.618  TOTAL TIME:       1.794
 
 
 GENERAL BASIS SET: (DZVP-GGA)
 
 NUMBER OF SHELLS: 36
 NUMBER OF ORBITALS: 80
 NUMBER OF PRIMITIVE GAUSSIAN EXPONENTS: 84
 
 
 GENERAL AUXIS SET: (GEN-A2*)
 
 NUMBER OF AUXILIARY FUNCTION SETS: 44
 NUMBER OF AUXILIARY FUNCTION SHELLS: 108
 NUMBER OF AUXILIARY FUNCTION: 460
 
 
 
 *** WARNING IN INVCDERI ***
 
 *** 13 COULOMB EIGENVALUES ARE QUENCHED ***
                                                                                

 MPI AUXILIARY FUNCTION FIT       STEP TIME:     0.060  TOTAL TIME:       1.859  
                                                                                

 CORE INTEGRALS                   STEP TIME:     0.069  TOTAL TIME:       1.864
                                                                                

 NULLSPACE                        STEP TIME:     0.005  TOTAL TIME:       1.874
                                                                                

 FIXED GRID GENERATION            STEP TIME:     0.000  TOTAL TIME:       1.896

 CYCLE:    1    EUPPER =     -267.430213841515    CDMIX =        0.300000000000
 CYCLE:    1    ELOWER =     -454.878956631258    SHIFT =        0.000000000000
 CYCLE:    1    EXC    =      -25.542700777129    ERCDC =       15.874936081501
 CYCLE:    1    ETOTAL =     -292.972914618644    ERROR =      187.448742789743

 CYCLE:    2    EUPPER =     -264.000927858794    CDMIX =        0.300000000000
 CYCLE:    2    ELOWER =     -268.265849047756    SHIFT =        0.000000000000
 CYCLE:    2    EXC    =      -25.696526410953    ERCDC =        1.821651630424
 CYCLE:    2    ETOTAL =     -289.697454269747    ERROR =        4.264921188962

 CYCLE:    3    EUPPER =     -265.533715176455    CDMIX =        0.300000000000
 CYCLE:    3    ELOWER =     -267.387581207018    SHIFT =        0.000000000000
 CYCLE:    3    EXC    =      -26.003633924753    ERCDC =        1.510895006721
 CYCLE:    3    ETOTAL =     -291.537349101208    ERROR =        1.853866030563

 CYCLE:    4    EUPPER =     -267.364464415120    CDMIX =        0.300000000000
 CYCLE:    4    ELOWER =     -267.488288690336    SHIFT =        0.000000000000
 CYCLE:    4    EXC    =      -26.051138989724    ERCDC =        0.315855590027
 CYCLE:    4    ETOTAL =     -293.415603404844    ERROR =        0.123824275216

 CYCLE:    5    EUPPER =     -267.414421908179    CDMIX =        0.300000000000
 CYCLE:    5    ELOWER =     -267.436742036441    SHIFT =        0.000000000000
 CYCLE:    5    EXC    =      -26.088153505163    ERCDC =        0.086356098282
 CYCLE:    5    ETOTAL =     -293.502575413343    ERROR =        0.022320128262

 CYCLE:    6    EUPPER =     -267.456238169817    CDMIX =        0.300000000000
 CYCLE:    6    ELOWER =     -267.463691970857    SHIFT =        0.000000000000
 CYCLE:    6    EXC    =      -26.103835174028    ERCDC =        0.044942316400
 CYCLE:    6    ETOTAL =     -293.560073343845    ERROR =        0.007453801039

 CYCLE:    7    EUPPER =     -267.457528970508    CDMIX =        0.300000000000
 CYCLE:    7    ELOWER =     -267.460553541796    SHIFT =        0.000000000000
 CYCLE:    7    EXC    =      -26.115043974968    ERCDC =        0.030379011658
 CYCLE:    7    ETOTAL =     -293.572572945476    ERROR =        0.003024571288

 CYCLE:    8    EUPPER =     -267.463150217295    CDMIX =        0.300000000000
 CYCLE:    8    ELOWER =     -267.464437190365    SHIFT =        0.000000000000
 CYCLE:    8    EXC    =      -26.128987542035    EDIIS =        0.019471935553
 CYCLE:    8    ETOTAL =     -293.592137759331    ERROR =        0.001286973069

 CYCLE:    9    EUPPER =     -267.451388509890    CDMIX =        0.300000000000
 CYCLE:    9    ELOWER =     -267.452540407788    SHIFT =        0.000000000000
 CYCLE:    9    EXC    =      -26.132982180044    EDIIS =        0.034965113584
 CYCLE:    9    ETOTAL =     -293.584370689935    ERROR =        0.001151897898

 CYCLE:   10    EUPPER =     -267.466922559751    CDMIX =        0.300000000000
 CYCLE:   10    ELOWER =     -267.466934993454    SHIFT =        0.000000000000
 CYCLE:   10    EXC    =      -26.133515697073    EDIIS =        0.002716824420
 CYCLE:   10    ETOTAL =     -293.600438256824    ERROR =        0.000012433703

 CYCLE:   11    EUPPER =     -267.466948952340    CDMIX =        0.300000000000
 CYCLE:   11    ELOWER =     -267.466950119798    SHIFT =        0.000000000000
 CYCLE:   11    EXC    =      -26.133429228484    EDIIS =        0.001110619217
 CYCLE:   11    ETOTAL =     -293.600378180824    ERROR =        0.000001167458

 CYCLE:   12    EUPPER =     -267.466781402983    CDMIX =        0.300000000000
 CYCLE:   12    ELOWER =     -267.466781497040    SHIFT =        0.000000000000
 CYCLE:   12    EXC    =      -26.133352339067    EDIIS =        0.000322211167
 CYCLE:   12    ETOTAL =     -293.600133742051    ERROR =        0.000000094057

 CYCLE:   13    EUPPER =     -267.466618145474    CDMIX =        0.100000000000
 CYCLE:   13    ELOWER =     -267.466618264652    SHIFT =        0.000000000000
 CYCLE:   13    EXC    =      -26.133500952397    ERCDC =        0.000320664185
 CYCLE:   13    ETOTAL =     -293.600119097871    ERROR =        0.000000119178
 
 *** SCF CONVERGED ***
 

 ELECTRONIC CORE ENERGY      =       -461.121094934
 ELECTRONIC COULOMB ENERGY   =        193.654476788
 ELECTRONIC HARTREE ENERGY   =       -267.466618145

 EXCHANGE ENERGY             =        -25.162599536
 CORRELATION ENERGY          =         -0.970901416
 EXCHANGE-CORRELATION ENERGY =        -26.133500952

 ELECTRONIC SCF ENERGY       =       -293.600119098
 NUCLEAR-REPULSION ENERGY    =        101.909555711
 TOTAL SCF ENERGY            =       -191.690563387
                                                                                

 SCF ITERATION                    STEP TIME:     0.911  TOTAL TIME:       2.855
 
 
 
 *********************************************
 *** TRANSITION STATE SADDLE INTERPOLATION ***
 *********************************************


 UNRELAXED COORDINATES OF SADDLE STEP 0 IN ANGSTROM

  NO.  ATOM        X              Y              Z        Z-ATOM   MASS   TYPE

    1  C         0.000000       0.000000       0.000000       6    12.011  QM
    2  O         0.000000       0.000000       1.232679       8    15.999  QM
    3  C         1.226800       0.000000      -0.846858       6    12.011  QM
    4  C         2.467775       0.000000      -0.307240       6    12.011  QM
    5  H         1.080517       0.000000      -1.935608       1     1.008  QM
    6  H         3.368523       0.000000      -0.930538       1     1.008  QM
    7  H         2.587475       0.000000       0.783649       1     1.008  QM
    8  H        -0.967397       0.000000      -0.569014       1     1.008  QM


 UNRELAXED SCF-ENERGY CALCULATED IN 12 CYCLES
 
 UNRELAXED TOTAL SADDLE ENERGY = -191.686995054964
 


 ALIGNED COORDINATES OF REFERENCE STRUCTURE IN ANGSTROM

  NO.  ATOM        X              Y              Z        Z-ATOM   MASS   TYPE

    1  C        -0.734119      -0.524814       0.000000       6    12.011  QM
    2  O        -1.386394       0.521148       0.000000       8    15.999  QM
    3  C         0.754970      -0.594232       0.000000       6    12.011  QM
    4  C         1.522431       0.520313       0.000000       6    12.011  QM
    5  H         1.206960      -1.595472       0.000000       1     1.008  QM
    6  H         2.616560       0.468060       0.000000       1     1.008  QM
    7  H         1.046754       1.509301       0.000000       1     1.008  QM
    8  H        -1.253887      -1.519537       0.000000       1     1.008  QM


 ALIGNED COORDINATES OF REACTANT IN ANGSTROM

  NO.  ATOM        X              Y              Z        Z-ATOM   MASS   TYPE

    1  C        -0.617464       0.328249       0.000107       6    12.011  QM
    2  O        -1.724359      -0.212964      -0.000075       8    15.999  QM
    3  C         0.669154      -0.402686      -0.000081       6    12.011  QM
    4  C         1.844568       0.268315       0.000052       6    12.011  QM
    5  H         0.618319      -1.499137      -0.000405       1     1.008  QM
    6  H         2.811415      -0.246474      -0.000082       1     1.008  QM
    7  H         1.861691       1.366815       0.000302       1     1.008  QM
    8  H        -0.516584       1.448939       0.000440       1     1.008  QM

 SIMILARITY INDEX: 0.731
 


 UNRELAXED COORDINATES OF SADDLE STEP 1 IN ANGSTROM

  NO.  ATOM        X              Y              Z        Z-ATOM   MASS   TYPE

    1  C        -0.623297       0.285596       0.000102       6    12.011  QM
    2  O        -1.707461      -0.176259      -0.000071       8    15.999  QM
    3  C         0.673445      -0.412263      -0.000077       6    12.011  QM
    4  C         1.828461       0.280915       0.000050       6    12.011  QM
    5  H         0.647751      -1.503953      -0.000385       1     1.008  QM
    6  H         2.801673      -0.210748      -0.000078       1     1.008  QM
    7  H         1.820944       1.373939       0.000287       1     1.008  QM
    8  H        -0.553449       1.300515       0.000418       1     1.008  QM


 UNRELAXED SCF-ENERGY CALCULATED IN 12 CYCLES
 
 UNRELAXED TOTAL SADDLE ENERGY = -191.676330586426
 
 
 
 
 ***************************************
 *** MOLECULAR GEOMETRY OPTIMIZATION ***
 ***************************************
 
 INTERPOLATION DISTANCE: 6.2701093105
 
 *** ACTIVE DEGREES OF FREEDOM: 18 ***
 
 *** ENTERING OPTIMIZATION CYCLE: 1 ***
 

 PROJECTED CARTESIAN GRADIENTS IN A.U.

  NO.  ATOM        X             Y             Z

    1  C       -0.076138      0.000496     -0.000001
    2  O        0.083886      0.026792      0.000009
    3  C       -0.003340     -0.000087      0.000002
    4  C       -0.009304     -0.004775     -0.000003
    5  H       -0.000380      0.001562     -0.000003
    6  H       -0.004484      0.001856      0.000002
    7  H       -0.004108     -0.005031     -0.000002
    8  H       -0.018767     -0.090056     -0.000027


 ACTIVE CARTESIAN GRADIENTS

              1          2          3          4          5          6
          -0.086345  -0.001458  -0.000003   0.075594   0.049723   0.000013

              7          8          9         10         11         12
          -0.007537   0.049147   0.000016   0.008506   0.019673   0.000005

             13         14         15         16         17         18
          -0.027233   0.041780   0.000006  -0.027337  -0.015593   0.012219


 FULL LOCAL GRADIENT

              1          2          3          4          5          6
          -0.098385   0.086325  -0.000003   0.061753  -0.023941   0.000010

              7          8          9         10         11         12
           0.002902   0.006822   0.000018  -0.001585   0.014072   0.000003

             13         14         15         16         17         18
          -0.010705   0.011959   0.000005  -0.003502  -0.004348   0.011849


 TANGENTIAL LOCAL GRADIENTS IN A.U.

              1          2          3          4          5          6
           0.086325  -0.000003   0.061753  -0.023941   0.000010   0.002902

              7          8          9         10         11         12
           0.006822   0.000018  -0.001585   0.014072   0.000003  -0.010705

             13         14         15         16         17
           0.011959   0.000005  -0.003502  -0.004348   0.011849
 
 RMSQ FORCE :   0.0271416  MAXIMUM :   0.0003000  CONVERGED : NO
 MAX FORCE  :   0.0863253  MAXIMUM :   0.0004500  CONVERGED : NO
 RMSQ FORCE6:   4.9728584  MAXIMUM6:   0.0003000  CONVERGED : NO
 MAX FORCE6 :   4.9136747  MAXIMUM6:   0.0004500  CONVERGED : NO
 


 HESSIAN EIGENVALUES


                1           2           3           4           5           6
             1.00000     1.00000     1.00000     1.00000     1.00000     1.00000
 


                7           8           9          10          11          12
             1.00000     1.00000     1.00000     1.00000     1.00000     1.00000
 


               13          14          15          16          17
             1.00000     1.00000     1.00000     1.00000     1.00000
 


 LAMBDA FOR LMQA STEP: 0.00

  |TANGENTIAL STEP| =   0.111908  |PARALLEL STEP| =   0.000999


 STEP IN NORMAL COORDINATES

              1          2          3          4          5          6
           0.086133  -0.019203   0.000002  -0.061925   0.018058  -0.000010

              7          8          9         10         11         12
          -0.004724  -0.000836  -0.000018   0.002728  -0.013468  -0.000002

             13         14         15         16         17         18
           0.009275  -0.010536  -0.000005   0.003016   0.004200  -0.011845

 DISPLACEMENT STEP IN ANGSTROM

  NO.  ATOM        X             Y             Z

    1  C        0.040191     -0.009705     -0.000000
    2  O       -0.038685      0.003848     -0.000003
    3  C        0.003020     -0.002590     -0.000001
    4  C        0.001719      0.003761      0.000001
    5  H        0.008284     -0.002187      0.000007
    6  H       -0.000431      0.008350      0.000000
    7  H       -0.008850      0.004071     -0.000003
    8  H        0.000024      0.003893      0.000008


 ACTIVE CARTESIAN DISPLACEMENT STEP

              1          2          3          4          5          6
           0.086133  -0.019203   0.000002  -0.061925   0.018058  -0.000010

              7          8          9         10         11         12
          -0.004724  -0.000836  -0.000018   0.002728  -0.013468  -0.000002

             13         14         15         16         17         18
           0.009275  -0.010536  -0.000005   0.003016   0.004200  -0.011845
 
 PREDICTED ENERGY CHANGE: -0.006162928
 
 INTERPOLATION DISTANCE: 6.2701093105
 
 *** SCFTOL TIGHTEN TO 0.500E-05 ***
 
 *** CDFTOL TIGHTEN TO 0.100E-03 ***


 COORDINATES OF OPTIMIZATION STEP 1 IN ANGSTROM

  NO.  ATOM        X              Y              Z        Z-ATOM   MASS   TYPE

    1  C        -0.583106       0.275891       0.000102       6    12.011  QM
    2  O        -1.746146      -0.172411      -0.000074       8    15.999  QM
    3  C         0.676465      -0.414853      -0.000078       6    12.011  QM
    4  C         1.830180       0.284676       0.000051       6    12.011  QM
    5  H         0.656035      -1.506140      -0.000378       1     1.008  QM
    6  H         2.801242      -0.202398      -0.000078       1     1.008  QM
    7  H         1.812094       1.378010       0.000284       1     1.008  QM
    8  H        -0.553425       1.304408       0.000426       1     1.008  QM


 
 NEW SCF-ENERGY CALCULATED IN 12 CYCLES
 

 TOTAL ENERGY    =       -191.680617470

 ENERGY CHANGE =         -0.004286884
 ENERGY RATIO  =          0.695592132
 TRUST RADIUS  =          0.200000000
 
 BFGS DELTA*GAMMA: 0.153E-01
 
 BFGS DELTA*DE2*DELTA: 0.125E-01
 
 *** ENTERING OPTIMIZATION CYCLE: 2 ***
 

 PROJECTED CARTESIAN GRADIENTS IN A.U.

  NO.  ATOM        X             Y             Z

    1  C        0.038799      0.019801      0.000008
    2  O       -0.013315     -0.004167     -0.000003
    3  C       -0.010951      0.009987      0.000005
    4  C       -0.004534     -0.004310     -0.000002
    5  H        0.000127      0.002566     -0.000002
    6  H       -0.006058      0.003287      0.000002
    7  H       -0.003335     -0.003711     -0.000002
    8  H       -0.018169     -0.073493     -0.000022


 ACTIVE CARTESIAN GRADIENTS

              1          2          3          4          5          6
           0.043983   0.023754   0.000009  -0.001802   0.023955   0.000006

              7          8          9         10         11         12
          -0.011602   0.046502   0.000015   0.010573   0.013923   0.000004

             13         14         15         16         17         18
          -0.021124   0.034554   0.000005  -0.023458  -0.012158   0.012019


 FULL LOCAL GRADIENT

              1          2          3          4          5          6
          -0.058554  -0.042016   0.000008   0.014324   0.029963   0.000006

              7          8          9         10         11         12
          -0.009036   0.029878   0.000016   0.005530   0.010975   0.000002

             13         14         15         16         17         18
          -0.012472   0.018045   0.000004  -0.009568  -0.005450   0.011689


 TANGENTIAL LOCAL GRADIENTS IN A.U.

              1          2          3          4          5          6
          -0.042016   0.000008   0.014324   0.029963   0.000006  -0.009036

              7          8          9         10         11         12
           0.029878   0.000016   0.005530   0.010975   0.000002  -0.012472

             13         14         15         16         17
           0.018045   0.000004  -0.009568  -0.005450   0.011689

 COSANG =        -0.336621527
 
 RMSQ FORCE :   0.0166853  MAXIMUM :   0.0003000  CONVERGED : NO
 MAX FORCE  :   0.0420165  MAXIMUM :   0.0004500  CONVERGED : NO
 RMSQ FORCE6:   4.4572146  MAXIMUM6:   0.0003000  CONVERGED : NO
 MAX FORCE6 :   4.4345995  MAXIMUM6:   0.0004500  CONVERGED : NO
 RMSQ DR    :   0.0263780  MAXIMUM :   0.0012000  CONVERGED : NO
 MAX DR     :   0.0861327  MAXIMUM :   0.0018000  CONVERGED : NO
 


 HESSIAN EIGENVALUES


                1           2           3           4           5           6
             0.67475     1.00000     1.00000     1.00000     1.00000     1.00000
 


                7           8           9          10          11          12
             1.00000     1.00000     1.00000     1.00000     1.00000     1.00000
 


               13          14          15          16          17
             1.00000     1.00000     1.00000     1.00000     1.80472
 


 LAMBDA FOR LMQA STEP: 0.00

  |TANGENTIAL STEP| =   0.051282  |PARALLEL STEP| =   0.000210


 STEP IN NORMAL COORDINATES

              1          2          3          4          5          6
          -0.018253  -0.032990  -0.000007  -0.004449   0.016802  -0.000006

              7          8          9         10         11         12
           0.002557  -0.014527  -0.000016  -0.002598  -0.010952  -0.000002

             13         14         15         16         17         18
           0.010332  -0.014985  -0.000005   0.007859   0.005227  -0.011898

 DISPLACEMENT STEP IN ANGSTROM

  NO.  ATOM        X             Y             Z

    1  C       -0.008521     -0.014962     -0.000004
    2  O        0.000640      0.011079      0.000001
    3  C        0.005955     -0.005992     -0.000002
    4  C        0.000683      0.003289      0.000001
    5  H        0.005543     -0.002115      0.000005
    6  H        0.001096      0.004780     -0.000000
    7  H       -0.005671      0.003005     -0.000002
    8  H        0.002983      0.011172      0.000008


 ACTIVE CARTESIAN DISPLACEMENT STEP

              1          2          3          4          5          6
          -0.018253  -0.032990  -0.000007  -0.004449   0.016802  -0.000006

              7          8          9         10         11         12
           0.002557  -0.014527  -0.000016  -0.002598  -0.010952  -0.000002

             13         14         15         16         17         18
           0.010332  -0.014985  -0.000005   0.007859   0.005227  -0.011898
 
 PREDICTED ENERGY CHANGE: -0.001586190
 
 INTERPOLATION DISTANCE: 6.2701093105
 
 *** SCFTOL TIGHTEN TO 0.100E-06 ***
 
 *** CDFTOL TIGHTEN TO 0.750E-04 ***


 COORDINATES OF OPTIMIZATION STEP 2 IN ANGSTROM

  NO.  ATOM        X              Y              Z        Z-ATOM   MASS   TYPE

    1  C        -0.591626       0.260929       0.000098       6    12.011  QM
    2  O        -1.745506      -0.161333      -0.000073       8    15.999  QM
    3  C         0.682420      -0.420845      -0.000079       6    12.011  QM
    4  C         1.830863       0.287965       0.000051       6    12.011  QM
    5  H         0.661578      -1.508255      -0.000373       1     1.008  QM
    6  H         2.802338      -0.197618      -0.000078       1     1.008  QM
    7  H         1.806422       1.381015       0.000282       1     1.008  QM
    8  H        -0.550442       1.315580       0.000435       1     1.008  QM


 
 NEW SCF-ENERGY CALCULATED IN 14 CYCLES
 

 TOTAL ENERGY    =       -191.682753594

 ENERGY CHANGE =         -0.002136123
 ENERGY RATIO  =          1.346700622
 TRUST RADIUS  =          0.200000000
 
 BFGS DELTA*GAMMA: 0.211E-02
 
 BFGS DELTA*DE2*DELTA: 0.320E-02
 
 *** ENTERING OPTIMIZATION CYCLE: 3 ***
 

 PROJECTED CARTESIAN GRADIENTS IN A.U.

  NO.  ATOM        X             Y             Z

    1  C        0.014398     -0.010306     -0.000002
    2  O        0.004970      0.012195      0.000003
    3  C       -0.007431      0.009718      0.000005
    4  C       -0.003830     -0.000654     -0.000001
    5  H       -0.001660      0.006354     -0.000000
    6  H       -0.006742      0.003409      0.000002
    7  H       -0.003209     -0.003122     -0.000002
    8  H       -0.019015     -0.050937     -0.000016


 ACTIVE CARTESIAN GRADIENTS

              1          2          3          4          5          6
           0.016313  -0.011567  -0.000002   0.011955   0.021963   0.000006

              7          8          9         10         11         12
          -0.006048   0.032328   0.000011   0.011999   0.008406   0.000002

             13         14         15         16         17         18
          -0.013656   0.027780   0.000003  -0.015717  -0.007397   0.012111


 FULL LOCAL GRADIENT

              1          2          3          4          5          6
          -0.053357  -0.017028  -0.000002   0.003366  -0.007002   0.000005

              7          8          9         10         11         12
          -0.001592   0.012088   0.000012   0.006790   0.005301   0.000001

             13         14         15         16         17         18
          -0.004908   0.011746   0.000003  -0.002709  -0.001219   0.011708


 TANGENTIAL LOCAL GRADIENTS IN A.U.

              1          2          3          4          5          6
          -0.017028  -0.000002   0.003366  -0.007002   0.000005  -0.001592

              7          8          9         10         11         12
           0.012088   0.000012   0.006790   0.005301   0.000001  -0.004908

             13         14         15         16         17
           0.011746   0.000003  -0.002709  -0.001219   0.011708

 COSANG =         0.718726847
 
 RMSQ FORCE :   0.0071995  MAXIMUM :   0.0003000  CONVERGED : NO
 MAX FORCE  :   0.0170283  MAXIMUM :   0.0004500  CONVERGED : NO
 RMSQ FORCE6:   3.8674192  MAXIMUM6:   0.0003000  CONVERGED : NO
 MAX FORCE6 :   3.8599338  MAXIMUM6:   0.0004500  CONVERGED : NO
 RMSQ DR    :   0.0120873  MAXIMUM :   0.0012000  CONVERGED : NO
 MAX DR     :   0.0329898  MAXIMUM :   0.0018000  CONVERGED : NO
 


 HESSIAN EIGENVALUES


                1           2           3           4           5           6
             0.44554     0.99765     1.00000     1.00000     1.00000     1.00000
 


                7           8           9          10          11          12
             1.00000     1.00000     1.00000     1.00000     1.00000     1.00000
 


               13          14          15          16          17
             1.00000     1.00000     1.00000     1.00406     1.79465
 


 LAMBDA FOR LMQA STEP: 0.00

  |TANGENTIAL STEP| =   0.053583  |PARALLEL STEP| =   0.000229


 STEP IN NORMAL COORDINATES

              1          2          3          4          5          6
          -0.018493  -0.009015   0.000001  -0.015224   0.027826  -0.000009

              7          8          9         10         11         12
          -0.000952  -0.012780  -0.000023  -0.009182  -0.011604  -0.000002

             13         14         15         16         17         18
           0.009313  -0.020997  -0.000006   0.005973   0.003505  -0.021981

 DISPLACEMENT STEP IN ANGSTROM

  NO.  ATOM        X             Y             Z

    1  C       -0.008637     -0.003964      0.000000
    2  O       -0.003768      0.007665     -0.000001
    3  C        0.008767     -0.011370     -0.000003
    4  C        0.000669      0.002792      0.000000
    5  H        0.010169     -0.006756      0.000007
    6  H        0.003177      0.006943     -0.000001
    7  H       -0.008727      0.004615     -0.000002
    8  H        0.007636      0.007955      0.000010


 ACTIVE CARTESIAN DISPLACEMENT STEP

              1          2          3          4          5          6
          -0.018493  -0.009015   0.000001  -0.015224   0.027826  -0.000009

              7          8          9         10         11         12
          -0.000952  -0.012780  -0.000023  -0.009182  -0.011604  -0.000002

             13         14         15         16         17         18
           0.009313  -0.020997  -0.000006   0.005973   0.003505  -0.021981
 
 PREDICTED ENERGY CHANGE: -0.000734756
 
 INTERPOLATION DISTANCE: 6.2701093105


 COORDINATES OF OPTIMIZATION STEP 3 IN ANGSTROM

  NO.  ATOM        X              Y              Z        Z-ATOM   MASS   TYPE

    1  C        -0.600264       0.256965       0.000098       6    12.011  QM
    2  O        -1.749274      -0.153668      -0.000074       8    15.999  QM
    3  C         0.691187      -0.432214      -0.000083       6    12.011  QM
    4  C         1.831532       0.290757       0.000052       6    12.011  QM
    5  H         0.671747      -1.515011      -0.000366       1     1.008  QM
    6  H         2.805515      -0.190676      -0.000079       1     1.008  QM
    7  H         1.797695       1.385630       0.000280       1     1.008  QM
    8  H        -0.542806       1.323535       0.000445       1     1.008  QM


 
 NEW SCF-ENERGY CALCULATED IN 10 CYCLES
 

 TOTAL ENERGY    =       -191.683821229

 ENERGY CHANGE =         -0.001067635
 ENERGY RATIO  =          1.453047771
 TRUST RADIUS  =          0.200000000
 
 BFGS DELTA*GAMMA: 0.827E-03
 
 BFGS DELTA*DE2*DELTA: 0.149E-02
 
 *** ENTERING OPTIMIZATION CYCLE: 4 ***
 

 PROJECTED CARTESIAN GRADIENTS IN A.U.

  NO.  ATOM        X             Y             Z

    1  C       -0.004550     -0.016485     -0.000005
    2  O        0.013407      0.018425      0.000005
    3  C        0.001347      0.001557      0.000002
    4  C       -0.003243      0.002077     -0.000000
    5  H       -0.002279      0.009947      0.000001
    6  H       -0.007036      0.003126      0.000002
    7  H       -0.003095     -0.001170     -0.000002
    8  H       -0.018753     -0.040952     -0.000013


 ACTIVE CARTESIAN GRADIENTS

              1          2          3          4          5          6
          -0.005154  -0.019136  -0.000005   0.015192   0.026656   0.000007

              7          8          9         10         11         12
          -0.000356   0.019797   0.000007   0.012383   0.005257   0.000002

             13         14         15         16         17         18
          -0.010293   0.025984   0.000003  -0.012582  -0.006911   0.011814


 FULL LOCAL GRADIENT

              1          2          3          4          5          6
          -0.049894   0.004182  -0.000004   0.000391  -0.013818   0.000005

              7          8          9         10         11         12
           0.005318  -0.002117   0.000008   0.007292   0.002182   0.000000

             13         14         15         16         17         18
          -0.001878   0.010650   0.000003  -0.000311  -0.001110   0.011263


 TANGENTIAL LOCAL GRADIENTS IN A.U.

              1          2          3          4          5          6
           0.004182  -0.000004   0.000391  -0.013818   0.000005   0.005318

              7          8          9         10         11         12
          -0.002117   0.000008   0.007292   0.002182   0.000000  -0.001878

             13         14         15         16         17
           0.010650   0.000003  -0.000311  -0.001110   0.011263

 COSANG =         0.465295223
 
 RMSQ FORCE :   0.0056591  MAXIMUM :   0.0003000  CONVERGED : NO
 MAX FORCE  :   0.0138182  MAXIMUM :   0.0004500  CONVERGED : NO
 RMSQ FORCE6:   3.1587171  MAXIMUM6:   0.0003000  CONVERGED : NO
 MAX FORCE6 :   3.1537305  MAXIMUM6:   0.0004500  CONVERGED : NO
 RMSQ DR    :   0.0126298  MAXIMUM :   0.0012000  CONVERGED : NO
 MAX DR     :   0.0278258  MAXIMUM :   0.0018000  CONVERGED : NO
 


 HESSIAN EIGENVALUES


                1           2           3           4           5           6
             0.18828     0.89054     0.99999     1.00000     1.00000     1.00000
 


                7           8           9          10          11          12
             1.00000     1.00000     1.00000     1.00000     1.00000     1.00000
 


               13          14          15          16          17
             1.00000     1.00000     1.00028     1.10160     2.39134
 


 LAMBDA FOR LMQA STEP: 0.00

  |TANGENTIAL STEP| =   0.080857  |PARALLEL STEP| =   0.000521


 STEP IN NORMAL COORDINATES

              1          2          3          4          5          6
          -0.012345  -0.006741   0.000004  -0.025849   0.039236  -0.000019

              7          8          9         10         11         12
          -0.010088  -0.006974  -0.000038  -0.018848  -0.016277  -0.000003

             13         14         15         16         17         18
           0.012803  -0.038484  -0.000011   0.008034   0.006655  -0.040103

 DISPLACEMENT STEP IN ANGSTROM

  NO.  ATOM        X             Y             Z

    1  C       -0.005767     -0.002977      0.000002
    2  O       -0.009134      0.008993     -0.000003
    3  C        0.008561     -0.013618     -0.000005
    4  C        0.000676      0.002570     -0.000000
    5  H        0.018553     -0.015597      0.000011
    6  H        0.006448      0.012174     -0.000002
    7  H       -0.015263      0.006446     -0.000004
    8  H        0.014677      0.009562      0.000017


 ACTIVE CARTESIAN DISPLACEMENT STEP

              1          2          3          4          5          6
          -0.012345  -0.006741   0.000004  -0.025849   0.039236  -0.000019

              7          8          9         10         11         12
          -0.010088  -0.006974  -0.000038  -0.018848  -0.016277  -0.000003

             13         14         15         16         17         18
           0.012803  -0.038484  -0.000011   0.008034   0.006655  -0.040103
 
 PREDICTED ENERGY CHANGE: -0.000669335
 
 INTERPOLATION DISTANCE: 6.2701093105


 COORDINATES OF OPTIMIZATION STEP 4 IN ANGSTROM

  NO.  ATOM        X              Y              Z        Z-ATOM   MASS   TYPE

    1  C        -0.606030       0.253988       0.000100       6    12.011  QM
    2  O        -1.758409      -0.144674      -0.000077       8    15.999  QM
    3  C         0.699748      -0.445832      -0.000087       6    12.011  QM
    4  C         1.832207       0.293327       0.000052       6    12.011  QM
    5  H         0.690300      -1.530608      -0.000355       1     1.008  QM
    6  H         2.811963      -0.178501      -0.000081       1     1.008  QM
    7  H         1.782432       1.392076       0.000276       1     1.008  QM
    8  H        -0.528129       1.333097       0.000463       1     1.008  QM


 
 NEW SCF-ENERGY CALCULATED IN 11 CYCLES
 

 TOTAL ENERGY    =       -191.684840863

 ENERGY CHANGE =         -0.001019634
 ENERGY RATIO  =          1.523353438
 TRUST RADIUS  =          0.200000000
 
 BFGS DELTA*GAMMA: 0.679E-03
 
 BFGS DELTA*DE2*DELTA: 0.138E-02
 
 *** ENTERING OPTIMIZATION CYCLE: 5 ***
 

 PROJECTED CARTESIAN GRADIENTS IN A.U.

  NO.  ATOM        X             Y             Z

    1  C       -0.011173     -0.018243     -0.000006
    2  O        0.011085      0.019622      0.000006
    3  C        0.007871     -0.002668      0.000000
    4  C       -0.001094      0.003106      0.000001
    5  H       -0.001962      0.008738      0.000002
    6  H       -0.006520      0.002676      0.000001
    7  H       -0.003111      0.002129     -0.000002
    8  H       -0.017400     -0.030260     -0.000010


 ACTIVE CARTESIAN GRADIENTS

              1          2          3          4          5          6
          -0.012656  -0.021315  -0.000006   0.009686   0.026763   0.000007

              7          8          9         10         11         12
           0.003226   0.011416   0.000004   0.012398   0.002265   0.000001

             13         14         15         16         17         18
          -0.007170   0.019536   0.000002  -0.009000  -0.007457   0.010685


 FULL LOCAL GRADIENT

              1          2          3          4          5          6
          -0.041509   0.011776  -0.000005  -0.005840  -0.012228   0.000006

              7          8          9         10         11         12
           0.008759  -0.008689   0.000005   0.007883  -0.000495   0.000000

             13         14         15         16         17         18
           0.000129   0.006357   0.000002   0.001242  -0.002607   0.009962


 TANGENTIAL LOCAL GRADIENTS IN A.U.

              1          2          3          4          5          6
           0.011776  -0.000005  -0.005840  -0.012228   0.000006   0.008759

              7          8          9         10         11         12
          -0.008689   0.000005   0.007883  -0.000495   0.000000   0.000129

             13         14         15         16         17
           0.006357   0.000002   0.001242  -0.002607   0.009962

 COSANG =         0.850720005
 
 RMSQ FORCE :   0.0063476  MAXIMUM :   0.0003000  CONVERGED : NO
 MAX FORCE  :   0.0122284  MAXIMUM :   0.0004500  CONVERGED : NO
 RMSQ FORCE6:   2.2332535  MAXIMUM6:   0.0003000  CONVERGED : NO
 MAX FORCE6 :   2.2308863  MAXIMUM6:   0.0004500  CONVERGED : NO
 RMSQ DR    :   0.0190585  MAXIMUM :   0.0012000  CONVERGED : NO
 MAX DR     :   0.0401032  MAXIMUM :   0.0018000  CONVERGED : NO
 


 HESSIAN EIGENVALUES


                1           2           3           4           5           6
             0.09190     0.85768     0.99999     1.00000     1.00000     1.00000
 


                7           8           9          10          11          12
             1.00000     1.00000     1.00000     1.00000     1.00000     1.00000
 


               13          14          15          16          17
             1.00000     1.00057     1.01518     1.14752     2.32226
 


 LAMBDA FOR LMQA STEP: 0.00

  |TANGENTIAL STEP| =   0.108122  |PARALLEL STEP| =   0.000932


 STEP IN NORMAL COORDINATES

              1          2          3          4          5          6
          -0.009104   0.001958   0.000009  -0.026561   0.047839  -0.000030

              7          8          9         10         11         12
          -0.022137   0.000694  -0.000052  -0.032221  -0.018500  -0.000004

             13         14         15         16         17         18
           0.014942  -0.051770  -0.000016   0.008450   0.012750  -0.060019

 DISPLACEMENT STEP IN ANGSTROM

  NO.  ATOM        X             Y             Z

    1  C       -0.004253      0.000979      0.000004
    2  O       -0.009877      0.008583     -0.000006
    3  C        0.005340     -0.015453     -0.000005
    4  C       -0.001023      0.001938     -0.000001
    5  H        0.027039     -0.023386      0.000015
    6  H        0.010168      0.017409     -0.000002
    7  H       -0.021457      0.005711     -0.000006
    8  H        0.023381      0.009343      0.000024


 ACTIVE CARTESIAN DISPLACEMENT STEP

              1          2          3          4          5          6
          -0.009104   0.001958   0.000009  -0.026561   0.047839  -0.000030

              7          8          9         10         11         12
          -0.022137   0.000694  -0.000052  -0.032221  -0.018500  -0.000004

             13         14         15         16         17         18
           0.014942  -0.051770  -0.000016   0.008450   0.012750  -0.060019
 
 PREDICTED ENERGY CHANGE: -0.000653057
 
 INTERPOLATION DISTANCE: 6.2701093105


 COORDINATES OF OPTIMIZATION STEP 5 IN ANGSTROM

  NO.  ATOM        X              Y              Z        Z-ATOM   MASS   TYPE

    1  C        -0.610284       0.254967       0.000104       6    12.011  QM
    2  O        -1.768286      -0.136091      -0.000083       8    15.999  QM
    3  C         0.705088      -0.461285      -0.000092       6    12.011  QM
    4  C         1.831184       0.295265       0.000050       6    12.011  QM
    5  H         0.717339      -1.553994      -0.000340       1     1.008  QM
    6  H         2.822131      -0.161092      -0.000083       1     1.008  QM
    7  H         1.760975       1.397787       0.000270       1     1.008  QM
    8  H        -0.504748       1.342440       0.000487       1     1.008  QM


 
 NEW SCF-ENERGY CALCULATED IN 11 CYCLES
 

 TOTAL ENERGY    =       -191.685774496

 ENERGY CHANGE =         -0.000933633
 ENERGY RATIO  =          1.429635593
 TRUST RADIUS  =          0.200000000
 
 BFGS DELTA*GAMMA: 0.817E-03
 
 BFGS DELTA*DE2*DELTA: 0.137E-02
 
 *** ENTERING OPTIMIZATION CYCLE: 6 ***
 

 PROJECTED CARTESIAN GRADIENTS IN A.U.

  NO.  ATOM        X             Y             Z

    1  C       -0.011842     -0.014254     -0.000004
    2  O        0.005406      0.016740      0.000005
    3  C        0.010014     -0.005113     -0.000001
    4  C        0.001931      0.003703      0.000001
    5  H       -0.000196      0.002931      0.000002
    6  H       -0.003939      0.001506      0.000001
    7  H       -0.003120      0.005106     -0.000001
    8  H       -0.014641     -0.022164     -0.000008


 ACTIVE CARTESIAN GRADIENTS

              1          2          3          4          5          6
          -0.013414  -0.016724  -0.000005   0.002249   0.024610   0.000007

              7          8          9         10         11         12
           0.002274   0.007223   0.000001   0.010782   0.001845   0.000002

             13         14         15         16         17         18
          -0.005251   0.010617   0.000002  -0.005108  -0.008756   0.008615


 FULL LOCAL GRADIENT

              1          2          3          4          5          6
          -0.031808   0.012848  -0.000004  -0.009008  -0.004948   0.000006

              7          8          9         10         11         12
           0.006899  -0.009638   0.000001   0.006930  -0.000510   0.000001

             13         14         15         16         17         18
           0.000786  -0.000047   0.000002   0.002730  -0.005007   0.007758


 TANGENTIAL LOCAL GRADIENTS IN A.U.

              1          2          3          4          5          6
           0.012848  -0.000004  -0.009008  -0.004948   0.000006   0.006899

              7          8          9         10         11         12
          -0.009638   0.000001   0.006930  -0.000510   0.000001   0.000786

             13         14         15         16         17
          -0.000047   0.000002   0.002730  -0.005007   0.007758

 COSANG =         0.905214599
 
 RMSQ FORCE :   0.0057025  MAXIMUM :   0.0003000  CONVERGED : NO
 MAX FORCE  :   0.0128481  MAXIMUM :   0.0004500  CONVERGED : NO
 RMSQ FORCE6:   0.0107974  MAXIMUM6:   0.0003000  CONVERGED : NO
 MAX FORCE6 :   0.0354076  MAXIMUM6:   0.0004500  CONVERGED : NO
 RMSQ DR    :   0.0254857  MAXIMUM :   0.0012000  CONVERGED : NO
 MAX DR     :   0.0600187  MAXIMUM :   0.0018000  CONVERGED : NO
 


 HESSIAN EIGENVALUES


                1           2           3           4           5           6
             0.06471     0.78886     0.99998     1.00000     1.00000     1.00000
 


                7           8           9          10          11          12
             1.00000     1.00000     1.00000     1.00000     1.00000     1.00000
 


               13          14          15          16          17
             1.00046     1.00350     1.03846     1.14441     2.01847
 


 LAMBDA FOR LMQA STEP: 0.00

  |TANGENTIAL STEP| =   0.078889  |PARALLEL STEP| =   0.000496


 STEP IN NORMAL COORDINATES

              1          2          3          4          5          6
           0.000223   0.009097   0.000010  -0.008904   0.028300  -0.000026

              7          8          9         10         11         12
          -0.019844   0.007875  -0.000037  -0.029340  -0.012492  -0.000004

             13         14         15         16         17         18
           0.009498  -0.032952  -0.000014   0.002331   0.015249  -0.048724

 DISPLACEMENT STEP IN ANGSTROM

  NO.  ATOM        X             Y             Z

    1  C        0.000104      0.004167      0.000004
    2  O       -0.003766      0.003216     -0.000006
    3  C       -0.001212     -0.008101     -0.000002
    4  C       -0.003850     -0.000577     -0.000002
    5  H        0.020518     -0.015974      0.000011
    6  H        0.007405      0.014080     -0.000001
    7  H       -0.016090      0.000296     -0.000005
    8  H        0.020286      0.004357      0.000018


 ACTIVE CARTESIAN DISPLACEMENT STEP

              1          2          3          4          5          6
           0.000223   0.009097   0.000010  -0.008904   0.028300  -0.000026

              7          8          9         10         11         12
          -0.019844   0.007875  -0.000037  -0.029340  -0.012492  -0.000004

             13         14         15         16         17         18
           0.009498  -0.032952  -0.000014   0.002331   0.015249  -0.048724
 
 PREDICTED ENERGY CHANGE: -0.000377006
 
 INTERPOLATION DISTANCE: 6.2701093105


 COORDINATES OF OPTIMIZATION STEP 6 IN ANGSTROM

  NO.  ATOM        X              Y              Z        Z-ATOM   MASS   TYPE

    1  C        -0.610179       0.259134       0.000109       6    12.011  QM
    2  O        -1.772052      -0.132876      -0.000089       8    15.999  QM
    3  C         0.703877      -0.469386      -0.000095       6    12.011  QM
    4  C         1.827334       0.294688       0.000048       6    12.011  QM
    5  H         0.737857      -1.569968      -0.000329       1     1.008  QM
    6  H         2.829537      -0.147012      -0.000084       1     1.008  QM
    7  H         1.744886       1.398084       0.000265       1     1.008  QM
    8  H        -0.484462       1.346796       0.000505       1     1.008  QM


 
 NEW SCF-ENERGY CALCULATED IN 13 CYCLES
 

 TOTAL ENERGY    =       -191.686324461

 ENERGY CHANGE =         -0.000549965
 ENERGY RATIO  =          1.458769754
 TRUST RADIUS  =          0.200000000
 
 BFGS DELTA*GAMMA: 0.444E-03
 
 BFGS DELTA*DE2*DELTA: 0.788E-03
 
 *** ENTERING OPTIMIZATION CYCLE: 7 ***
 

 PROJECTED CARTESIAN GRADIENTS IN A.U.

  NO.  ATOM        X             Y             Z

    1  C       -0.006952     -0.007994     -0.000002
    2  O        0.000257      0.012130      0.000004
    3  C        0.008443     -0.003962     -0.000002
    4  C        0.002108      0.002818      0.000002
    5  H        0.002190     -0.002910      0.000002
    6  H       -0.000638      0.000571      0.000000
    7  H       -0.002917      0.005653     -0.000001
    8  H       -0.012083     -0.020095     -0.000007


 ACTIVE CARTESIAN GRADIENTS

              1          2          3          4          5          6
          -0.007876  -0.009387  -0.000002  -0.002344   0.021594   0.000007

              7          8          9         10         11         12
           0.000024   0.009274   0.000000   0.007216   0.003192   0.000002

             13         14         15         16         17         18
          -0.005126   0.004885   0.000002  -0.002718  -0.009368   0.006899


 FULL LOCAL GRADIENT

              1          2          3          4          5          6
          -0.026076   0.007559  -0.000002  -0.007877   0.002239   0.000006

              7          8          9         10         11         12
           0.003619  -0.004863   0.000000   0.003728   0.001090   0.000001

             13         14         15         16         17         18
           0.000189  -0.004296   0.000001   0.003685  -0.006253   0.005995


 TANGENTIAL LOCAL GRADIENTS IN A.U.

              1          2          3          4          5          6
           0.007559  -0.000002  -0.007877   0.002239   0.000006   0.003619

              7          8          9         10         11         12
          -0.004863   0.000000   0.003728   0.001090   0.000001   0.000189

             13         14         15         16         17
          -0.004296   0.000001   0.003685  -0.006253   0.005995

 COSANG =         0.865301914
 
 RMSQ FORCE :   0.0040810  MAXIMUM :   0.0003000  CONVERGED : NO
 MAX FORCE  :   0.0078771  MAXIMUM :   0.0004500  CONVERGED : NO
 RMSQ FORCE6:   0.0059808  MAXIMUM6:   0.0003000  CONVERGED : NO
 MAX FORCE6 :   0.0162984  MAXIMUM6:   0.0004500  CONVERGED : NO
 RMSQ DR    :   0.0185947  MAXIMUM :   0.0012000  CONVERGED : NO
 MAX DR     :   0.0487242  MAXIMUM :   0.0018000  CONVERGED : NO
 


 HESSIAN EIGENVALUES


                1           2           3           4           5           6
             0.05736     0.54324     0.98545     1.00000     1.00000     1.00000
 


                7           8           9          10          11          12
             1.00000     1.00000     1.00000     1.00000     1.00000     1.00003
 


               13          14          15          16          17
             1.00083     1.00378     1.01392     1.08411     1.98675
 


 LAMBDA FOR LMQA STEP: 0.00

  |TANGENTIAL STEP| =   0.059137  |PARALLEL STEP| =   0.000279


 STEP IN NORMAL COORDINATES

              1          2          3          4          5          6
           0.006213   0.011865   0.000009   0.006772   0.011243  -0.000024

              7          8          9         10         11         12
          -0.016202   0.009457  -0.000023  -0.023837  -0.009514  -0.000004

             13         14         15         16         17         18
           0.006013  -0.014119  -0.000011  -0.004477   0.018679  -0.039121

 DISPLACEMENT STEP IN ANGSTROM

  NO.  ATOM        X             Y             Z

    1  C        0.002902      0.005381      0.000004
    2  O        0.001982     -0.000652     -0.000005
    3  C       -0.006296     -0.002755      0.000001
    4  C       -0.005586     -0.002330     -0.000003
    5  H        0.013784     -0.007114      0.000007
    6  H        0.003349      0.011727     -0.000001
    7  H       -0.011590     -0.004442     -0.000004
    8  H        0.017560      0.001403      0.000014


 ACTIVE CARTESIAN DISPLACEMENT STEP

              1          2          3          4          5          6
           0.006213   0.011865   0.000009   0.006772   0.011243  -0.000024

              7          8          9         10         11         12
          -0.016202   0.009457  -0.000023  -0.023837  -0.009514  -0.000004

             13         14         15         16         17         18
           0.006013  -0.014119  -0.000011  -0.004477   0.018679  -0.039121
 
 PREDICTED ENERGY CHANGE: -0.000286076
 
 INTERPOLATION DISTANCE: 6.2701093105
 
 *** SCFTOL TIGHTEN TO 0.750E-07 ***
 
 *** CDFTOL TIGHTEN TO 0.500E-04 ***


 COORDINATES OF OPTIMIZATION STEP 7 IN ANGSTROM

  NO.  ATOM        X              Y              Z        Z-ATOM   MASS   TYPE

    1  C        -0.607277       0.264515       0.000113       6    12.011  QM
    2  O        -1.770070      -0.133528      -0.000094       8    15.999  QM
    3  C         0.697581      -0.472141      -0.000094       6    12.011  QM
    4  C         1.821747       0.292358       0.000045       6    12.011  QM
    5  H         0.751641      -1.577082      -0.000322       1     1.008  QM
    6  H         2.832886      -0.135285      -0.000085       1     1.008  QM
    7  H         1.733296       1.393642       0.000261       1     1.008  QM
    8  H        -0.466902       1.348200       0.000519       1     1.008  QM


 
 NEW SCF-ENERGY CALCULATED IN 10 CYCLES
 

 TOTAL ENERGY    =       -191.686733431

 ENERGY CHANGE =         -0.000408970
 ENERGY RATIO  =          1.429588632
 TRUST RADIUS  =          0.200000000
 
 BFGS DELTA*GAMMA: 0.345E-03
 
 BFGS DELTA*DE2*DELTA: 0.590E-03
 
 *** ENTERING OPTIMIZATION CYCLE: 8 ***
 

 PROJECTED CARTESIAN GRADIENTS IN A.U.

  NO.  ATOM        X             Y             Z

    1  C       -0.001007     -0.002006      0.000000
    2  O       -0.002264      0.007560      0.000002
    3  C        0.003703     -0.001738     -0.000002
    4  C        0.001668      0.001716      0.000001
    5  H        0.004730     -0.006429      0.000001
    6  H        0.001780      0.000577      0.000000
    7  H       -0.002554      0.004014     -0.000002
    8  H       -0.010000     -0.021280     -0.000007


 ACTIVE CARTESIAN GRADIENTS

              1          2          3          4          5          6
          -0.001141  -0.002338   0.000000  -0.003219   0.018309   0.000006

              7          8          9         10         11         12
          -0.004092   0.013347   0.000001   0.003805   0.004904   0.000002

             13         14         15         16         17         18
          -0.005469   0.002857   0.000002  -0.002118  -0.008509   0.005633


 FULL LOCAL GRADIENT

              1          2          3          4          5          6
          -0.023619   0.001052   0.000000  -0.004001   0.006826   0.000005

              7          8          9         10         11         12
          -0.001359   0.001103   0.000000   0.000464   0.002921   0.000001

             13         14         15         16         17         18
          -0.000494  -0.005658   0.000001   0.003672  -0.005620   0.004668


 TANGENTIAL LOCAL GRADIENTS IN A.U.

              1          2          3          4          5          6
           0.001052   0.000000  -0.004001   0.006826   0.000005  -0.001359

              7          8          9         10         11         12
           0.001103   0.000000   0.000464   0.002921   0.000001  -0.000494

             13         14         15         16         17
          -0.005658   0.000001   0.003672  -0.005620   0.004668

 COSANG =         0.675703648
 
 RMSQ FORCE :   0.0032051  MAXIMUM :   0.0003000  CONVERGED : NO
 MAX FORCE  :   0.0068262  MAXIMUM :   0.0004500  CONVERGED : NO
 RMSQ FORCE6:   0.0027877  MAXIMUM6:   0.0003000  CONVERGED : NO
 MAX FORCE6 :   0.0066260  MAXIMUM6:   0.0004500  CONVERGED : NO
 RMSQ DR    :   0.0139388  MAXIMUM :   0.0012000  CONVERGED : NO
 MAX DR     :   0.0391210  MAXIMUM :   0.0018000  CONVERGED : NO
 


 HESSIAN EIGENVALUES


                1           2           3           4           5           6
             0.05460     0.30272     0.92646     1.00000     1.00000     1.00000
 


                7           8           9          10          11          12
             1.00000     1.00000     1.00000     1.00000     1.00001     1.00022
 


               13          14          15          16          17
             1.00199     1.00369     1.01370     1.11243     2.22552
 


 LAMBDA FOR LMQA STEP: 0.00

  |TANGENTIAL STEP| =   0.044722  |PARALLEL STEP| =   0.000159


 STEP IN NORMAL COORDINATES

              1          2          3          4          5          6
           0.008234   0.007739   0.000006   0.015364  -0.000521  -0.000022

              7          8          9         10         11         12
          -0.007434   0.005451  -0.000012  -0.014799  -0.008591  -0.000004

             13         14         15         16         17         18
           0.003466   0.001746  -0.000008  -0.009412   0.018739  -0.028346

 DISPLACEMENT STEP IN ANGSTROM

  NO.  ATOM        X             Y             Z

    1  C        0.003845      0.003471      0.000003
    2  O        0.005303     -0.001933     -0.000004
    3  C       -0.006914      0.000469      0.000003
    4  C       -0.006237     -0.003020     -0.000004
    5  H        0.006234      0.001545      0.000004
    6  H       -0.001150      0.008985      0.000000
    7  H       -0.007582     -0.006502     -0.000003
    8  H        0.013491      0.000496      0.000010


 ACTIVE CARTESIAN DISPLACEMENT STEP

              1          2          3          4          5          6
           0.008234   0.007739   0.000006   0.015364  -0.000521  -0.000022

              7          8          9         10         11         12
          -0.007434   0.005451  -0.000012  -0.014799  -0.008591  -0.000004

             13         14         15         16         17         18
           0.003466   0.001746  -0.000008  -0.009412   0.018739  -0.028346
 
 PREDICTED ENERGY CHANGE: -0.000195256
 
 INTERPOLATION DISTANCE: 6.2701093105
 
 *** SCFTOL TIGHTEN TO 0.500E-07 ***
 
 *** CDFTOL TIGHTEN TO 0.250E-04 ***


 COORDINATES OF OPTIMIZATION STEP 8 IN ANGSTROM

  NO.  ATOM        X              Y              Z        Z-ATOM   MASS   TYPE

    1  C        -0.603432       0.267986       0.000115       6    12.011  QM
    2  O        -1.764767      -0.135461      -0.000099       8    15.999  QM
    3  C         0.690667      -0.471671      -0.000091       6    12.011  QM
    4  C         1.815511       0.289338       0.000042       6    12.011  QM
    5  H         0.757875      -1.575536      -0.000318       1     1.008  QM
    6  H         2.831735      -0.126300      -0.000085       1     1.008  QM
    7  H         1.725714       1.387140       0.000258       1     1.008  QM
    8  H        -0.453410       1.348695       0.000528       1     1.008  QM


 
 NEW SCF-ENERGY CALCULATED IN 10 CYCLES
 

 TOTAL ENERGY    =       -191.687008658

 ENERGY CHANGE =         -0.000275226
 ENERGY RATIO  =          1.409566900
 TRUST RADIUS  =          0.200000000
 
 BFGS DELTA*GAMMA: 0.238E-03
 
 BFGS DELTA*DE2*DELTA: 0.399E-03
 
 *** ENTERING OPTIMIZATION CYCLE: 9 ***
 

 PROJECTED CARTESIAN GRADIENTS IN A.U.

  NO.  ATOM        X             Y             Z

    1  C        0.002363      0.000344      0.000001
    2  O       -0.001221      0.005284      0.000001
    3  C       -0.000557      0.000435     -0.000001
    4  C        0.000119      0.000504      0.000001
    5  H        0.006454     -0.006167      0.000001
    6  H        0.002466      0.001571      0.000001
    7  H       -0.002133      0.001519     -0.000002
    8  H       -0.008567     -0.022406     -0.000007


 ACTIVE CARTESIAN GRADIENTS

              1          2          3          4          5          6
           0.002678   0.000452   0.000001  -0.000608   0.015746   0.000006

              7          8          9         10         11         12
          -0.006569   0.016255   0.000001   0.001159   0.005082   0.000002

             13         14         15         16         17         18
          -0.005337   0.003989   0.000002  -0.002773  -0.006371   0.004847


 FULL LOCAL GRADIENT

              1          2          3          4          5          6
          -0.023392  -0.002655   0.000001  -0.000131   0.006518   0.000005

              7          8          9         10         11         12
          -0.004245   0.004769   0.000001  -0.002186   0.003115   0.000001

             13         14         15         16         17         18
          -0.000469  -0.004391   0.000001   0.002975  -0.003423   0.003786


 TANGENTIAL LOCAL GRADIENTS IN A.U.

              1          2          3          4          5          6
          -0.002655   0.000001  -0.000131   0.006518   0.000005  -0.004245

              7          8          9         10         11         12
           0.004769   0.000001  -0.002186   0.003115   0.000001  -0.000469

             13         14         15         16         17
          -0.004391   0.000001   0.002975  -0.003423   0.003786

 COSANG =         0.805140421
 
 RMSQ FORCE :   0.0030602  MAXIMUM :   0.0003000  CONVERGED : NO
 MAX FORCE  :   0.0065185  MAXIMUM :   0.0004500  CONVERGED : NO
 RMSQ FORCE6:   0.0022630  MAXIMUM6:   0.0003000  CONVERGED : NO
 MAX FORCE6 :   0.0050575  MAXIMUM6:   0.0004500  CONVERGED : NO
 RMSQ DR    :   0.0105411  MAXIMUM :   0.0012000  CONVERGED : NO
 MAX DR     :   0.0283459  MAXIMUM :   0.0018000  CONVERGED : NO
 


 HESSIAN EIGENVALUES


                1           2           3           4           5           6
             0.05121     0.20020     0.86992     0.99999     1.00000     1.00000
 


                7           8           9          10          11          12
             1.00000     1.00000     1.00000     1.00000     1.00002     1.00067
 


               13          14          15          16          17
             1.00213     1.00437     1.02197     1.13612     2.18623
 


 LAMBDA FOR LMQA STEP: 0.00

  |TANGENTIAL STEP| =   0.036287  |PARALLEL STEP| =   0.000105


 STEP IN NORMAL COORDINATES

              1          2          3          4          5          6
           0.006649   0.001400   0.000003   0.013862  -0.002155  -0.000020

              7          8          9         10         11         12
          -0.000191  -0.000846  -0.000008  -0.006689  -0.008792  -0.000003

             13         14         15         16         17         18
           0.002294   0.007273  -0.000008  -0.010812   0.015956  -0.022833

 DISPLACEMENT STEP IN ANGSTROM

  NO.  ATOM        X             Y             Z

    1  C        0.003105      0.000579      0.000001
    2  O        0.004885     -0.000790     -0.000003
    3  C       -0.004089      0.000204      0.000003
    4  C       -0.005253     -0.002274     -0.000003
    5  H        0.001580      0.005409      0.000003
    6  H       -0.003856      0.007276      0.000000
    7  H       -0.006316     -0.005519     -0.000003
    8  H        0.010657      0.001124      0.000009


 ACTIVE CARTESIAN DISPLACEMENT STEP

              1          2          3          4          5          6
           0.006649   0.001400   0.000003   0.013862  -0.002155  -0.000020

              7          8          9         10         11         12
          -0.000191  -0.000846  -0.000008  -0.006689  -0.008792  -0.000003

             13         14         15         16         17         18
           0.002294   0.007273  -0.000008  -0.010812   0.015956  -0.022833
 
 PREDICTED ENERGY CHANGE: -0.000125950
 
 INTERPOLATION DISTANCE: 6.2701093105


 COORDINATES OF OPTIMIZATION STEP 9 IN ANGSTROM

  NO.  ATOM        X              Y              Z        Z-ATOM   MASS   TYPE

    1  C        -0.600327       0.268565       0.000116       6    12.011  QM
    2  O        -1.759881      -0.136251      -0.000102       8    15.999  QM
    3  C         0.686578      -0.471467      -0.000088       6    12.011  QM
    4  C         1.810258       0.287065       0.000039       6    12.011  QM
    5  H         0.759455      -1.570127      -0.000314       1     1.008  QM
    6  H         2.827879      -0.119023      -0.000085       1     1.008  QM
    7  H         1.719397       1.381621       0.000256       1     1.008  QM
    8  H        -0.442754       1.349820       0.000537       1     1.008  QM


 
 NEW SCF-ENERGY CALCULATED IN 15 CYCLES
 

 TOTAL ENERGY    =       -191.687181816

 ENERGY CHANGE =         -0.000173158
 ENERGY RATIO  =          1.374813517
 TRUST RADIUS  =          0.200000000
 
 BFGS DELTA*GAMMA: 0.161E-03
 
 BFGS DELTA*DE2*DELTA: 0.257E-03
 
 *** ENTERING OPTIMIZATION CYCLE: 10 ***
 

 PROJECTED CARTESIAN GRADIENTS IN A.U.

  NO.  ATOM        X             Y             Z

    1  C        0.002642     -0.000830     -0.000000
    2  O        0.001231      0.005403      0.000002
    3  C       -0.002420      0.001031     -0.000001
    4  C       -0.001348     -0.000145      0.000000
    5  H        0.007044     -0.002815      0.000002
    6  H        0.001315      0.003065      0.000001
    7  H       -0.001860     -0.000546     -0.000002
    8  H       -0.007516     -0.021424     -0.000007


 ACTIVE CARTESIAN GRADIENTS

              1          2          3          4          5          6
           0.002995  -0.000896  -0.000000   0.002583   0.014363   0.000005

              7          8          9         10         11         12
          -0.006724   0.015705   0.000001   0.000031   0.003469   0.000001

             13         14         15         16         17         18
          -0.004185   0.006574   0.000001  -0.004014  -0.003717   0.004216


 FULL LOCAL GRADIENT

              1          2          3          4          5          6
          -0.023351  -0.003035  -0.000000   0.001599   0.003211   0.000004

              7          8          9         10         11         12
          -0.004428   0.004406   0.000001  -0.003258   0.001530   0.000000

             13         14         15         16         17         18
           0.000500  -0.001595   0.000001   0.001737  -0.000690   0.003071


 TANGENTIAL LOCAL GRADIENTS IN A.U.

              1          2          3          4          5          6
          -0.003035  -0.000000   0.001599   0.003211   0.000004  -0.004428

              7          8          9         10         11         12
           0.004406   0.000001  -0.003258   0.001530   0.000000   0.000500

             13         14         15         16         17
          -0.001595   0.000001   0.001737  -0.000690   0.003071

 COSANG =         0.890014107
 
 RMSQ FORCE :   0.0022978  MAXIMUM :   0.0003000  CONVERGED : NO
 MAX FORCE  :   0.0044279  MAXIMUM :   0.0004500  CONVERGED : NO
 RMSQ FORCE6:   0.0025525  MAXIMUM6:   0.0003000  CONVERGED : NO
 MAX FORCE6 :   0.0055456  MAXIMUM6:   0.0004500  CONVERGED : NO
 RMSQ DR    :   0.0085530  MAXIMUM :   0.0012000  CONVERGED : NO
 MAX DR     :   0.0228330  MAXIMUM :   0.0018000  CONVERGED : NO
 


 HESSIAN EIGENVALUES


                1           2           3           4           5           6
             0.04773     0.17637     0.74880     0.99987     1.00000     1.00000
 


                7           8           9          10          11          12
             1.00000     1.00000     1.00000     1.00001     1.00006     1.00086
 


               13          14          15          16          17
             1.00149     1.00481     1.04295     1.09750     1.95212
 


 LAMBDA FOR LMQA STEP: 0.00

  |TANGENTIAL STEP| =   0.024189  |PARALLEL STEP| =   0.000047


 STEP IN NORMAL COORDINATES

              1          2          3          4          5          6
           0.002711  -0.002641   0.000002   0.006092   0.001003  -0.000016

              7          8          9         10         11         12
           0.003922  -0.004627  -0.000007  -0.000254  -0.006463  -0.000001

             13         14         15         16         17         18
           0.000556   0.004122  -0.000006  -0.007726   0.008970  -0.017221

 DISPLACEMENT STEP IN ANGSTROM

  NO.  ATOM        X             Y             Z

    1  C        0.001266     -0.001237      0.000001
    2  O        0.002170      0.000758     -0.000003
    3  C       -0.000070     -0.001128      0.000003
    4  C       -0.002826     -0.000792     -0.000002
    5  H       -0.000971      0.003957      0.000003
    6  H       -0.003783      0.004792     -0.000001
    7  H       -0.005549     -0.002365     -0.000002
    8  H        0.007284      0.001493      0.000007


 ACTIVE CARTESIAN DISPLACEMENT STEP

              1          2          3          4          5          6
           0.002711  -0.002641   0.000002   0.006092   0.001003  -0.000016

              7          8          9         10         11         12
           0.003922  -0.004627  -0.000007  -0.000254  -0.006463  -0.000001

             13         14         15         16         17         18
           0.000556   0.004122  -0.000006  -0.007726   0.008970  -0.017221
 
 PREDICTED ENERGY CHANGE: -0.000064986
 
 INTERPOLATION DISTANCE: 6.2701093105
 
 *** SCFTOL TIGHTEN TO 0.250E-07 ***
 
 *** CDFTOL TIGHTEN TO 0.100E-04 ***


 COORDINATES OF OPTIMIZATION STEP 10 IN ANGSTROM

  NO.  ATOM        X              Y              Z        Z-ATOM   MASS   TYPE

    1  C        -0.599061       0.267328       0.000117       6    12.011  QM
    2  O        -1.757712      -0.135492      -0.000105       8    15.999  QM
    3  C         0.686508      -0.472595      -0.000085       6    12.011  QM
    4  C         1.807432       0.286272       0.000036       6    12.011  QM
    5  H         0.758483      -1.566170      -0.000312       1     1.008  QM
    6  H         2.824097      -0.114231      -0.000086       1     1.008  QM
    7  H         1.713849       1.379256       0.000253       1     1.008  QM
    8  H        -0.435470       1.351313       0.000544       1     1.008  QM


 
 NEW SCF-ENERGY CALCULATED IN 15 CYCLES
 

 TOTAL ENERGY    =       -191.687270638

 ENERGY CHANGE =         -0.000088822
 ENERGY RATIO  =          1.366793561
 TRUST RADIUS  =          0.200000000
 
 BFGS DELTA*GAMMA: 0.844E-04
 
 BFGS DELTA*DE2*DELTA: 0.132E-03
 
 *** ENTERING OPTIMIZATION CYCLE: 11 ***
 

 PROJECTED CARTESIAN GRADIENTS IN A.U.

  NO.  ATOM        X             Y             Z

    1  C        0.000782     -0.003098     -0.000001
    2  O        0.002759      0.006582      0.000002
    3  C       -0.001379      0.000379     -0.000000
    4  C       -0.001867     -0.000454     -0.000000
    5  H        0.006732      0.000791      0.000002
    6  H       -0.000541      0.004304      0.000002
    7  H       -0.001863     -0.001223     -0.000002
    8  H       -0.006817     -0.019143     -0.000006


 ACTIVE CARTESIAN GRADIENTS

              1          2          3          4          5          6
           0.000886  -0.003557  -0.000001   0.003786   0.014099   0.000004

              7          8          9         10         11         12
          -0.005033   0.013149   0.000001   0.000352   0.001142   0.000000

             13         14         15         16         17         18
          -0.002792   0.008495   0.000001  -0.005119  -0.001939   0.003667


 FULL LOCAL GRADIENT

              1          2          3          4          5          6
          -0.022755  -0.001069  -0.000001   0.000892   0.000377   0.000003

              7          8          9         10         11         12
          -0.002615   0.001971   0.000001  -0.002787  -0.000725  -0.000001

             13         14         15         16         17         18
           0.001613   0.000723   0.000001   0.000479   0.001061   0.002489


 TANGENTIAL LOCAL GRADIENTS IN A.U.

              1          2          3          4          5          6
          -0.001069  -0.000001   0.000892   0.000377   0.000003  -0.002615

              7          8          9         10         11         12
           0.001971   0.000001  -0.002787  -0.000725  -0.000001   0.001613

             13         14         15         16         17
           0.000723   0.000001   0.000479   0.001061   0.002489

 COSANG =         0.777283211
 
 RMSQ FORCE :   0.0013671  MAXIMUM :   0.0003000  CONVERGED : NO
 MAX FORCE  :   0.0027871  MAXIMUM :   0.0004500  CONVERGED : NO
 RMSQ FORCE6:   0.0025796  MAXIMUM6:   0.0003000  CONVERGED : NO
 MAX FORCE6 :   0.0056579  MAXIMUM6:   0.0004500  CONVERGED : NO
 RMSQ DR    :   0.0057014  MAXIMUM :   0.0012000  CONVERGED : NO
 MAX DR     :   0.0172215  MAXIMUM :   0.0018000  CONVERGED : NO
 


 HESSIAN EIGENVALUES


                1           2           3           4           5           6
             0.04480     0.17252     0.52476     0.97764     1.00000     1.00000
 


                7           8           9          10          11          12
             1.00000     1.00000     1.00000     1.00004     1.00006     1.00021
 


               13          14          15          16          17
             1.00136     1.00354     1.02729     1.10992     1.98124
 


 LAMBDA FOR LMQA STEP: 0.00

  |TANGENTIAL STEP| =   0.016048  |PARALLEL STEP| =   0.000021


 STEP IN NORMAL COORDINATES

              1          2          3          4          5          6
           0.000684  -0.002668   0.000003   0.001388   0.002639  -0.000012

              7          8          9         10         11         12
           0.004318  -0.004586  -0.000006   0.002735  -0.002348   0.000001

             13         14         15         16         17         18
          -0.001654  -0.000368  -0.000004  -0.003908   0.002966  -0.012707

 DISPLACEMENT STEP IN ANGSTROM

  NO.  ATOM        X             Y             Z

    1  C        0.000320     -0.001230      0.000001
    2  O        0.000479      0.001090     -0.000002
    3  C        0.001550     -0.001545      0.000002
    4  C       -0.001080      0.000349     -0.000001
    5  H       -0.002239      0.000872      0.000002
    6  H       -0.002376      0.002358     -0.000002
    7  H       -0.004756     -0.000156     -0.000002
    8  H        0.004739      0.000957      0.000005


 ACTIVE CARTESIAN DISPLACEMENT STEP

              1          2          3          4          5          6
           0.000684  -0.002668   0.000003   0.001388   0.002639  -0.000012

              7          8          9         10         11         12
           0.004318  -0.004586  -0.000006   0.002735  -0.002348   0.000001

             13         14         15         16         17         18
          -0.001654  -0.000368  -0.000004  -0.003908   0.002966  -0.012707
 
 PREDICTED ENERGY CHANGE: -0.000030800
 
 INTERPOLATION DISTANCE: 6.2701093105


 COORDINATES OF OPTIMIZATION STEP 11 IN ANGSTROM

  NO.  ATOM        X              Y              Z        Z-ATOM   MASS   TYPE

    1  C        -0.598742       0.266098       0.000118       6    12.011  QM
    2  O        -1.757232      -0.134402      -0.000107       8    15.999  QM
    3  C         0.688058      -0.474141      -0.000084       6    12.011  QM
    4  C         1.806352       0.286621       0.000035       6    12.011  QM
    5  H         0.756244      -1.565298      -0.000310       1     1.008  QM
    6  H         2.821721      -0.111873      -0.000087       1     1.008  QM
    7  H         1.709092       1.379100       0.000252       1     1.008  QM
    8  H        -0.430731       1.352270       0.000549       1     1.008  QM


 
 NEW SCF-ENERGY CALCULATED IN 12 CYCLES
 

 TOTAL ENERGY    =       -191.687314811

 ENERGY CHANGE =         -0.000044173
 ENERGY RATIO  =          1.434199826
 TRUST RADIUS  =          0.200000000
 
 BFGS DELTA*GAMMA: 0.351E-04
 
 BFGS DELTA*DE2*DELTA: 0.625E-04
 
 *** ENTERING OPTIMIZATION CYCLE: 12 ***
 

 PROJECTED CARTESIAN GRADIENTS IN A.U.

  NO.  ATOM        X             Y             Z

    1  C       -0.001166     -0.004542     -0.000002
    2  O        0.003291      0.007515      0.000003
    3  C        0.000416     -0.000473     -0.000000
    4  C       -0.001843     -0.000430     -0.000000
    5  H        0.006123      0.002652      0.000002
    6  H       -0.001905      0.004774      0.000002
    7  H       -0.002034     -0.001190     -0.000002
    8  H       -0.006348     -0.017382     -0.000005


 ACTIVE CARTESIAN GRADIENTS

              1          2          3          4          5          6
          -0.001322  -0.005268  -0.000002   0.003700   0.014323   0.000004

              7          8          9         10         11         12
          -0.003259   0.010945   0.000001   0.001062  -0.000145  -0.000000

             13         14         15         16         17         18
          -0.001948   0.009151   0.000001  -0.005741  -0.001267   0.003194


 FULL LOCAL GRADIENT

              1          2          3          4          5          6
          -0.022077   0.001045  -0.000002  -0.000283  -0.000852   0.000003

              7          8          9         10         11         12
          -0.000733  -0.000106   0.000001  -0.001937  -0.001942  -0.000001

             13         14         15         16         17         18
           0.002239   0.001709   0.000001  -0.000323   0.001661   0.002005


 TANGENTIAL LOCAL GRADIENTS IN A.U.

              1          2          3          4          5          6
           0.001045  -0.000002  -0.000283  -0.000852   0.000003  -0.000733

              7          8          9         10         11         12
          -0.000106   0.000001  -0.001937  -0.001942  -0.000001   0.002239

             13         14         15         16         17
           0.001709   0.000001  -0.000323   0.001661   0.002005

 COSANG =         0.651047417
 
 RMSQ FORCE :   0.0012076  MAXIMUM :   0.0003000  CONVERGED : NO
 MAX FORCE  :   0.0022389  MAXIMUM :   0.0004500  CONVERGED : NO
 RMSQ FORCE6:   0.0018381  MAXIMUM6:   0.0003000  CONVERGED : NO
 MAX FORCE6 :   0.0039048  MAXIMUM6:   0.0004500  CONVERGED : NO
 RMSQ DR    :   0.0037827  MAXIMUM :   0.0012000  CONVERGED : NO
 MAX DR     :   0.0127069  MAXIMUM :   0.0018000  CONVERGED : NO
 


 HESSIAN EIGENVALUES


                1           2           3           4           5           6
             0.04160     0.15007     0.31856     0.91714     1.00000     1.00000
 


                7           8           9          10          11          12
             1.00000     1.00000     1.00000     1.00004     1.00009     1.00065
 


               13          14          15          16          17
             1.00143     1.00289     1.02174     1.19264     2.25214
 


 LAMBDA FOR LMQA STEP: 0.00

  |TANGENTIAL STEP| =   0.018287  |PARALLEL STEP| =   0.000027


 STEP IN NORMAL COORDINATES

              1          2          3          4          5          6
           0.001293  -0.002056   0.000005   0.001274   0.002860  -0.000014

              7          8          9         10         11         12
           0.004844  -0.004648  -0.000005   0.004866   0.000290   0.000002

             13         14         15         16         17         18
          -0.004484  -0.002868  -0.000004  -0.002834   0.000609  -0.014600

 DISPLACEMENT STEP IN ANGSTROM

  NO.  ATOM        X             Y             Z

    1  C        0.000604     -0.000955      0.000002
    2  O        0.000344      0.000974     -0.000003
    3  C        0.001733     -0.001635      0.000003
    4  C       -0.000748      0.000982     -0.000002
    5  H       -0.004024     -0.000948      0.000002
    6  H       -0.001979      0.001547     -0.000003
    7  H       -0.005890      0.000664     -0.000002
    8  H        0.005040      0.000405      0.000005


 ACTIVE CARTESIAN DISPLACEMENT STEP

              1          2          3          4          5          6
           0.001293  -0.002056   0.000005   0.001274   0.002860  -0.000014

              7          8          9         10         11         12
           0.004844  -0.004648  -0.000005   0.004866   0.000290   0.000002

             13         14         15         16         17         18
          -0.004484  -0.002868  -0.000004  -0.002834   0.000609  -0.014600
 
 PREDICTED ENERGY CHANGE: -0.000027399
 
 INTERPOLATION DISTANCE: 6.2701093105


 COORDINATES OF OPTIMIZATION STEP 12 IN ANGSTROM

  NO.  ATOM        X              Y              Z        Z-ATOM   MASS   TYPE

    1  C        -0.598138       0.265143       0.000120       6    12.011  QM
    2  O        -1.756888      -0.133428      -0.000110       8    15.999  QM
    3  C         0.689791      -0.475775      -0.000081       6    12.011  QM
    4  C         1.805603       0.287604       0.000033       6    12.011  QM
    5  H         0.752220      -1.566246      -0.000308       1     1.008  QM
    6  H         2.819741      -0.110325      -0.000090       1     1.008  QM
    7  H         1.703202       1.379764       0.000250       1     1.008  QM
    8  H        -0.425690       1.352676       0.000554       1     1.008  QM


 
 NEW SCF-ENERGY CALCULATED IN 21 CYCLES
 

 TOTAL ENERGY    =       -191.687356770

 ENERGY CHANGE =         -0.000041960
 ENERGY RATIO  =          1.531451125
 TRUST RADIUS  =          0.200000000
 
 BFGS DELTA*GAMMA: 0.259E-04
 
 BFGS DELTA*DE2*DELTA: 0.560E-04
 
 *** ENTERING OPTIMIZATION CYCLE: 13 ***
 

 PROJECTED CARTESIAN GRADIENTS IN A.U.

  NO.  ATOM        X             Y             Z

    1  C       -0.002400     -0.005333     -0.000002
    2  O        0.003136      0.008017      0.000003
    3  C        0.002050     -0.001045     -0.000000
    4  C       -0.001593     -0.000226     -0.000000
    5  H        0.005349      0.003309      0.000002
    6  H       -0.002959      0.004752      0.000002
    7  H       -0.002335     -0.001027     -0.000001
    8  H       -0.005838     -0.016175     -0.000005


 ACTIVE CARTESIAN GRADIENTS

              1          2          3          4          5          6
          -0.002720  -0.006210  -0.000002   0.003026   0.014423   0.000004

              7          8          9         10         11         12
          -0.001768   0.009382   0.000001   0.001876  -0.000523  -0.000001

             13         14         15         16         17         18
          -0.001512   0.009098   0.000001  -0.006173  -0.001116   0.002613


 FULL LOCAL GRADIENT

              1          2          3          4          5          6
          -0.021346   0.002385  -0.000002  -0.001436  -0.001193   0.000002

              7          8          9         10         11         12
           0.000796  -0.001409   0.000001  -0.000979  -0.002248  -0.000001

             13         14         15         16         17         18
           0.002481   0.001955   0.000000  -0.000953   0.001722   0.001413


 TANGENTIAL LOCAL GRADIENTS IN A.U.

              1          2          3          4          5          6
           0.002385  -0.000002  -0.001436  -0.001193   0.000002   0.000796

              7          8          9         10         11         12
          -0.001409   0.000001  -0.000979  -0.002248  -0.000001   0.002481

             13         14         15         16         17
           0.001955   0.000000  -0.000953   0.001722   0.001413

 COSANG =         0.853171736
 
 RMSQ FORCE :   0.0014071  MAXIMUM :   0.0003000  CONVERGED : NO
 MAX FORCE  :   0.0024811  MAXIMUM :   0.0004500  CONVERGED : NO
 RMSQ FORCE6:   0.0011662  MAXIMUM6:   0.0003000  CONVERGED : NO
 MAX FORCE6 :   0.0027972  MAXIMUM6:   0.0004500  CONVERGED : NO
 RMSQ DR    :   0.0043104  MAXIMUM :   0.0012000  CONVERGED : NO
 MAX DR     :   0.0146000  MAXIMUM :   0.0018000  CONVERGED : NO
 


 HESSIAN EIGENVALUES


                1           2           3           4           5           6
             0.03617     0.10213     0.24794     0.87402     1.00000     1.00000
 


                7           8           9          10          11          12
             1.00000     1.00000     1.00000     1.00004     1.00009     1.00148
 


               13          14          15          16          17
             1.00226     1.00302     1.02875     1.23219     2.27339
 


 LAMBDA FOR LMQA STEP: 0.00

  |TANGENTIAL STEP| =   0.029388  |PARALLEL STEP| =   0.000069


 STEP IN NORMAL COORDINATES

              1          2          3          4          5          6
           0.003518  -0.001175   0.000009   0.004082   0.002988  -0.000025

              7          8          9         10         11         12
           0.006604  -0.005879  -0.000009   0.008512   0.003091   0.000005

             13         14         15         16         17         18
          -0.009986  -0.005690  -0.000006  -0.002938  -0.001031  -0.022855

 DISPLACEMENT STEP IN ANGSTROM

  NO.  ATOM        X             Y             Z

    1  C        0.001643     -0.000572      0.000004
    2  O        0.001207      0.000758     -0.000006
    3  C        0.001546     -0.001979      0.000005
    4  C       -0.001161      0.001769     -0.000003
    5  H       -0.007762     -0.002892      0.000002
    6  H       -0.002152      0.001494     -0.000005
    7  H       -0.009510      0.001401     -0.000003
    8  H        0.007617     -0.000323      0.000009


 ACTIVE CARTESIAN DISPLACEMENT STEP

              1          2          3          4          5          6
           0.003518  -0.001175   0.000009   0.004082   0.002988  -0.000025

              7          8          9         10         11         12
           0.006604  -0.005879  -0.000009   0.008512   0.003091   0.000005

             13         14         15         16         17         18
          -0.009986  -0.005690  -0.000006  -0.002938  -0.001031  -0.022855
 
 PREDICTED ENERGY CHANGE: -0.000037441
 
 INTERPOLATION DISTANCE: 6.2701093105


 COORDINATES OF OPTIMIZATION STEP 13 IN ANGSTROM

  NO.  ATOM        X              Y              Z        Z-ATOM   MASS   TYPE

    1  C        -0.596495       0.264572       0.000124       6    12.011  QM
    2  O        -1.755681      -0.132670      -0.000116       8    15.999  QM
    3  C         0.691337      -0.477755      -0.000076       6    12.011  QM
    4  C         1.804442       0.289372       0.000030       6    12.011  QM
    5  H         0.744458      -1.569138      -0.000306       1     1.008  QM
    6  H         2.817589      -0.108831      -0.000095       1     1.008  QM
    7  H         1.693692       1.381165       0.000247       1     1.008  QM
    8  H        -0.418074       1.352352       0.000563       1     1.008  QM


 
 NEW SCF-ENERGY CALCULATED IN 17 CYCLES
 

 TOTAL ENERGY    =       -191.687410766

 ENERGY CHANGE =         -0.000053996
 ENERGY RATIO  =          1.442167301
 TRUST RADIUS  =          0.200000000
 
 BFGS DELTA*GAMMA: 0.437E-04
 
 BFGS DELTA*DE2*DELTA: 0.779E-04
 
 *** ENTERING OPTIMIZATION CYCLE: 14 ***
 

 PROJECTED CARTESIAN GRADIENTS IN A.U.

  NO.  ATOM        X             Y             Z

    1  C       -0.002980     -0.005528     -0.000002
    2  O        0.002658      0.008086      0.000002
    3  C        0.003251     -0.001350      0.000000
    4  C       -0.001173      0.000246     -0.000001
    5  H        0.004242      0.002842      0.000002
    6  H       -0.003749      0.004190      0.000002
    7  H       -0.002870     -0.000782     -0.000001
    8  H       -0.005096     -0.015574     -0.000005


 ACTIVE CARTESIAN GRADIENTS

              1          2          3          4          5          6
          -0.003377  -0.006447  -0.000002   0.002201   0.014274   0.000003

              7          8          9         10         11         12
          -0.000678   0.008351   0.000001   0.002818   0.000118  -0.000001

             13         14         15         16         17         18
          -0.001578   0.008446   0.000001  -0.006480  -0.001505   0.001716


 FULL LOCAL GRADIENT

              1          2          3          4          5          6
          -0.020598   0.003010  -0.000002  -0.002251  -0.001000   0.000002

              7          8          9         10         11         12
           0.001859  -0.002043   0.000001   0.000122  -0.001528  -0.000002

             13         14         15         16         17         18
           0.002234   0.001566   0.000000  -0.001472   0.001233   0.000483


 TANGENTIAL LOCAL GRADIENTS IN A.U.

              1          2          3          4          5          6
           0.003010  -0.000002  -0.002251  -0.001000   0.000002   0.001859

              7          8          9         10         11         12
          -0.002043   0.000001   0.000122  -0.001528  -0.000002   0.002234

             13         14         15         16         17
           0.001566   0.000000  -0.001472   0.001233   0.000483

 COSANG =         0.916032331
 
 RMSQ FORCE :   0.0014647  MAXIMUM :   0.0003000  CONVERGED : NO
 MAX FORCE  :   0.0030099  MAXIMUM :   0.0004500  CONVERGED : NO
 RMSQ FORCE6:   0.0008147  MAXIMUM6:   0.0003000  CONVERGED : NO
 MAX FORCE6 :   0.0017461  MAXIMUM6:   0.0004500  CONVERGED : NO
 RMSQ DR    :   0.0069269  MAXIMUM :   0.0012000  CONVERGED : NO
 MAX DR     :   0.0228547  MAXIMUM :   0.0018000  CONVERGED : NO
 


 HESSIAN EIGENVALUES


                1           2           3           4           5           6
             0.03183     0.07891     0.24244     0.82387     1.00000     1.00000
 


                7           8           9          10          11          12
             1.00000     1.00000     1.00000     1.00005     1.00010     1.00150
 


               13          14          15          16          17
             1.00201     1.00696     1.03712     1.18593     2.08594
 


 LAMBDA FOR LMQA STEP: 0.00

  |TANGENTIAL STEP| =   0.025746  |PARALLEL STEP| =   0.000053


 STEP IN NORMAL COORDINATES

              1          2          3          4          5          6
           0.004718   0.001071   0.000009   0.006228   0.000662  -0.000023

              7          8          9         10         11         12
           0.004517  -0.003459  -0.000007   0.007531   0.004100   0.000006

             13         14         15         16         17         18
          -0.011067  -0.004933  -0.000005  -0.000998  -0.002086  -0.018497

 DISPLACEMENT STEP IN ANGSTROM

  NO.  ATOM        X             Y             Z

    1  C        0.002203      0.000447      0.000004
    2  O        0.001943     -0.000202     -0.000005
    3  C       -0.000123     -0.000961      0.000004
    4  C       -0.001229      0.001384     -0.000002
    5  H       -0.007753     -0.003116      0.000002
    6  H       -0.000811      0.000688     -0.000006
    7  H       -0.007996      0.001317     -0.000003
    8  H        0.005880     -0.001086      0.000007


 ACTIVE CARTESIAN DISPLACEMENT STEP

              1          2          3          4          5          6
           0.004718   0.001071   0.000009   0.006228   0.000662  -0.000023

              7          8          9         10         11         12
           0.004517  -0.003459  -0.000007   0.007531   0.004100   0.000006

             13         14         15         16         17         18
          -0.011067  -0.004933  -0.000005  -0.000998  -0.002086  -0.018497
 
 PREDICTED ENERGY CHANGE: -0.000027544
 
 INTERPOLATION DISTANCE: 6.2701093105


 COORDINATES OF OPTIMIZATION STEP 14 IN ANGSTROM

  NO.  ATOM        X              Y              Z        Z-ATOM   MASS   TYPE

    1  C        -0.594292       0.265019       0.000128       6    12.011  QM
    2  O        -1.753738      -0.132872      -0.000121       8    15.999  QM
    3  C         0.691214      -0.478716      -0.000072       6    12.011  QM
    4  C         1.803213       0.290756       0.000028       6    12.011  QM
    5  H         0.736705      -1.572254      -0.000305       1     1.008  QM
    6  H         2.816778      -0.108143      -0.000100       1     1.008  QM
    7  H         1.685695       1.382482       0.000244       1     1.008  QM
    8  H        -0.412193       1.351266       0.000570       1     1.008  QM


 
 NEW SCF-ENERGY CALCULATED IN 16 CYCLES
 

 TOTAL ENERGY    =       -191.687448561

 ENERGY CHANGE =         -0.000037795
 ENERGY RATIO  =          1.372149794
 TRUST RADIUS  =          0.200000000
 
 BFGS DELTA*GAMMA: 0.364E-04
 
 BFGS DELTA*DE2*DELTA: 0.574E-04
 
 *** ENTERING OPTIMIZATION CYCLE: 15 ***
 

 PROJECTED CARTESIAN GRADIENTS IN A.U.

  NO.  ATOM        X             Y             Z

    1  C       -0.001867     -0.004725     -0.000001
    2  O        0.002012      0.007430      0.000002
    3  C        0.003005     -0.000889      0.000001
    4  C       -0.001164      0.000550     -0.000001
    5  H        0.003484      0.001379      0.000002
    6  H       -0.003496      0.003301      0.000002
    7  H       -0.003343     -0.000536     -0.000001
    8  H       -0.004568     -0.016267     -0.000005


 ACTIVE CARTESIAN GRADIENTS

              1          2          3          4          5          6
          -0.002116  -0.005495  -0.000001   0.001822   0.013794   0.000003

              7          8          9         10         11         12
          -0.000691   0.008935   0.000002   0.003032   0.001492  -0.000001

             13         14         15         16         17         18
          -0.002332   0.007631   0.000001  -0.006333  -0.002416   0.001032


 FULL LOCAL GRADIENT

              1          2          3          4          5          6
          -0.020361   0.001783  -0.000001  -0.001919  -0.000220   0.000002

              7          8          9         10         11         12
           0.001730  -0.001111   0.000001   0.000408  -0.000120  -0.000001

             13         14         15         16         17         18
           0.001428   0.000788   0.000000  -0.001404   0.000281  -0.000249


 TANGENTIAL LOCAL GRADIENTS IN A.U.

              1          2          3          4          5          6
           0.001783  -0.000001  -0.001919  -0.000220   0.000002   0.001730

              7          8          9         10         11         12
          -0.001111   0.000001   0.000408  -0.000120  -0.000001   0.001428

             13         14         15         16         17
           0.000788   0.000000  -0.001404   0.000281  -0.000249

 COSANG =         0.922304505
 
 RMSQ FORCE :   0.0009730  MAXIMUM :   0.0003000  CONVERGED : NO
 MAX FORCE  :   0.0019194  MAXIMUM :   0.0004500  CONVERGED : NO
 RMSQ FORCE6:   0.0006922  MAXIMUM6:   0.0003000  CONVERGED : NO
 MAX FORCE6 :   0.0013155  MAXIMUM6:   0.0004500  CONVERGED : NO
 RMSQ DR    :   0.0060683  MAXIMUM :   0.0012000  CONVERGED : NO
 MAX DR     :   0.0184972  MAXIMUM :   0.0018000  CONVERGED : NO
 


 HESSIAN EIGENVALUES


                1           2           3           4           5           6
             0.03132     0.07376     0.24800     0.67322     0.98906     1.00000
 


                7           8           9          10          11          12
             1.00000     1.00000     1.00000     1.00000     1.00011     1.00040
 


               13          14          15          16          17
             1.00275     1.00719     1.01751     1.08005     1.94724
 


 LAMBDA FOR LMQA STEP: 0.00

  |TANGENTIAL STEP| =   0.011657  |PARALLEL STEP| =   0.000011


 STEP IN NORMAL COORDINATES

              1          2          3          4          5          6
           0.002989   0.002050   0.000004   0.004931  -0.000869  -0.000011

              7          8          9         10         11         12
           0.000270  -0.000324  -0.000004   0.002855   0.001723   0.000005

             13         14         15         16         17         18
          -0.006249  -0.002001  -0.000002   0.001099  -0.001015  -0.006410

 DISPLACEMENT STEP IN ANGSTROM

  NO.  ATOM        X             Y             Z

    1  C        0.001396      0.000912      0.000002
    2  O        0.001650     -0.000669     -0.000002
    3  C       -0.001401     -0.000031      0.000002
    4  C       -0.000663      0.000308     -0.000000
    5  H       -0.003623     -0.001540      0.000001
    6  H        0.000715      0.000338     -0.000003
    7  H       -0.003090      0.000560     -0.000002
    8  H        0.001728     -0.000796      0.000003


 ACTIVE CARTESIAN DISPLACEMENT STEP

              1          2          3          4          5          6
           0.002989   0.002050   0.000004   0.004931  -0.000869  -0.000011

              7          8          9         10         11         12
           0.000270  -0.000324  -0.000004   0.002855   0.001723   0.000005

             13         14         15         16         17         18
          -0.006249  -0.002001  -0.000002   0.001099  -0.001015  -0.006410
 
 PREDICTED ENERGY CHANGE: -0.000012018
 
 INTERPOLATION DISTANCE: 6.2701093105


 COORDINATES OF OPTIMIZATION STEP 15 IN ANGSTROM

  NO.  ATOM        X              Y              Z        Z-ATOM   MASS   TYPE

    1  C        -0.592897       0.265931       0.000130       6    12.011  QM
    2  O        -1.752087      -0.133541      -0.000124       8    15.999  QM
    3  C         0.689813      -0.478747      -0.000070       6    12.011  QM
    4  C         1.802551       0.291064       0.000028       6    12.011  QM
    5  H         0.733082      -1.573794      -0.000304       1     1.008  QM
    6  H         2.817494      -0.107805      -0.000104       1     1.008  QM
    7  H         1.682605       1.383042       0.000243       1     1.008  QM
    8  H        -0.410466       1.350470       0.000574       1     1.008  QM


 
 NEW SCF-ENERGY CALCULATED IN 22 CYCLES
 

 TOTAL ENERGY    =       -191.687463904

 ENERGY CHANGE =         -0.000015343
 ENERGY RATIO  =          1.276731452
 TRUST RADIUS  =          0.200000000
 
 BFGS DELTA*GAMMA: 0.178E-04
 
 BFGS DELTA*DE2*DELTA: 0.245E-04
 
 *** ENTERING OPTIMIZATION CYCLE: 16 ***
 

 PROJECTED CARTESIAN GRADIENTS IN A.U.

  NO.  ATOM        X             Y             Z

    1  C       -0.000766     -0.003875     -0.000001
    2  O        0.002225      0.006825      0.000002
    3  C        0.001489     -0.000568      0.000001
    4  C       -0.001173      0.000781     -0.000001
    5  H        0.003388      0.000299      0.000001
    6  H       -0.002662      0.002794      0.000002
    7  H       -0.003539     -0.000318     -0.000001
    8  H       -0.004496     -0.017328     -0.000005


 ACTIVE CARTESIAN GRADIENTS

              1          2          3          4          5          6
          -0.000868  -0.004488  -0.000001   0.002515   0.013455   0.000003

              7          8          9         10         11         12
          -0.001980   0.009836   0.000002   0.002778   0.002457  -0.000000

             13         14         15         16         17         18
          -0.003115   0.007274   0.000001  -0.005925  -0.003179   0.000864


 FULL LOCAL GRADIENT

              1          2          3          4          5          6
          -0.020680   0.000587  -0.000000  -0.000700   0.000065   0.000002

              7          8          9         10         11         12
           0.000382  -0.000224   0.000002   0.000121   0.000824  -0.000001

             13         14         15         16         17         18
           0.000716   0.000267   0.000000  -0.000921  -0.000448  -0.000459


 TANGENTIAL LOCAL GRADIENTS IN A.U.

              1          2          3          4          5          6
           0.000587  -0.000000  -0.000700   0.000065   0.000002   0.000382

              7          8          9         10         11         12
          -0.000224   0.000002   0.000121   0.000824  -0.000001   0.000716

             13         14         15         16         17
           0.000267   0.000000  -0.000921  -0.000448  -0.000459

 COSANG =         0.758490165
 
 RMSQ FORCE :   0.0004583  MAXIMUM :   0.0003000  CONVERGED : NO
 MAX FORCE  :   0.0009209  MAXIMUM :   0.0004500  CONVERGED : NO
 RMSQ FORCE6:   0.0008444  MAXIMUM6:   0.0003000  CONVERGED : NO
 MAX FORCE6 :   0.0016134  MAXIMUM6:   0.0004500  CONVERGED : NO
 RMSQ DR    :   0.0027475  MAXIMUM :   0.0012000  CONVERGED : NO
 MAX DR     :   0.0064101  MAXIMUM :   0.0018000  CONVERGED : NO
 


 HESSIAN EIGENVALUES


                1           2           3           4           5           6
             0.03266     0.07523     0.25107     0.46076     0.91083     1.00000
 


                7           8           9          10          11          12
             1.00000     1.00000     1.00000     1.00000     1.00007     1.00067
 


               13          14          15          16          17
             1.00272     1.00483     1.03616     1.12589     1.96657
 


 LAMBDA FOR LMQA STEP: 0.00

  |TANGENTIAL STEP| =   0.003698  |PARALLEL STEP| =   0.000001


 STEP IN NORMAL COORDINATES

              1          2          3          4          5          6
           0.000999   0.001054   0.000001   0.001718  -0.000599  -0.000003

              7          8          9         10         11         12
          -0.000708   0.000794  -0.000002   0.000102  -0.000665   0.000002

             13         14         15         16         17         18
          -0.001776  -0.000137  -0.000000   0.001562   0.000325   0.000975

 DISPLACEMENT STEP IN ANGSTROM

  NO.  ATOM        X             Y             Z

    1  C        0.000466      0.000474      0.000000
    2  O        0.000582     -0.000364     -0.000001
    3  C       -0.000814      0.000256      0.000000
    4  C       -0.000217     -0.000371      0.000000
    5  H       -0.000568     -0.000154      0.000001
    6  H        0.000961      0.000410     -0.000002
    7  H       -0.000018      0.000033     -0.000001
    8  H       -0.000746     -0.000079      0.000001


 ACTIVE CARTESIAN DISPLACEMENT STEP

              1          2          3          4          5          6
           0.000999   0.001054   0.000001   0.001718  -0.000599  -0.000003

              7          8          9         10         11         12
          -0.000708   0.000794  -0.000002   0.000102  -0.000665   0.000002

             13         14         15         16         17         18
          -0.001776  -0.000137  -0.000000   0.001562   0.000325   0.000975
 
 PREDICTED ENERGY CHANGE: -0.000003187
 
 INTERPOLATION DISTANCE: 6.2701093105
 
 *** SCFTOL TIGHTEN TO 0.100E-07 ***
 
 *** CDFTOL TIGHTEN TO 0.750E-05 ***


 COORDINATES OF OPTIMIZATION STEP 16 IN ANGSTROM

  NO.  ATOM        X              Y              Z        Z-ATOM   MASS   TYPE

    1  C        -0.592430       0.266405       0.000130       6    12.011  QM
    2  O        -1.751506      -0.133905      -0.000124       8    15.999  QM
    3  C         0.688999      -0.478491      -0.000070       6    12.011  QM
    4  C         1.802334       0.290693       0.000028       6    12.011  QM
    5  H         0.732515      -1.573948      -0.000303       1     1.008  QM
    6  H         2.818455      -0.107395      -0.000105       1     1.008  QM
    7  H         1.682588       1.383075       0.000242       1     1.008  QM
    8  H        -0.411211       1.350391       0.000575       1     1.008  QM


 
 NEW SCF-ENERGY CALCULATED IN 14 CYCLES
 

 TOTAL ENERGY    =       -191.687468439

 ENERGY CHANGE =         -0.000004535
 ENERGY RATIO  =          1.423096092
 TRUST RADIUS  =          0.200000000
 
 BFGS DELTA*GAMMA: 0.390E-05
 
 BFGS DELTA*DE2*DELTA: 0.642E-05
 
 *** ENTERING OPTIMIZATION CYCLE: 17 ***
 

 PROJECTED CARTESIAN GRADIENTS IN A.U.

  NO.  ATOM        X             Y             Z

    1  C       -0.000002     -0.003532     -0.000001
    2  O        0.002287      0.006553      0.000002
    3  C        0.000849     -0.000218      0.000001
    4  C       -0.001541      0.000577     -0.000001
    5  H        0.003525      0.000001      0.000001
    6  H       -0.002071      0.002715      0.000002
    7  H       -0.003540     -0.000101     -0.000001
    8  H       -0.004630     -0.017769     -0.000005


 ACTIVE CARTESIAN GRADIENTS

              1          2          3          4          5          6
          -0.000002  -0.004075  -0.000001   0.002889   0.013303   0.000003

              7          8          9         10         11         12
          -0.002355   0.010493   0.000002   0.002339   0.002487  -0.000000

             13         14         15         16         17         18
          -0.003467   0.007217   0.000001  -0.005590  -0.003520   0.000965


 FULL LOCAL GRADIENT

              1          2          3          4          5          6
          -0.020872  -0.000254  -0.000000  -0.000115   0.000148   0.000002

              7          8          9         10         11         12
          -0.000022   0.000394   0.000002  -0.000352   0.000833  -0.000001

             13         14         15         16         17         18
           0.000408   0.000116   0.000000  -0.000533  -0.000765  -0.000366


 TANGENTIAL LOCAL GRADIENTS IN A.U.

              1          2          3          4          5          6
          -0.000254  -0.000000  -0.000115   0.000148   0.000002  -0.000022

              7          8          9         10         11         12
           0.000394   0.000002  -0.000352   0.000833  -0.000001   0.000408

             13         14         15         16         17
           0.000116   0.000000  -0.000533  -0.000765  -0.000366

 COSANG =         0.638328680
 
 RMSQ FORCE :   0.0003644  MAXIMUM :   0.0003000  CONVERGED : NO
 MAX FORCE  :   0.0008326  MAXIMUM :   0.0004500  CONVERGED : NO
 RMSQ FORCE6:   0.0008232  MAXIMUM6:   0.0003000  CONVERGED : NO
 MAX FORCE6 :   0.0014577  MAXIMUM6:   0.0004500  CONVERGED : NO
 RMSQ DR    :   0.0008715  MAXIMUM :   0.0012000  CONVERGED :YES
 MAX DR     :   0.0017758  MAXIMUM :   0.0018000  CONVERGED :YES
 


 HESSIAN EIGENVALUES


                1           2           3           4           5           6
             0.03266     0.07552     0.25101     0.25230     0.84245     1.00000
 


                7           8           9          10          11          12
             1.00000     1.00000     1.00000     1.00000     1.00003     1.00076
 


               13          14          15          16          17
             1.00366     1.02237     1.04321     1.21091     2.13346
 


 LAMBDA FOR LMQA STEP: 0.00

  |TANGENTIAL STEP| =   0.003955  |PARALLEL STEP| =   0.000001


 STEP IN NORMAL COORDINATES

              1          2          3          4          5          6
           0.000566   0.000735   0.000002   0.001267   0.000111  -0.000004

              7          8          9         10         11         12
          -0.000817   0.000372  -0.000004   0.000452  -0.001585   0.000003

             13         14         15         16         17         18
          -0.001782  -0.000302  -0.000001   0.001808   0.001343   0.001141

 DISPLACEMENT STEP IN ANGSTROM

  NO.  ATOM        X             Y             Z

    1  C        0.000264      0.000332      0.000001
    2  O        0.000454     -0.000148     -0.000001
    3  C       -0.000606     -0.000063      0.000000
    4  C       -0.000019     -0.000428      0.000001
    5  H       -0.000478     -0.000033      0.000001
    6  H        0.001030      0.001026     -0.000002
    7  H       -0.000129     -0.000117     -0.000002
    8  H       -0.000988      0.000261      0.000002


 ACTIVE CARTESIAN DISPLACEMENT STEP

              1          2          3          4          5          6
           0.000566   0.000735   0.000002   0.001267   0.000111  -0.000004

              7          8          9         10         11         12
          -0.000817   0.000372  -0.000004   0.000452  -0.001585   0.000003

             13         14         15         16         17         18
          -0.001782  -0.000302  -0.000001   0.001808   0.001343   0.001141
 
 PREDICTED ENERGY CHANGE: -0.000002306
 
 INTERPOLATION DISTANCE: 6.2701093105


 COORDINATES OF OPTIMIZATION STEP 17 IN ANGSTROM

  NO.  ATOM        X              Y              Z        Z-ATOM   MASS   TYPE

    1  C        -0.592166       0.266737       0.000131       6    12.011  QM
    2  O        -1.751052      -0.134053      -0.000125       8    15.999  QM
    3  C         0.688393      -0.478554      -0.000070       6    12.011  QM
    4  C         1.802315       0.290266       0.000029       6    12.011  QM
    5  H         0.732037      -1.573981      -0.000302       1     1.008  QM
    6  H         2.819485      -0.106368      -0.000107       1     1.008  QM
    7  H         1.682459       1.382958       0.000240       1     1.008  QM
    8  H        -0.412200       1.350652       0.000577       1     1.008  QM


 
 NEW SCF-ENERGY CALCULATED IN 14 CYCLES
 

 TOTAL ENERGY    =       -191.687472018

 ENERGY CHANGE =         -0.000003579
 ENERGY RATIO  =          1.551693457
 TRUST RADIUS  =          0.200000000
 
 BFGS DELTA*GAMMA: 0.221E-05
 
 BFGS DELTA*DE2*DELTA: 0.466E-05
 
 *** ENTERING OPTIMIZATION CYCLE: 18 ***
 

 PROJECTED CARTESIAN GRADIENTS IN A.U.

  NO.  ATOM        X             Y             Z

    1  C        0.000259     -0.003447     -0.000001
    2  O        0.002554      0.006498      0.000002
    3  C        0.000222     -0.000274      0.000000
    4  C       -0.001568      0.000542     -0.000000
    5  H        0.003637      0.000035      0.000002
    6  H       -0.001711      0.002827      0.000002
    7  H       -0.003544      0.000120     -0.000002
    8  H       -0.004803     -0.017895     -0.000006


 ACTIVE CARTESIAN GRADIENTS

              1          2          3          4          5          6
           0.000293  -0.003971  -0.000001   0.003326   0.013295   0.000003

              7          8          9         10         11         12
          -0.002913   0.010589   0.000002   0.002197   0.002284   0.000000

             13         14         15         16         17         18
          -0.003646   0.007259   0.000001  -0.005347  -0.003676   0.001086


 FULL LOCAL GRADIENT

              1          2          3          4          5          6
          -0.021002  -0.000544  -0.000000   0.000314  -0.000007   0.000002

              7          8          9         10         11         12
          -0.000568   0.000394   0.000001  -0.000517   0.000612  -0.000001

             13         14         15         16         17         18
           0.000255   0.000095   0.000000  -0.000251  -0.000902  -0.000249


 TANGENTIAL LOCAL GRADIENTS IN A.U.

              1          2          3          4          5          6
          -0.000544  -0.000000   0.000314  -0.000007   0.000002  -0.000568

              7          8          9         10         11         12
           0.000394   0.000001  -0.000517   0.000612  -0.000001   0.000255

             13         14         15         16         17
           0.000095   0.000000  -0.000251  -0.000902  -0.000249

 COSANG =         0.833923931
 
 RMSQ FORCE :   0.0003856  MAXIMUM :   0.0003000  CONVERGED : NO
 MAX FORCE  :   0.0009024  MAXIMUM :   0.0004500  CONVERGED : NO
 RMSQ FORCE6:   0.0007154  MAXIMUM6:   0.0003000  CONVERGED : NO
 MAX FORCE6 :   0.0012628  MAXIMUM6:   0.0004500  CONVERGED : NO
 RMSQ DR    :   0.0009323  MAXIMUM :   0.0012000  CONVERGED :YES
 MAX DR     :   0.0018075  MAXIMUM :   0.0018000  CONVERGED : NO
 


 HESSIAN EIGENVALUES


                1           2           3           4           5           6
             0.03271     0.07212     0.12193     0.25460     0.79135     0.99995
 


                7           8           9          10          11          12
             1.00000     1.00000     1.00000     1.00000     1.00000     1.00086
 


               13          14          15          16          17
             1.00473     1.03374     1.07727     1.29922     2.05012
 


 LAMBDA FOR LMQA STEP: 0.00

  |TANGENTIAL STEP| =   0.007154  |PARALLEL STEP| =   0.000004


 STEP IN NORMAL COORDINATES

              1          2          3          4          5          6
           0.000767   0.000809   0.000003   0.001604   0.000770  -0.000010

              7          8          9         10         11         12
          -0.000084   0.000154  -0.000008   0.001891  -0.002902   0.000006

             13         14         15         16         17         18
          -0.003774  -0.000858  -0.000002   0.003011   0.003088   0.001078

 DISPLACEMENT STEP IN ANGSTROM

  NO.  ATOM        X             Y             Z

    1  C        0.000358      0.000364      0.000001
    2  O        0.000567     -0.000043     -0.000002
    3  C       -0.000335     -0.000255      0.000001
    4  C       -0.000008     -0.000726      0.000001
    5  H       -0.001495     -0.000142      0.000003
    6  H        0.001538      0.002178     -0.000004
    7  H       -0.000766     -0.000382     -0.000003
    8  H       -0.001588      0.000647      0.000005


 ACTIVE CARTESIAN DISPLACEMENT STEP

              1          2          3          4          5          6
           0.000767   0.000809   0.000003   0.001604   0.000770  -0.000010

              7          8          9         10         11         12
          -0.000084   0.000154  -0.000008   0.001891  -0.002902   0.000006

             13         14         15         16         17         18
          -0.003774  -0.000858  -0.000002   0.003011   0.003088   0.001078
 
 PREDICTED ENERGY CHANGE: -0.000003340
 
 INTERPOLATION DISTANCE: 6.2701093105


 COORDINATES OF OPTIMIZATION STEP 18 IN ANGSTROM

  NO.  ATOM        X              Y              Z        Z-ATOM   MASS   TYPE

    1  C        -0.591808       0.267101       0.000132       6    12.011  QM
    2  O        -1.750484      -0.134096      -0.000127       8    15.999  QM
    3  C         0.688058      -0.478809      -0.000069       6    12.011  QM
    4  C         1.802307       0.289540       0.000029       6    12.011  QM
    5  H         0.730542      -1.574124      -0.000299       1     1.008  QM
    6  H         2.821023      -0.104190      -0.000112       1     1.008  QM
    7  H         1.681693       1.382576       0.000237       1     1.008  QM
    8  H        -0.413788       1.351300       0.000582       1     1.008  QM


 
 NEW SCF-ENERGY CALCULATED IN 16 CYCLES
 

 TOTAL ENERGY    =       -191.687477070

 ENERGY CHANGE =         -0.000005052
 ENERGY RATIO  =          1.512774454
 TRUST RADIUS  =          0.200000000
 
 BFGS DELTA*GAMMA: 0.348E-05
 
 BFGS DELTA*DE2*DELTA: 0.685E-05
 
 *** ENTERING OPTIMIZATION CYCLE: 19 ***
 

 PROJECTED CARTESIAN GRADIENTS IN A.U.

  NO.  ATOM        X             Y             Z

    1  C        0.000421     -0.003480     -0.000001
    2  O        0.002820      0.006530      0.000002
    3  C       -0.000031     -0.000246      0.000000
    4  C       -0.001810      0.000297     -0.000000
    5  H        0.003664      0.000169      0.000002
    6  H       -0.001363      0.003078      0.000002
    7  H       -0.003566      0.000413     -0.000002
    8  H       -0.005072     -0.017843     -0.000006


 ACTIVE CARTESIAN GRADIENTS

              1          2          3          4          5          6
           0.000478  -0.004005  -0.000001   0.003723   0.013350   0.000004

              7          8          9         10         11         12
          -0.003007   0.010694   0.000001   0.002030   0.001786   0.000000

             13         14         15         16         17         18
          -0.003845   0.007276   0.000001  -0.005047  -0.003771   0.001258


 FULL LOCAL GRADIENT

              1          2          3          4          5          6
          -0.021096  -0.000732  -0.000000   0.000625  -0.000223   0.000002

              7          8          9         10         11         12
          -0.000637   0.000390   0.000001  -0.000704   0.000091  -0.000000

             13         14         15         16         17         18
           0.000072   0.000051   0.000001   0.000088  -0.000977  -0.000080


 TANGENTIAL LOCAL GRADIENTS IN A.U.

              1          2          3          4          5          6
          -0.000732  -0.000000   0.000625  -0.000223   0.000002  -0.000637

              7          8          9         10         11         12
           0.000390   0.000001  -0.000704   0.000091  -0.000000   0.000072

             13         14         15         16         17
           0.000051   0.000001   0.000088  -0.000977  -0.000080

 COSANG =         0.881746427
 
 RMSQ FORCE :   0.0004212  MAXIMUM :   0.0003000  CONVERGED : NO
 MAX FORCE  :   0.0009769  MAXIMUM :   0.0004500  CONVERGED : NO
 RMSQ FORCE6:   0.0005290  MAXIMUM6:   0.0003000  CONVERGED : NO
 MAX FORCE6 :   0.0010051  MAXIMUM6:   0.0004500  CONVERGED : NO
 RMSQ DR    :   0.0016861  MAXIMUM :   0.0012000  CONVERGED : NO
 MAX DR     :   0.0037735  MAXIMUM :   0.0018000  CONVERGED : NO
 


 HESSIAN EIGENVALUES


                1           2           3           4           5           6
             0.03110     0.05628     0.09165     0.25819     0.74538     0.99983
 


                7           8           9          10          11          12
             1.00000     1.00000     1.00000     1.00000     1.00000     1.00086
 


               13          14          15          16          17
             1.00400     1.05968     1.07921     1.24724     1.98005
 


 LAMBDA FOR LMQA STEP: 0.00

  |TANGENTIAL STEP| =   0.009720  |PARALLEL STEP| =   0.000008


 STEP IN NORMAL COORDINATES

              1          2          3          4          5          6
           0.000652   0.000665   0.000004   0.001316   0.001684  -0.000016

              7          8          9         10         11         12
           0.000640  -0.000497  -0.000012   0.003575  -0.003280   0.000007

             13         14         15         16         17         18
          -0.005309  -0.001574  -0.000003   0.003381   0.004764  -0.000221

 DISPLACEMENT STEP IN ANGSTROM

  NO.  ATOM        X             Y             Z

    1  C        0.000304      0.000299      0.000002
    2  O        0.000462      0.000164     -0.000003
    3  C        0.000136     -0.000642      0.000001
    4  C        0.000217     -0.000663     -0.000000
    5  H       -0.002466     -0.000432      0.000004
    6  H        0.001576      0.003110     -0.000006
    7  H       -0.001680     -0.000791     -0.000004
    8  H       -0.001540      0.000931      0.000008


 ACTIVE CARTESIAN DISPLACEMENT STEP

              1          2          3          4          5          6
           0.000652   0.000665   0.000004   0.001316   0.001684  -0.000016

              7          8          9         10         11         12
           0.000640  -0.000497  -0.000012   0.003575  -0.003280   0.000007

             13         14         15         16         17         18
          -0.005309  -0.001574  -0.000003   0.003381   0.004764  -0.000221
 
 PREDICTED ENERGY CHANGE: -0.000003505
 
 INTERPOLATION DISTANCE: 6.2701093105


 COORDINATES OF OPTIMIZATION STEP 19 IN ANGSTROM

  NO.  ATOM        X              Y              Z        Z-ATOM   MASS   TYPE

    1  C        -0.591504       0.267400       0.000134       6    12.011  QM
    2  O        -1.750022      -0.133932      -0.000131       8    15.999  QM
    3  C         0.688194      -0.479451      -0.000068       6    12.011  QM
    4  C         1.802523       0.288877       0.000029       6    12.011  QM
    5  H         0.728076      -1.574556      -0.000295       1     1.008  QM
    6  H         2.822599      -0.101080      -0.000117       1     1.008  QM
    7  H         1.680013       1.381785       0.000233       1     1.008  QM
    8  H        -0.415329       1.352231       0.000590       1     1.008  QM


 
 NEW SCF-ENERGY CALCULATED IN 12 CYCLES
 

 TOTAL ENERGY    =       -191.687481988

 ENERGY CHANGE =         -0.000004918
 ENERGY RATIO  =          1.403281481
 TRUST RADIUS  =          0.200000000
 
 BFGS DELTA*GAMMA: 0.450E-05
 
 BFGS DELTA*DE2*DELTA: 0.732E-05
 
 *** ENTERING OPTIMIZATION CYCLE: 20 ***
 

 PROJECTED CARTESIAN GRADIENTS IN A.U.

  NO.  ATOM        X             Y             Z

    1  C        0.000205     -0.003618     -0.000001
    2  O        0.003024      0.006683      0.000002
    3  C       -0.000019     -0.000511     -0.000000
    4  C       -0.001719      0.000250      0.000000
    5  H        0.003533      0.000392      0.000002
    6  H       -0.001328      0.003446      0.000001
    7  H       -0.003616      0.000481     -0.000002
    8  H       -0.005345     -0.017555     -0.000006


 ACTIVE CARTESIAN GRADIENTS

              1          2          3          4          5          6
           0.000233  -0.004169  -0.000001   0.003895   0.013528   0.000004

              7          8          9         10         11         12
          -0.003038   0.010377   0.000001   0.002246   0.001350   0.000001

             13         14         15         16         17         18
          -0.003928   0.007288   0.000001  -0.004894  -0.003564   0.001403


 FULL LOCAL GRADIENT

              1          2          3          4          5          6
          -0.021079  -0.000500  -0.000001   0.000662  -0.000387   0.000002

              7          8          9         10         11         12
          -0.000624  -0.000022   0.000001  -0.000484  -0.000360   0.000000

             13         14         15         16         17         18
          -0.000021   0.000040   0.000001   0.000257  -0.000755   0.000066


 TANGENTIAL LOCAL GRADIENTS IN A.U.

              1          2          3          4          5          6
          -0.000500  -0.000001   0.000662  -0.000387   0.000002  -0.000624

              7          8          9         10         11         12
          -0.000022   0.000001  -0.000484  -0.000360   0.000000  -0.000021

             13         14         15         16         17
           0.000040   0.000001   0.000257  -0.000755   0.000066

 COSANG =         0.893324028
 
 RMSQ FORCE :   0.0003625  MAXIMUM :   0.0003000  CONVERGED : NO
 MAX FORCE  :   0.0007551  MAXIMUM :   0.0004500  CONVERGED : NO
 RMSQ FORCE6:   0.0002778  MAXIMUM6:   0.0003000  CONVERGED :YES
 MAX FORCE6 :   0.0005404  MAXIMUM6:   0.0004500  CONVERGED : NO
 RMSQ DR    :   0.0022909  MAXIMUM :   0.0012000  CONVERGED : NO
 MAX DR     :   0.0053092  MAXIMUM :   0.0018000  CONVERGED : NO
 


 HESSIAN EIGENVALUES


                1           2           3           4           5           6
             0.02780     0.05139     0.09161     0.25910     0.66612     0.98473
 


                7           8           9          10          11          12
             1.00000     1.00000     1.00000     1.00000     1.00000     1.00069
 


               13          14          15          16          17
             1.00183     1.03824     1.06212     1.09652     1.99039
 


 LAMBDA FOR LMQA STEP: 0.00

  |TANGENTIAL STEP| =   0.006311  |PARALLEL STEP| =   0.000003


 STEP IN NORMAL COORDINATES

              1          2          3          4          5          6
           0.000105   0.000151   0.000004   0.000026   0.001269  -0.000013

              7          8          9         10         11         12
           0.001211  -0.000453  -0.000007   0.002734  -0.001335   0.000003

             13         14         15         16         17         18
          -0.003315  -0.001157  -0.000003   0.001530   0.003375  -0.001094

 DISPLACEMENT STEP IN ANGSTROM

  NO.  ATOM        X             Y             Z

    1  C        0.000049      0.000068      0.000002
    2  O       -0.000004      0.000205     -0.000003
    3  C        0.000613     -0.000405      0.000002
    4  C        0.000233     -0.000247     -0.000001
    5  H       -0.001787     -0.000457      0.000002
    6  H        0.000602      0.001910     -0.000004
    7  H       -0.001344     -0.000798     -0.000003
    8  H       -0.000544      0.000544      0.000006


 ACTIVE CARTESIAN DISPLACEMENT STEP

              1          2          3          4          5          6
           0.000105   0.000151   0.000004   0.000026   0.001269  -0.000013

              7          8          9         10         11         12
           0.001211  -0.000453  -0.000007   0.002734  -0.001335   0.000003

             13         14         15         16         17         18
          -0.003315  -0.001157  -0.000003   0.001530   0.003375  -0.001094
 
 PREDICTED ENERGY CHANGE: -0.000001887
 
 INTERPOLATION DISTANCE: 6.2701093105


 COORDINATES OF OPTIMIZATION STEP 20 IN ANGSTROM

  NO.  ATOM        X              Y              Z        Z-ATOM   MASS   TYPE

    1  C        -0.591454       0.267468       0.000136       6    12.011  QM
    2  O        -1.750026      -0.133727      -0.000133       8    15.999  QM
    3  C         0.688807      -0.479856      -0.000066       6    12.011  QM
    4  C         1.802756       0.288629       0.000028       6    12.011  QM
    5  H         0.726288      -1.575014      -0.000293       1     1.008  QM
    6  H         2.823202      -0.099170      -0.000121       1     1.008  QM
    7  H         1.678669       1.380987       0.000230       1     1.008  QM
    8  H        -0.415872       1.352775       0.000596       1     1.008  QM


 
 NEW SCF-ENERGY CALCULATED IN 14 CYCLES
 

 TOTAL ENERGY    =       -191.687484390

 ENERGY CHANGE =         -0.000002402
 ENERGY RATIO  =          1.273031810
 TRUST RADIUS  =          0.200000000
 
 BFGS DELTA*GAMMA: 0.273E-05
 
 BFGS DELTA*DE2*DELTA: 0.390E-05
 
 *** ENTERING OPTIMIZATION CYCLE: 21 ***
 

 PROJECTED CARTESIAN GRADIENTS IN A.U.

  NO.  ATOM        X             Y             Z

    1  C        0.000116     -0.003682     -0.000001
    2  O        0.002648      0.006750      0.000002
    3  C        0.000619     -0.000535     -0.000000
    4  C       -0.001672      0.000208      0.000000
    5  H        0.003323      0.000396      0.000002
    6  H       -0.001573      0.003634      0.000001
    7  H       -0.003638      0.000208     -0.000002
    8  H       -0.005426     -0.017293     -0.000006


 ACTIVE CARTESIAN GRADIENTS

              1          2          3          4          5          6
           0.000131  -0.004245  -0.000001   0.003389   0.013636   0.000004

              7          8          9         10         11         12
          -0.002480   0.010234   0.000001   0.002504   0.001301   0.000001

             13         14         15         16         17         18
          -0.003891   0.007211   0.000001  -0.004970  -0.003181   0.001431


 FULL LOCAL GRADIENT

              1          2          3          4          5          6
          -0.020921  -0.000404  -0.000001   0.000207  -0.000127   0.000002

              7          8          9         10         11         12
          -0.000066  -0.000100   0.000000  -0.000199  -0.000404   0.000000

             13         14         15         16         17         18
          -0.000018   0.000004   0.000001   0.000157  -0.000378   0.000100


 TANGENTIAL LOCAL GRADIENTS IN A.U.

              1          2          3          4          5          6
          -0.000404  -0.000001   0.000207  -0.000127   0.000002  -0.000066

              7          8          9         10         11         12
          -0.000100   0.000000  -0.000199  -0.000404   0.000000  -0.000018

             13         14         15         16         17
           0.000004   0.000001   0.000157  -0.000378   0.000100

 COSANG =         0.856870907
 
 *** CONVERGED BY GRADIENT AND ENERGY CRITERIA ***
 *** AFTER 20 OPTIMIZATION CYCLES ***
 
 
 RMSQ FORCE :   0.0001907  MAXIMUM :   0.0003000  CONVERGED :YES
 MAX FORCE  :   0.0004044  MAXIMUM :   0.0004500  CONVERGED :YES
 RMSQ FORCE6:   0.0002109  MAXIMUM6:   0.0003000  CONVERGED :YES
 MAX FORCE6 :   0.0004794  MAXIMUM6:   0.0004500  CONVERGED : NO
 RMSQ DR    :   0.0014875  MAXIMUM :   0.0012000  CONVERGED : NO
 MAX DR     :   0.0033746  MAXIMUM :   0.0018000  CONVERGED : NO
 
 
 *** THE GEOMETRY IS OPTIMIZED ***
 
 
 INTERPOLATION DISTANCE: 6.2701093105


 RELAXED REACTANT COORDINATES OF SADDLE STEP 1 IN ANGSTROM

  NO.  ATOM        X              Y              Z        Z-ATOM   MASS   TYPE

    1  C        -0.591454       0.267468       0.000136       6    12.011  QM
    2  O        -1.750026      -0.133727      -0.000133       8    15.999  QM
    3  C         0.688807      -0.479856      -0.000066       6    12.011  QM
    4  C         1.802756       0.288629       0.000028       6    12.011  QM
    5  H         0.726288      -1.575014      -0.000293       1     1.008  QM
    6  H         2.823202      -0.099170      -0.000121       1     1.008  QM
    7  H         1.678669       1.380987       0.000230       1     1.008  QM
    8  H        -0.415872       1.352775       0.000596       1     1.008  QM


 NUMBER OF CONSTRAINED OPTIMIZATION CYCLES: 20
 
 RELAXED REACTANT ENERGY = -191.687484390181
 
 ANGLE BETWEEN SUCCESSIVE SADDLE GRADIENTS: 78.448
 
 RMSQ FORCE :   0.0046724  MAXIMUM :   0.0003000  CONVERGED :NO 
 MAX FORCE  :   0.0162980  MAXIMUM :   0.0004500  CONVERGED :NO 


 UNRELAXED COORDINATES OF SADDLE STEP 2 IN ANGSTROM

  NO.  ATOM        X              Y              Z        Z-ATOM   MASS   TYPE

    1  C        -0.598588       0.227854       0.000129       6    12.011  QM
    2  O        -1.731845      -0.100983      -0.000127       8    15.999  QM
    3  C         0.692115      -0.485575      -0.000063       6    12.011  QM
    4  C         1.788740       0.300214       0.000027       6    12.011  QM
    5  H         0.750322      -1.576036      -0.000278       1     1.008  QM
    6  H         2.812870      -0.070808      -0.000115       1     1.008  QM
    7  H         1.647073       1.387403       0.000219       1     1.008  QM
    8  H        -0.457773       1.209159       0.000566       1     1.008  QM


 UNRELAXED SCF-ENERGY CALCULATED IN 12 CYCLES
 
 UNRELAXED TOTAL SADDLE ENERGY = -191.667073745544
 
 
 
 
 ***************************************
 *** MOLECULAR GEOMETRY OPTIMIZATION ***
 ***************************************
 
 INTERPOLATION DISTANCE: 5.9688677331
 
 *** ACTIVE DEGREES OF FREEDOM: 18 ***
 
 *** ENTERING OPTIMIZATION CYCLE: 1 ***
 

 PROJECTED CARTESIAN GRADIENTS IN A.U.

  NO.  ATOM        X             Y             Z

    1  C       -0.066342      0.018993      0.000003
    2  O        0.081500      0.018284      0.000014
    3  C       -0.004061      0.000123     -0.000002
    4  C       -0.011297     -0.006120     -0.000002
    5  H        0.002149      0.000523      0.000001
    6  H       -0.005026      0.004214      0.000002
    7  H       -0.007596     -0.003695     -0.000003
    8  H       -0.032204     -0.118752     -0.000051


 ACTIVE CARTESIAN GRADIENTS

              1          2          3          4          5          6
          -0.075099   0.020574   0.000001   0.076008   0.061632   0.000031

              7          8          9         10         11         12
          -0.013642   0.065902   0.000024   0.015339   0.024589   0.000008

             13         14         15         16         17         18
          -0.037965   0.050773   0.000022  -0.028529  -0.027415   0.024204


 FULL LOCAL GRADIENT

              1          2          3          4          5          6
          -0.124623   0.076547  -0.000002   0.069640  -0.008272   0.000023

              7          8          9         10         11         12
           0.001338   0.014514   0.000020  -0.000072   0.013812   0.000005

             13         14         15         16         17         18
          -0.012175   0.012013   0.000016  -0.002395  -0.004695   0.012108


 TANGENTIAL LOCAL GRADIENTS IN A.U.

              1          2          3          4          5          6
           0.076547  -0.000002   0.069640  -0.008272   0.000023   0.001338

              7          8          9         10         11         12
           0.014514   0.000020  -0.000072   0.013812   0.000005  -0.012175

             13         14         15         16         17
           0.012013   0.000016  -0.002395  -0.004695   0.012108
 
 RMSQ FORCE :   0.0261755  MAXIMUM :   0.0003000  CONVERGED : NO
 MAX FORCE  :   0.0765470  MAXIMUM :   0.0004500  CONVERGED : NO
 RMSQ FORCE6:   4.9738245  MAXIMUM6:   0.0003000  CONVERGED : NO
 MAX FORCE6 :   4.9234530  MAXIMUM6:   0.0004500  CONVERGED : NO
 


 HESSIAN EIGENVALUES


                1           2           3           4           5           6
             1.00000     1.00000     1.00000     1.00000     1.00000     1.00000
 


                7           8           9          10          11          12
             1.00000     1.00000     1.00000     1.00000     1.00000     1.00000
 


               13          14          15          16          17
             1.00000     1.00000     1.00000     1.00000     1.00000
 


 LAMBDA FOR LMQA STEP: 0.00

  |TANGENTIAL STEP| =   0.107924  |PARALLEL STEP| =   0.000976


 STEP IN NORMAL COORDINATES

              1          2          3          4          5          6
           0.072946  -0.046439  -0.000007  -0.056862   0.018774  -0.000021

              7          8          9         10         11         12
          -0.005009  -0.005588  -0.000019   0.001906  -0.012623  -0.000005

             13         14         15         16         17         18
           0.009980  -0.010136  -0.000016   0.001685   0.004214  -0.011955

 DISPLACEMENT STEP IN ANGSTROM

  NO.  ATOM        X             Y             Z

    1  C        0.034100     -0.021885     -0.000005
    2  O       -0.034768      0.011616     -0.000003
    3  C        0.003364     -0.001882      0.000004
    4  C        0.002418      0.005338     -0.000001
    5  H        0.007575     -0.000596      0.000007
    6  H       -0.001173      0.007563      0.000001
    7  H       -0.007159      0.003899     -0.000005
    8  H        0.001602      0.006471      0.000014


 ACTIVE CARTESIAN DISPLACEMENT STEP

              1          2          3          4          5          6
           0.072946  -0.046439  -0.000007  -0.056862   0.018774  -0.000021

              7          8          9         10         11         12
          -0.005009  -0.005588  -0.000019   0.001906  -0.012623  -0.000005

             13         14         15         16         17         18
           0.009980  -0.010136  -0.000016   0.001685   0.004214  -0.011955
 
 PREDICTED ENERGY CHANGE: -0.005701764
 
 INTERPOLATION DISTANCE: 5.9688677331
 
 *** SCFTOL TIGHTEN TO 0.500E-05 ***
 
 *** CDFTOL TIGHTEN TO 0.100E-03 ***


 COORDINATES OF OPTIMIZATION STEP 1 IN ANGSTROM

  NO.  ATOM        X              Y              Z        Z-ATOM   MASS   TYPE

    1  C        -0.564488       0.205969       0.000124       6    12.011  QM
    2  O        -1.766613      -0.089367      -0.000130       8    15.999  QM
    3  C         0.695479      -0.487457      -0.000059       6    12.011  QM
    4  C         1.791158       0.305552       0.000026       6    12.011  QM
    5  H         0.757897      -1.576632      -0.000271       1     1.008  QM
    6  H         2.811697      -0.063245      -0.000114       1     1.008  QM
    7  H         1.639914       1.391302       0.000214       1     1.008  QM
    8  H        -0.456171       1.215630       0.000580       1     1.008  QM


 
 NEW SCF-ENERGY CALCULATED IN 12 CYCLES
 

 TOTAL ENERGY    =       -191.671969959

 ENERGY CHANGE =         -0.004896214
 ENERGY RATIO  =          0.858719147
 TRUST RADIUS  =          0.200000000
 
 BFGS DELTA*GAMMA: 0.128E-01
 
 BFGS DELTA*DE2*DELTA: 0.116E-01
 
 *** ENTERING OPTIMIZATION CYCLE: 2 ***
 

 PROJECTED CARTESIAN GRADIENTS IN A.U.

  NO.  ATOM        X             Y             Z

    1  C        0.035229      0.007388      0.000008
    2  O       -0.004186      0.006796      0.000001
    3  C       -0.014077      0.012005      0.000004
    4  C       -0.004839     -0.003353     -0.000002
    5  H        0.001790      0.002446      0.000002
    6  H       -0.006863      0.005546      0.000003
    7  H       -0.006657     -0.002394     -0.000002
    8  H       -0.027908     -0.088043     -0.000038


 ACTIVE CARTESIAN GRADIENTS

              1          2          3          4          5          6
           0.039853   0.009110   0.000009   0.008582   0.034831   0.000019

              7          8          9         10         11         12
          -0.017188   0.055925   0.000020   0.016687   0.016064   0.000004

             13         14         15         16         17         18
          -0.026891   0.038639   0.000017  -0.022199  -0.019390   0.020032


 FULL LOCAL GRADIENT

              1          2          3          4          5          6
          -0.082843  -0.038087   0.000006   0.016012   0.018763   0.000015

              7          8          9         10         11         12
          -0.010505   0.027548   0.000017   0.007145   0.009158   0.000003

             13         14         15         16         17         18
          -0.010493   0.013534   0.000013  -0.005021  -0.004324   0.011846


 TANGENTIAL LOCAL GRADIENTS IN A.U.

              1          2          3          4          5          6
          -0.038087   0.000006   0.016012   0.018763   0.000015  -0.010505

              7          8          9         10         11         12
           0.027548   0.000017   0.007145   0.009158   0.000003  -0.010493

             13         14         15         16         17
           0.013534   0.000013  -0.005021  -0.004324   0.011846

 COSANG =        -0.152246748
 
 RMSQ FORCE :   0.0144319  MAXIMUM :   0.0003000  CONVERGED : NO
 MAX FORCE  :   0.0380872  MAXIMUM :   0.0004500  CONVERGED : NO
 RMSQ FORCE6:   4.4592308  MAXIMUM6:   0.0003000  CONVERGED : NO
 MAX FORCE6 :   4.4381031  MAXIMUM6:   0.0004500  CONVERGED : NO
 RMSQ DR    :   0.0254391  MAXIMUM :   0.0012000  CONVERGED : NO
 MAX DR     :   0.0729462  MAXIMUM :   0.0018000  CONVERGED : NO
 


 HESSIAN EIGENVALUES


                1           2           3           4           5           6
             0.63309     1.00000     1.00000     1.00000     1.00000     1.00000
 


                7           8           9          10          11          12
             1.00000     1.00000     1.00000     1.00000     1.00000     1.00000
 


               13          14          15          16          17
             1.00000     1.00000     1.00000     1.00000     1.71824
 


 LAMBDA FOR LMQA STEP: 0.00

  |TANGENTIAL STEP| =   0.054254  |PARALLEL STEP| =   0.000247


 STEP IN NORMAL COORDINATES

              1          2          3          4          5          6
          -0.020759  -0.033982  -0.000013  -0.008993   0.020821  -0.000015

              7          8          9         10         11         12
           0.003207  -0.015502  -0.000019  -0.004278  -0.010096  -0.000003

             13         14         15         16         17         18
           0.009707  -0.012706  -0.000015   0.004302   0.004545  -0.013337

 DISPLACEMENT STEP IN ANGSTROM

  NO.  ATOM        X             Y             Z

    1  C       -0.009710     -0.015475     -0.000006
    2  O       -0.000790      0.011882      0.000001
    3  C        0.008262     -0.007125      0.000001
    4  C        0.000623      0.004172     -0.000001
    5  H        0.006105     -0.001397      0.000005
    6  H        0.000660      0.004922      0.000001
    7  H       -0.005116      0.003079     -0.000004
    8  H        0.004347      0.009667      0.000013


 ACTIVE CARTESIAN DISPLACEMENT STEP

              1          2          3          4          5          6
          -0.020759  -0.033982  -0.000013  -0.008993   0.020821  -0.000015

              7          8          9         10         11         12
           0.003207  -0.015502  -0.000019  -0.004278  -0.010096  -0.000003

             13         14         15         16         17         18
           0.009707  -0.012706  -0.000015   0.004302   0.004545  -0.013337
 
 PREDICTED ENERGY CHANGE: -0.001412219
 
 INTERPOLATION DISTANCE: 5.9688677331
 
 *** SCFTOL TIGHTEN TO 0.100E-06 ***
 
 *** CDFTOL TIGHTEN TO 0.750E-04 ***


 COORDINATES OF OPTIMIZATION STEP 2 IN ANGSTROM

  NO.  ATOM        X              Y              Z        Z-ATOM   MASS   TYPE

    1  C        -0.574198       0.190493       0.000118       6    12.011  QM
    2  O        -1.767403      -0.077485      -0.000129       8    15.999  QM
    3  C         0.703741      -0.494581      -0.000058       6    12.011  QM
    4  C         1.791781       0.309724       0.000025       6    12.011  QM
    5  H         0.764002      -1.578028      -0.000266       1     1.008  QM
    6  H         2.812357      -0.058323      -0.000113       1     1.008  QM
    7  H         1.634798       1.394382       0.000210       1     1.008  QM
    8  H        -0.451823       1.225297       0.000594       1     1.008  QM


 
 NEW SCF-ENERGY CALCULATED IN 13 CYCLES
 

 TOTAL ENERGY    =       -191.673720408

 ENERGY CHANGE =         -0.001750449
 ENERGY RATIO  =          1.239502396
 TRUST RADIUS  =          0.200000000
 
 BFGS DELTA*GAMMA: 0.217E-02
 
 BFGS DELTA*DE2*DELTA: 0.287E-02
 
 *** ENTERING OPTIMIZATION CYCLE: 3 ***
 

 PROJECTED CARTESIAN GRADIENTS IN A.U.

  NO.  ATOM        X             Y             Z

    1  C        0.008833     -0.020261     -0.000008
    2  O        0.012860      0.021141      0.000009
    3  C       -0.007755      0.009613      0.000005
    4  C       -0.004008      0.001332     -0.000001
    5  H       -0.000501      0.007532      0.000004
    6  H       -0.007453      0.005592      0.000003
    7  H       -0.006166     -0.001668     -0.000003
    8  H       -0.026999     -0.063526     -0.000028


 ACTIVE CARTESIAN GRADIENTS

              1          2          3          4          5          6
           0.009989  -0.023198  -0.000008   0.019639   0.033011   0.000016

              7          8          9         10         11         12
          -0.009749   0.038473   0.000015   0.017223   0.009967   0.000002

             13         14         15         16         17         18
          -0.018570   0.032480   0.000013  -0.015227  -0.013133   0.018216


 FULL LOCAL GRADIENT

              1          2          3          4          5          6
          -0.074146  -0.012992  -0.000003   0.001076  -0.014844   0.000011

              7          8          9         10         11         12
          -0.000720   0.007352   0.000012   0.007889   0.003157   0.000001

             13         14         15         16         17         18
          -0.002885   0.009049   0.000009   0.000491   0.000476   0.010726


 TANGENTIAL LOCAL GRADIENTS IN A.U.

              1          2          3          4          5          6
          -0.012992  -0.000003   0.001076  -0.014844   0.000011  -0.000720

              7          8          9         10         11         12
           0.007352   0.000012   0.007889   0.003157   0.000001  -0.002885

             13         14         15         16         17
           0.009049   0.000009   0.000491   0.000476   0.010726

 COSANG =         0.502688680
 
 RMSQ FORCE :   0.0065205  MAXIMUM :   0.0003000  CONVERGED : NO
 MAX FORCE  :   0.0148441  MAXIMUM :   0.0004500  CONVERGED : NO
 RMSQ FORCE6:   3.8679442  MAXIMUM6:   0.0003000  CONVERGED : NO
 MAX FORCE6 :   3.8615977  MAXIMUM6:   0.0004500  CONVERGED : NO
 RMSQ DR    :   0.0127880  MAXIMUM :   0.0012000  CONVERGED : NO
 MAX DR     :   0.0339816  MAXIMUM :   0.0018000  CONVERGED : NO
 


 HESSIAN EIGENVALUES


                1           2           3           4           5           6
             0.42472     0.99971     1.00000     1.00000     1.00000     1.00000
 


                7           8           9          10          11          12
             1.00000     1.00000     1.00000     1.00000     1.00000     1.00000
 


               13          14          15          16          17
             1.00000     1.00000     1.00000     1.06357     1.81309
 


 LAMBDA FOR LMQA STEP: 0.00

  |TANGENTIAL STEP| =   0.045266  |PARALLEL STEP| =   0.000172


 STEP IN NORMAL COORDINATES

              1          2          3          4          5          6
          -0.015622  -0.002119   0.000002  -0.016957   0.025954  -0.000018

              7          8          9         10         11         12
          -0.001247  -0.008240  -0.000022  -0.010164  -0.007313  -0.000002

             13         14         15         16         17         18
           0.005870  -0.015090  -0.000017   0.000394   0.000695  -0.018716

 DISPLACEMENT STEP IN ANGSTROM

  NO.  ATOM        X             Y             Z

    1  C       -0.007310     -0.000871      0.000001
    2  O       -0.004866      0.005661     -0.000003
    3  C        0.008996     -0.009907     -0.000001
    4  C        0.000144      0.002281     -0.000001
    5  H        0.009326     -0.005710      0.000005
    6  H        0.002188      0.005573      0.000000
    7  H       -0.006254      0.003552     -0.000005
    8  H        0.007813      0.003367      0.000014


 ACTIVE CARTESIAN DISPLACEMENT STEP

              1          2          3          4          5          6
          -0.015622  -0.002119   0.000002  -0.016957   0.025954  -0.000018

              7          8          9         10         11         12
          -0.001247  -0.008240  -0.000022  -0.010164  -0.007313  -0.000002

             13         14         15         16         17         18
           0.005870  -0.015090  -0.000017   0.000394   0.000695  -0.018716
 
 PREDICTED ENERGY CHANGE: -0.000539621
 
 INTERPOLATION DISTANCE: 5.9688677331


 COORDINATES OF OPTIMIZATION STEP 3 IN ANGSTROM

  NO.  ATOM        X              Y              Z        Z-ATOM   MASS   TYPE

    1  C        -0.581508       0.189622       0.000119       6    12.011  QM
    2  O        -1.772269      -0.071824      -0.000132       8    15.999  QM
    3  C         0.712737      -0.504489      -0.000058       6    12.011  QM
    4  C         1.791925       0.312004       0.000024       6    12.011  QM
    5  H         0.773329      -1.583738      -0.000261       1     1.008  QM
    6  H         2.814545      -0.052750      -0.000113       1     1.008  QM
    7  H         1.628544       1.397934       0.000206       1     1.008  QM
    8  H        -0.444011       1.228664       0.000607       1     1.008  QM


 
 NEW SCF-ENERGY CALCULATED IN 11 CYCLES
 

 TOTAL ENERGY    =       -191.674550947

 ENERGY CHANGE =         -0.000830538
 ENERGY RATIO  =          1.539113611
 TRUST RADIUS  =          0.200000000
 
 BFGS DELTA*GAMMA: 0.514E-03
 
 BFGS DELTA*DE2*DELTA: 0.110E-02
 
 *** ENTERING OPTIMIZATION CYCLE: 4 ***
 

 PROJECTED CARTESIAN GRADIENTS IN A.U.

  NO.  ATOM        X             Y             Z

    1  C       -0.003699     -0.019104     -0.000009
    2  O        0.015434      0.023198      0.000010
    3  C        0.001965      0.001146      0.000004
    4  C       -0.004327      0.003335     -0.000000
    5  H       -0.001145      0.010564      0.000005
    6  H       -0.007250      0.005137      0.000003
    7  H       -0.006064      0.000241     -0.000002
    8  H       -0.026111     -0.057887     -0.000026


 ACTIVE CARTESIAN GRADIENTS

              1          2          3          4          5          6
          -0.004183  -0.022075  -0.000010   0.017918   0.038478   0.000017

              7          8          9         10         11         12
          -0.003946   0.028183   0.000013   0.016694   0.007907   0.000002

             13         14         15         16         17         18
          -0.016896   0.032206   0.000012  -0.013575  -0.013474   0.017474


 FULL LOCAL GRADIENT

              1          2          3          4          5          6
          -0.070626   0.001498  -0.000005  -0.001023  -0.012118   0.000010

              7          8          9         10         11         12
           0.006033  -0.003344   0.000010   0.007704   0.001356   0.000000

             13         14         15         16         17         18
          -0.001976   0.009792   0.000008   0.001378  -0.000524   0.010122


 TANGENTIAL LOCAL GRADIENTS IN A.U.

              1          2          3          4          5          6
           0.001498  -0.000005  -0.001023  -0.012118   0.000010   0.006033

              7          8          9         10         11         12
          -0.003344   0.000010   0.007704   0.001356   0.000000  -0.001976

             13         14         15         16         17
           0.009792   0.000008   0.001378  -0.000524   0.010122

 COSANG =         0.689070388
 
 RMSQ FORCE :   0.0052206  MAXIMUM :   0.0003000  CONVERGED : NO
 MAX FORCE  :   0.0121184  MAXIMUM :   0.0004500  CONVERGED : NO
 RMSQ FORCE6:   3.1589925  MAXIMUM6:   0.0003000  CONVERGED : NO
 MAX FORCE6 :   3.1547665  MAXIMUM6:   0.0004500  CONVERGED : NO
 RMSQ DR    :   0.0106693  MAXIMUM :   0.0012000  CONVERGED : NO
 MAX DR     :   0.0259535  MAXIMUM :   0.0018000  CONVERGED : NO
 


 HESSIAN EIGENVALUES


                1           2           3           4           5           6
             0.17161     0.86364     0.99999     1.00000     1.00000     1.00000
 


                7           8           9          10          11          12
             1.00000     1.00000     1.00000     1.00000     1.00000     1.00000
 


               13          14          15          16          17
             1.00000     1.00000     1.00060     1.19805     2.13443
 


 LAMBDA FOR LMQA STEP: 0.00

  |TANGENTIAL STEP| =   0.085397  |PARALLEL STEP| =   0.000611


 STEP IN NORMAL COORDINATES

              1          2          3          4          5          6
          -0.017449  -0.001343   0.000010  -0.030362   0.043648  -0.000043

              7          8          9         10         11         12
          -0.013642  -0.001268  -0.000046  -0.024180  -0.012271  -0.000003

             13         14         15         16         17         18
           0.010796  -0.036529  -0.000038  -0.001071   0.003096  -0.042133

 DISPLACEMENT STEP IN ANGSTROM

  NO.  ATOM        X             Y             Z

    1  C       -0.008166     -0.000502      0.000004
    2  O       -0.010256      0.008825     -0.000008
    3  C        0.010415     -0.013759      0.000000
    4  C        0.000493      0.002430     -0.000004
    5  H        0.021519     -0.016713      0.000010
    6  H        0.005266      0.012350     -0.000000
    7  H       -0.013564      0.005670     -0.000011
    8  H        0.018177      0.004375      0.000030


 ACTIVE CARTESIAN DISPLACEMENT STEP

              1          2          3          4          5          6
          -0.017449  -0.001343   0.000010  -0.030362   0.043648  -0.000043

              7          8          9         10         11         12
          -0.013642  -0.001268  -0.000046  -0.024180  -0.012271  -0.000003

             13         14         15         16         17         18
           0.010796  -0.036529  -0.000038  -0.001071   0.003096  -0.042133
 
 PREDICTED ENERGY CHANGE: -0.000664277
 
 INTERPOLATION DISTANCE: 5.9688677331


 COORDINATES OF OPTIMIZATION STEP 4 IN ANGSTROM

  NO.  ATOM        X              Y              Z        Z-ATOM   MASS   TYPE

    1  C        -0.589674       0.189120       0.000123       6    12.011  QM
    2  O        -1.782525      -0.062998      -0.000140       8    15.999  QM
    3  C         0.723152      -0.518248      -0.000058       6    12.011  QM
    4  C         1.792418       0.314434       0.000020       6    12.011  QM
    5  H         0.794847      -1.600451      -0.000250       1     1.008  QM
    6  H         2.819810      -0.040400      -0.000113       1     1.008  QM
    7  H         1.614980       1.403604       0.000195       1     1.008  QM
    8  H        -0.425833       1.233039       0.000637       1     1.008  QM


 
 NEW SCF-ENERGY CALCULATED IN 11 CYCLES
 

 TOTAL ENERGY    =       -191.675537683

 ENERGY CHANGE =         -0.000986737
 ENERGY RATIO  =          1.485428821
 TRUST RADIUS  =          0.200000000
 
 BFGS DELTA*GAMMA: 0.761E-03
 
 BFGS DELTA*DE2*DELTA: 0.140E-02
 
 *** ENTERING OPTIMIZATION CYCLE: 5 ***
 

 PROJECTED CARTESIAN GRADIENTS IN A.U.

  NO.  ATOM        X             Y             Z

    1  C       -0.011093     -0.016440     -0.000009
    2  O        0.012092      0.022734      0.000010
    3  C        0.010084     -0.003812      0.000003
    4  C       -0.002261      0.003744     -0.000000
    5  H       -0.000549      0.007964      0.000004
    6  H       -0.006497      0.004582      0.000003
    7  H       -0.006317      0.003889     -0.000002
    8  H       -0.023523     -0.050025     -0.000023


 ACTIVE CARTESIAN GRADIENTS

              1          2          3          4          5          6
          -0.012543  -0.019130  -0.000010   0.010794   0.039894   0.000016

              7          8          9         10         11         12
          -0.000058   0.021105   0.000011   0.016013   0.005854   0.000001

             13         14         15         16         17         18
          -0.014789   0.025699   0.000011  -0.011332  -0.014846   0.015300


 FULL LOCAL GRADIENT

              1          2          3          4          5          6
          -0.062673   0.010456  -0.000006  -0.005441  -0.005379   0.000009

              7          8          9         10         11         12
           0.009550  -0.008324   0.000008   0.007654  -0.000187  -0.000000

             13         14         15         16         17         18
          -0.001240   0.005378   0.000008   0.001823  -0.003372   0.008336


 TANGENTIAL LOCAL GRADIENTS IN A.U.

              1          2          3          4          5          6
           0.010456  -0.000006  -0.005441  -0.005379   0.000009   0.009550

              7          8          9         10         11         12
          -0.008324   0.000008   0.007654  -0.000187  -0.000000  -0.001240

             13         14         15         16         17
           0.005378   0.000008   0.001823  -0.003372   0.008336

 COSANG =         0.776478672
 
 RMSQ FORCE :   0.0054321  MAXIMUM :   0.0003000  CONVERGED : NO
 MAX FORCE  :   0.0104565  MAXIMUM :   0.0004500  CONVERGED : NO
 RMSQ FORCE6:   2.2336616  MAXIMUM6:   0.0003000  CONVERGED : NO
 MAX FORCE6 :   2.2316226  MAXIMUM6:   0.0004500  CONVERGED : NO
 RMSQ DR    :   0.0201288  MAXIMUM :   0.0012000  CONVERGED : NO
 MAX DR     :   0.0436480  MAXIMUM :   0.0018000  CONVERGED : NO
 


 HESSIAN EIGENVALUES


                1           2           3           4           5           6
             0.09220     0.80067     0.99999     1.00000     1.00000     1.00000
 


                7           8           9          10          11          12
             1.00000     1.00000     1.00000     1.00000     1.00000     1.00000
 


               13          14          15          16          17
             1.00000     1.00107     1.02386     1.26783     2.10214
 


 LAMBDA FOR LMQA STEP: 0.00

  |TANGENTIAL STEP| =   0.087688  |PARALLEL STEP| =   0.000644


 STEP IN NORMAL COORDINATES

              1          2          3          4          5          6
          -0.009547   0.003853   0.000015  -0.022519   0.039855  -0.000052

              7          8          9         10         11         12
          -0.022531   0.007201  -0.000052  -0.030831  -0.010758  -0.000003

             13         14         15         16         17         18
           0.010670  -0.036892  -0.000044  -0.003163   0.007708  -0.048146

 DISPLACEMENT STEP IN ANGSTROM

  NO.  ATOM        X             Y             Z

    1  C       -0.004468      0.001831      0.000007
    2  O       -0.008103      0.006804     -0.000010
    3  C        0.004247     -0.011245      0.000001
    4  C       -0.001338      0.001350     -0.000005
    5  H        0.024606     -0.018400      0.000012
    6  H        0.006238      0.014019     -0.000000
    7  H       -0.014674      0.002636     -0.000013
    8  H        0.021497      0.002475      0.000033


 ACTIVE CARTESIAN DISPLACEMENT STEP

              1          2          3          4          5          6
          -0.009547   0.003853   0.000015  -0.022519   0.039855  -0.000052

              7          8          9         10         11         12
          -0.022531   0.007201  -0.000052  -0.030831  -0.010758  -0.000003

             13         14         15         16         17         18
           0.010670  -0.036892  -0.000044  -0.003163   0.007708  -0.048146
 
 PREDICTED ENERGY CHANGE: -0.000446363
 
 INTERPOLATION DISTANCE: 5.9688677331


 COORDINATES OF OPTIMIZATION STEP 5 IN ANGSTROM

  NO.  ATOM        X              Y              Z        Z-ATOM   MASS   TYPE

    1  C        -0.594142       0.190951       0.000130       6    12.011  QM
    2  O        -1.790629      -0.056195      -0.000150       8    15.999  QM
    3  C         0.727399      -0.529493      -0.000057       6    12.011  QM
    4  C         1.791079       0.315784       0.000015       6    12.011  QM
    5  H         0.819453      -1.618851      -0.000238       1     1.008  QM
    6  H         2.826048      -0.026381      -0.000113       1     1.008  QM
    7  H         1.600306       1.406240       0.000182       1     1.008  QM
    8  H        -0.404336       1.235514       0.000670       1     1.008  QM


 
 NEW SCF-ENERGY CALCULATED IN 11 CYCLES
 

 TOTAL ENERGY    =       -191.676191581

 ENERGY CHANGE =         -0.000653897
 ENERGY RATIO  =          1.464944969
 TRUST RADIUS  =          0.200000000
 
 BFGS DELTA*GAMMA: 0.559E-03
 
 BFGS DELTA*DE2*DELTA: 0.970E-03
 
 *** ENTERING OPTIMIZATION CYCLE: 6 ***
 

 PROJECTED CARTESIAN GRADIENTS IN A.U.

  NO.  ATOM        X             Y             Z

    1  C       -0.010471     -0.012041     -0.000007
    2  O        0.006605      0.019874      0.000009
    3  C        0.011466     -0.004849      0.000002
    4  C       -0.000108      0.003858     -0.000000
    5  H        0.001450      0.001784      0.000004
    6  H       -0.004074      0.003721      0.000003
    7  H       -0.006376      0.005758     -0.000002
    8  H       -0.020376     -0.045460     -0.000021


 ACTIVE CARTESIAN GRADIENTS

              1          2          3          4          5          6
          -0.011840  -0.014050  -0.000008   0.004148   0.038055   0.000015

              7          8          9         10         11         12
          -0.001293   0.019796   0.000010   0.013827   0.006737   0.000001

             13         14         15         16         17         18
          -0.013861   0.018103   0.000011  -0.009000  -0.015908   0.012937


 FULL LOCAL GRADIENT

              1          2          3          4          5          6
          -0.055454   0.010422  -0.000005  -0.007082   0.001972   0.000009

              7          8          9         10         11         12
           0.007149  -0.006910   0.000006   0.005927   0.001128  -0.000000

             13         14         15         16         17         18
          -0.001370  -0.000463   0.000007   0.002532  -0.005724   0.006327


 TANGENTIAL LOCAL GRADIENTS IN A.U.

              1          2          3          4          5          6
           0.010422  -0.000005  -0.007082   0.001972   0.000009   0.007149

              7          8          9         10         11         12
          -0.006910   0.000006   0.005927   0.001128  -0.000000  -0.001370

             13         14         15         16         17
          -0.000463   0.000007   0.002532  -0.005724   0.006327

 COSANG =         0.879796568
 
 RMSQ FORCE :   0.0047231  MAXIMUM :   0.0003000  CONVERGED : NO
 MAX FORCE  :   0.0104224  MAXIMUM :   0.0004500  CONVERGED : NO
 RMSQ FORCE6:   0.0105683  MAXIMUM6:   0.0003000  CONVERGED : NO
 MAX FORCE6 :   0.0321255  MAXIMUM6:   0.0004500  CONVERGED : NO
 RMSQ DR    :   0.0206689  MAXIMUM :   0.0012000  CONVERGED : NO
 MAX DR     :   0.0481462  MAXIMUM :   0.0018000  CONVERGED : NO
 


 HESSIAN EIGENVALUES


                1           2           3           4           5           6
             0.06586     0.69973     0.99998     1.00000     1.00000     1.00000
 


                7           8           9          10          11          12
             1.00000     1.00000     1.00000     1.00000     1.00000     1.00000
 


               13          14          15          16          17
             1.00090     1.00407     1.05964     1.23395     1.87057
 


 LAMBDA FOR LMQA STEP: 0.00

  |TANGENTIAL STEP| =   0.065946  |PARALLEL STEP| =   0.000364


 STEP IN NORMAL COORDINATES

              1          2          3          4          5          6
          -0.000296   0.006792   0.000016  -0.005203   0.023501  -0.000046

              7          8          9         10         11         12
          -0.021149   0.011159  -0.000043  -0.027390  -0.009067  -0.000002

             13         14         15         16         17         18
           0.008499  -0.022015  -0.000039  -0.005887   0.012009  -0.039793

 DISPLACEMENT STEP IN ANGSTROM

  NO.  ATOM        X             Y             Z

    1  C       -0.000139      0.003120      0.000007
    2  O       -0.002153      0.002892     -0.000010
    3  C       -0.002497     -0.005574      0.000001
    4  C       -0.003690     -0.000752     -0.000005
    5  H        0.019570     -0.011494      0.000010
    6  H        0.003927      0.012051     -0.000000
    7  H       -0.011373     -0.001804     -0.000012
    8  H        0.018293      0.000792      0.000028


 ACTIVE CARTESIAN DISPLACEMENT STEP

              1          2          3          4          5          6
          -0.000296   0.006792   0.000016  -0.005203   0.023501  -0.000046

              7          8          9         10         11         12
          -0.021149   0.011159  -0.000043  -0.027390  -0.009067  -0.000002

             13         14         15         16         17         18
           0.008499  -0.022015  -0.000039  -0.005887   0.012009  -0.039793
 
 PREDICTED ENERGY CHANGE: -0.000279291
 
 INTERPOLATION DISTANCE: 5.9688677331


 COORDINATES OF OPTIMIZATION STEP 6 IN ANGSTROM

  NO.  ATOM        X              Y              Z        Z-ATOM   MASS   TYPE

    1  C        -0.594280       0.194071       0.000137       6    12.011  QM
    2  O        -1.792782      -0.053303      -0.000160       8    15.999  QM
    3  C         0.724902      -0.535067      -0.000056       6    12.011  QM
    4  C         1.787389       0.315032       0.000010       6    12.011  QM
    5  H         0.839023      -1.630345      -0.000228       1     1.008  QM
    6  H         2.829976      -0.014329      -0.000113       1     1.008  QM
    7  H         1.588932       1.404436       0.000170       1     1.008  QM
    8  H        -0.386044       1.236306       0.000698       1     1.008  QM


 
 NEW SCF-ENERGY CALCULATED IN 13 CYCLES
 

 TOTAL ENERGY    =       -191.676616802

 ENERGY CHANGE =         -0.000425221
 ENERGY RATIO  =          1.522500277
 TRUST RADIUS  =          0.200000000
 
 BFGS DELTA*GAMMA: 0.314E-03
 
 BFGS DELTA*DE2*DELTA: 0.601E-03
 
 *** ENTERING OPTIMIZATION CYCLE: 7 ***
 

 PROJECTED CARTESIAN GRADIENTS IN A.U.

  NO.  ATOM        X             Y             Z

    1  C       -0.006855     -0.008367     -0.000005
    2  O        0.003764      0.016795      0.000007
    3  C        0.008411     -0.002964      0.000002
    4  C        0.000276      0.003247     -0.000000
    5  H        0.004023     -0.003511      0.000003
    6  H       -0.001363      0.003359      0.000003
    7  H       -0.006119      0.005457     -0.000002
    8  H       -0.017863     -0.044310     -0.000021


 ACTIVE CARTESIAN GRADIENTS

              1          2          3          4          5          6
          -0.007752  -0.009757  -0.000006   0.002010   0.034959   0.000015

              7          8          9         10         11         12
          -0.004559   0.022605   0.000010   0.010562   0.008458   0.000001

             13         14         15         16         17         18
          -0.013774   0.013204   0.000011  -0.007465  -0.015868   0.011259


 FULL LOCAL GRADIENT

              1          2          3          4          5          6
          -0.051601   0.006778  -0.000003  -0.005526   0.005425   0.000008

              7          8          9         10         11         12
           0.002811  -0.002343   0.000006   0.002728   0.003000  -0.000000

             13         14         15         16         17         18
          -0.001675  -0.004576   0.000007   0.003216  -0.006289   0.004760


 TANGENTIAL LOCAL GRADIENTS IN A.U.

              1          2          3          4          5          6
           0.006778  -0.000003  -0.005526   0.005425   0.000008   0.002811

              7          8          9         10         11         12
          -0.002343   0.000006   0.002728   0.003000  -0.000000  -0.001675

             13         14         15         16         17
          -0.004576   0.000007   0.003216  -0.006289   0.004760

 COSANG =         0.859583133
 
 RMSQ FORCE :   0.0036945  MAXIMUM :   0.0003000  CONVERGED : NO
 MAX FORCE  :   0.0067782  MAXIMUM :   0.0004500  CONVERGED : NO
 RMSQ FORCE6:   0.0050928  MAXIMUM6:   0.0003000  CONVERGED : NO
 MAX FORCE6 :   0.0148367  MAXIMUM6:   0.0004500  CONVERGED : NO
 RMSQ DR    :   0.0155439  MAXIMUM :   0.0012000  CONVERGED : NO
 MAX DR     :   0.0397926  MAXIMUM :   0.0018000  CONVERGED : NO
 


 HESSIAN EIGENVALUES


                1           2           3           4           5           6
             0.05689     0.45671     0.97767     0.99999     1.00000     1.00000
 


                7           8           9          10          11          12
             1.00000     1.00000     1.00000     1.00000     1.00000     1.00005
 


               13          14          15          16          17
             1.00037     1.00313     1.01931     1.16414     1.91569
 


 LAMBDA FOR LMQA STEP: 0.00

  |TANGENTIAL STEP| =   0.057362  |PARALLEL STEP| =   0.000276


 STEP IN NORMAL COORDINATES

              1          2          3          4          5          6
           0.007337   0.007515   0.000017   0.008880   0.011731  -0.000045

              7          8          9         10         11         12
          -0.018460   0.011666  -0.000040  -0.023666  -0.010778  -0.000002

             13         14         15         16         17         18
           0.008320  -0.007670  -0.000040  -0.010170   0.017636  -0.035611

 DISPLACEMENT STEP IN ANGSTROM

  NO.  ATOM        X             Y             Z

    1  C        0.003434      0.003401      0.000008
    2  O        0.002668      0.000346     -0.000010
    3  C       -0.007284     -0.001965      0.000001
    4  C       -0.005887     -0.002545     -0.000005
    5  H        0.015542     -0.003822      0.000010
    6  H        0.000548      0.011636      0.000000
    7  H       -0.009665     -0.005768     -0.000012
    8  H        0.016557      0.000404      0.000027


 ACTIVE CARTESIAN DISPLACEMENT STEP

              1          2          3          4          5          6
           0.007337   0.007515   0.000017   0.008880   0.011731  -0.000045

              7          8          9         10         11         12
          -0.018460   0.011666  -0.000040  -0.023666  -0.010778  -0.000002

             13         14         15         16         17         18
           0.008320  -0.007670  -0.000040  -0.010170   0.017636  -0.035611
 
 PREDICTED ENERGY CHANGE: -0.000250445
 
 INTERPOLATION DISTANCE: 5.9688677331
 
 *** SCFTOL TIGHTEN TO 0.500E-07 ***
 
 *** CDFTOL TIGHTEN TO 0.250E-04 ***


 COORDINATES OF OPTIMIZATION STEP 7 IN ANGSTROM

  NO.  ATOM        X              Y              Z        Z-ATOM   MASS   TYPE

    1  C        -0.590847       0.197472       0.000145       6    12.011  QM
    2  O        -1.790114      -0.052957      -0.000170       8    15.999  QM
    3  C         0.717618      -0.537032      -0.000055       6    12.011  QM
    4  C         1.781502       0.312487       0.000006       6    12.011  QM
    5  H         0.854565      -1.634167      -0.000219       1     1.008  QM
    6  H         2.830524      -0.002694      -0.000113       1     1.008  QM
    7  H         1.579268       1.398668       0.000158       1     1.008  QM
    8  H        -0.369487       1.236710       0.000726       1     1.008  QM


 
 NEW SCF-ENERGY CALCULATED IN 12 CYCLES
 

 TOTAL ENERGY    =       -191.676972535

 ENERGY CHANGE =         -0.000355734
 ENERGY RATIO  =          1.420409020
 TRUST RADIUS  =          0.200000000
 
 BFGS DELTA*GAMMA: 0.317E-03
 
 BFGS DELTA*DE2*DELTA: 0.532E-03
 
 *** ENTERING OPTIMIZATION CYCLE: 8 ***
 

 PROJECTED CARTESIAN GRADIENTS IN A.U.

  NO.  ATOM        X             Y             Z

    1  C       -0.001360     -0.005740     -0.000003
    2  O        0.002850      0.013901      0.000006
    3  C        0.002578     -0.000244      0.000002
    4  C       -0.000401      0.002467     -0.000001
    5  H        0.006775     -0.006148      0.000003
    6  H        0.000524      0.003873      0.000003
    7  H       -0.005632      0.003459     -0.000002
    8  H       -0.015844     -0.044424     -0.000021


 ACTIVE CARTESIAN GRADIENTS

              1          2          3          4          5          6
          -0.001538  -0.006637  -0.000003   0.003032   0.031247   0.000015

              7          8          9         10         11         12
          -0.008961   0.026300   0.000010   0.007128   0.009677   0.000001

             13         14         15         16         17         18
          -0.013565   0.011365   0.000011  -0.007010  -0.014334   0.010001


 FULL LOCAL GRADIENT

              1          2          3          4          5          6
          -0.049587   0.000855  -0.000001  -0.002232   0.005872   0.000009

              7          8          9         10         11         12
          -0.002487   0.002561   0.000006  -0.000781   0.004243   0.000000

             13         14         15         16         17         18
          -0.001627  -0.006022   0.000007   0.003244  -0.004944   0.003453


 TANGENTIAL LOCAL GRADIENTS IN A.U.

              1          2          3          4          5          6
           0.000855  -0.000001  -0.002232   0.005872   0.000009  -0.002487

              7          8          9         10         11         12
           0.002561   0.000006  -0.000781   0.004243   0.000000  -0.001627

             13         14         15         16         17
          -0.006022   0.000007   0.003244  -0.004944   0.003453

 COSANG =         0.710875783
 
 RMSQ FORCE :   0.0030424  MAXIMUM :   0.0003000  CONVERGED : NO
 MAX FORCE  :   0.0060223  MAXIMUM :   0.0004500  CONVERGED : NO
 RMSQ FORCE6:   0.0022716  MAXIMUM6:   0.0003000  CONVERGED : NO
 MAX FORCE6 :   0.0055602  MAXIMUM6:   0.0004500  CONVERGED : NO
 RMSQ DR    :   0.0135206  MAXIMUM :   0.0012000  CONVERGED : NO
 MAX DR     :   0.0356112  MAXIMUM :   0.0018000  CONVERGED : NO
 


 HESSIAN EIGENVALUES


                1           2           3           4           5           6
             0.05467     0.27348     0.89069     1.00000     1.00000     1.00000
 


                7           8           9          10          11          12
             1.00000     1.00000     1.00000     1.00000     1.00001     1.00037
 


               13          14          15          16          17
             1.00054     1.00283     1.02045     1.20673     2.05955
 


 LAMBDA FOR LMQA STEP: 0.00

  |TANGENTIAL STEP| =   0.038399  |PARALLEL STEP| =   0.000124


 STEP IN NORMAL COORDINATES

              1          2          3          4          5          6
           0.008983   0.003114   0.000012   0.014982   0.000101  -0.000033

              7          8          9         10         11         12
          -0.006454   0.005184  -0.000026  -0.010231  -0.010240  -0.000001

             13         14         15         16         17         18
           0.005828   0.007108  -0.000028  -0.010780   0.015825  -0.020748

 DISPLACEMENT STEP IN ANGSTROM

  NO.  ATOM        X             Y             Z

    1  C        0.004203      0.001369      0.000005
    2  O        0.005003     -0.000900     -0.000007
    3  C       -0.006449      0.000764      0.000002
    4  C       -0.005402     -0.003025     -0.000004
    5  H        0.006069      0.004693      0.000006
    6  H       -0.003417      0.007494     -0.000000
    7  H       -0.005584     -0.006329     -0.000009
    8  H        0.009403      0.000808      0.000019


 ACTIVE CARTESIAN DISPLACEMENT STEP

              1          2          3          4          5          6
           0.008983   0.003114   0.000012   0.014982   0.000101  -0.000033

              7          8          9         10         11         12
          -0.006454   0.005184  -0.000026  -0.010231  -0.010240  -0.000001

             13         14         15         16         17         18
           0.005828   0.007108  -0.000028  -0.010780   0.015825  -0.020748
 
 PREDICTED ENERGY CHANGE: -0.000157154
 
 INTERPOLATION DISTANCE: 5.9688677331


 COORDINATES OF OPTIMIZATION STEP 8 IN ANGSTROM

  NO.  ATOM        X              Y              Z        Z-ATOM   MASS   TYPE

    1  C        -0.586644       0.198841       0.000150       6    12.011  QM
    2  O        -1.785111      -0.053857      -0.000177       8    15.999  QM
    3  C         0.711168      -0.536268      -0.000053       6    12.011  QM
    4  C         1.776100       0.309462       0.000002       6    12.011  QM
    5  H         0.860634      -1.629474      -0.000212       1     1.008  QM
    6  H         2.827107       0.004800      -0.000114       1     1.008  QM
    7  H         1.573683       1.392339       0.000149       1     1.008  QM
    8  H        -0.360084       1.237517       0.000745       1     1.008  QM


 
 NEW SCF-ENERGY CALCULATED IN 13 CYCLES
 

 TOTAL ENERGY    =       -191.677192971

 ENERGY CHANGE =         -0.000220435
 ENERGY RATIO  =          1.402672102
 TRUST RADIUS  =          0.200000000
 
 BFGS DELTA*GAMMA: 0.201E-03
 
 BFGS DELTA*DE2*DELTA: 0.327E-03
 
 *** ENTERING OPTIMIZATION CYCLE: 9 ***
 

 PROJECTED CARTESIAN GRADIENTS IN A.U.

  NO.  ATOM        X             Y             Z

    1  C        0.001975     -0.006251     -0.000003
    2  O        0.003969      0.013034      0.000005
    3  C       -0.001485      0.001823      0.000002
    4  C       -0.001687      0.001499     -0.000001
    5  H        0.008157     -0.004343      0.000004
    6  H        0.000186      0.005208      0.000004
    7  H       -0.005190      0.001339     -0.000003
    8  H       -0.014838     -0.044021     -0.000022


 ACTIVE CARTESIAN GRADIENTS

              1          2          3          4          5          6
           0.002234  -0.007169  -0.000003   0.005750   0.028656   0.000014

              7          8          9         10         11         12
          -0.010885   0.027966   0.000010   0.005322   0.008623   0.000001

             13         14         15         16         17         18
          -0.012763   0.012968   0.000010  -0.007898  -0.011982   0.009360


 FULL LOCAL GRADIENT

              1          2          3          4          5          6
          -0.049213  -0.003002  -0.000001  -0.000205   0.003052   0.000009

              7          8          9         10         11         12
          -0.004742   0.004636   0.000005  -0.002645   0.003154  -0.000000

             13         14         15         16         17         18
          -0.000929  -0.004229   0.000006   0.002288  -0.002470   0.002686


 TANGENTIAL LOCAL GRADIENTS IN A.U.

              1          2          3          4          5          6
          -0.003002  -0.000001  -0.000205   0.003052   0.000009  -0.004742

              7          8          9         10         11         12
           0.004636   0.000005  -0.002645   0.003154  -0.000000  -0.000929

             13         14         15         16         17
          -0.004229   0.000006   0.002288  -0.002470   0.002686

 COSANG =         0.818162259
 
 RMSQ FORCE :   0.0026189  MAXIMUM :   0.0003000  CONVERGED : NO
 MAX FORCE  :   0.0047421  MAXIMUM :   0.0004500  CONVERGED : NO
 RMSQ FORCE6:   0.0020222  MAXIMUM6:   0.0003000  CONVERGED : NO
 MAX FORCE6 :   0.0050023  MAXIMUM6:   0.0004500  CONVERGED : NO
 RMSQ DR    :   0.0090508  MAXIMUM :   0.0012000  CONVERGED : NO
 MAX DR     :   0.0207481  MAXIMUM :   0.0018000  CONVERGED : NO
 


 HESSIAN EIGENVALUES


                1           2           3           4           5           6
             0.05269     0.19737     0.79241     0.99993     1.00000     1.00000
 


                7           8           9          10          11          12
             1.00000     1.00000     1.00000     1.00000     1.00005     1.00022
 


               13          14          15          16          17
             1.00180     1.00423     1.02338     1.22568     1.97819
 


 LAMBDA FOR LMQA STEP: 0.00

  |TANGENTIAL STEP| =   0.025803  |PARALLEL STEP| =   0.000056


 STEP IN NORMAL COORDINATES

              1          2          3          4          5          6
           0.004880  -0.000169   0.000007   0.010754  -0.000547  -0.000027

              7          8          9         10         11         12
           0.001740  -0.001226  -0.000019  -0.001093  -0.008258  -0.000000

             13         14         15         16         17         18
           0.003701   0.009658  -0.000021  -0.008677   0.010624  -0.012528

 DISPLACEMENT STEP IN ANGSTROM

  NO.  ATOM        X             Y             Z

    1  C        0.002283     -0.000111      0.000003
    2  O        0.003822     -0.000193     -0.000005
    3  C       -0.002309     -0.000010      0.000002
    4  C       -0.003561     -0.001969     -0.000003
    5  H        0.000785      0.006502      0.000005
    6  H       -0.004649      0.004457     -0.000001
    7  H       -0.003973     -0.004243     -0.000007
    8  H        0.004991      0.001265      0.000015


 ACTIVE CARTESIAN DISPLACEMENT STEP

              1          2          3          4          5          6
           0.004880  -0.000169   0.000007   0.010754  -0.000547  -0.000027

              7          8          9         10         11         12
           0.001740  -0.001226  -0.000019  -0.001093  -0.008258  -0.000000

             13         14         15         16         17         18
           0.003701   0.009658  -0.000021  -0.008677   0.010624  -0.012528
 
 PREDICTED ENERGY CHANGE: -0.000083627
 
 INTERPOLATION DISTANCE: 5.9688677331
 
 *** SCFTOL TIGHTEN TO 0.250E-07 ***
 
 *** CDFTOL TIGHTEN TO 0.100E-04 ***


 COORDINATES OF OPTIMIZATION STEP 9 IN ANGSTROM

  NO.  ATOM        X              Y              Z        Z-ATOM   MASS   TYPE

    1  C        -0.584360       0.198730       0.000153       6    12.011  QM
    2  O        -1.781289      -0.054050      -0.000182       8    15.999  QM
    3  C         0.708859      -0.536277      -0.000051       6    12.011  QM
    4  C         1.772539       0.307493      -0.000000       6    12.011  QM
    5  H         0.861418      -1.622972      -0.000208       1     1.008  QM
    6  H         2.822457       0.009257      -0.000115       1     1.008  QM
    7  H         1.569710       1.388096       0.000142       1     1.008  QM
    8  H        -0.355092       1.238782       0.000760       1     1.008  QM


 
 NEW SCF-ENERGY CALCULATED IN 18 CYCLES
 

 TOTAL ENERGY    =       -191.677303175

 ENERGY CHANGE =         -0.000110205
 ENERGY RATIO  =          1.317810205
 TRUST RADIUS  =          0.200000000
 
 BFGS DELTA*GAMMA: 0.119E-03
 
 BFGS DELTA*DE2*DELTA: 0.173E-03
 
 *** ENTERING OPTIMIZATION CYCLE: 10 ***
 

 PROJECTED CARTESIAN GRADIENTS IN A.U.

  NO.  ATOM        X             Y             Z

    1  C        0.001063     -0.007956     -0.000004
    2  O        0.006324      0.013732      0.000006
    3  C       -0.002121      0.001406      0.000002
    4  C       -0.002519      0.001094     -0.000001
    5  H        0.008165     -0.000102      0.000004
    6  H       -0.001633      0.006589      0.000004
    7  H       -0.005014      0.000161     -0.000003
    8  H       -0.014368     -0.042528     -0.000021


 ACTIVE CARTESIAN GRADIENTS

              1          2          3          4          5          6
           0.001202  -0.009148  -0.000004   0.008340   0.028173   0.000014

              7          8          9         10         11         12
          -0.010369   0.026173   0.000009   0.005291   0.006241   0.000001

             13         14         15         16         17         18
          -0.011515   0.015932   0.000010  -0.009323  -0.009952   0.008929


 FULL LOCAL GRADIENT

              1          2          3          4          5          6
          -0.049164  -0.002230  -0.000002   0.000447  -0.000186   0.000008

              7          8          9         10         11         12
          -0.004052   0.002738   0.000005  -0.002601   0.000781  -0.000001

             13         14         15         16         17         18
           0.000104  -0.001008   0.000006   0.000854  -0.000307   0.002154


 TANGENTIAL LOCAL GRADIENTS IN A.U.

              1          2          3          4          5          6
          -0.002230  -0.000002   0.000447  -0.000186   0.000008  -0.004052

              7          8          9         10         11         12
           0.002738   0.000005  -0.002601   0.000781  -0.000001   0.000104

             13         14         15         16         17
          -0.001008   0.000006   0.000854  -0.000307   0.002154

 COSANG =         0.846804509
 
 RMSQ FORCE :   0.0015902  MAXIMUM :   0.0003000  CONVERGED : NO
 MAX FORCE  :   0.0040523  MAXIMUM :   0.0004500  CONVERGED : NO
 RMSQ FORCE6:   0.0025366  MAXIMUM6:   0.0003000  CONVERGED : NO
 MAX FORCE6 :   0.0043215  MAXIMUM6:   0.0004500  CONVERGED : NO
 RMSQ DR    :   0.0060819  MAXIMUM :   0.0012000  CONVERGED : NO
 MAX DR     :   0.0125280  MAXIMUM :   0.0018000  CONVERGED : NO
 


 HESSIAN EIGENVALUES


                1           2           3           4           5           6
             0.05049     0.19419     0.64988     0.99772     1.00000     1.00000
 


                7           8           9          10          11          12
             1.00000     1.00000     1.00000     1.00000     1.00005     1.00022
 


               13          14          15          16          17
             1.00239     1.00392     1.04547     1.14934     1.82865
 


 LAMBDA FOR LMQA STEP: 0.00

  |TANGENTIAL STEP| =   0.012481  |PARALLEL STEP| =   0.000013


 STEP IN NORMAL COORDINATES

              1          2          3          4          5          6
           0.000628  -0.000987   0.000005   0.002080   0.002680  -0.000020

              7          8          9         10         11         12
           0.004230  -0.002781  -0.000013   0.002190  -0.003626   0.000001

             13         14         15         16         17         18
           0.001220   0.003141  -0.000015  -0.003874   0.003731  -0.007684

 DISPLACEMENT STEP IN ANGSTROM

  NO.  ATOM        X             Y             Z

    1  C        0.000294     -0.000458      0.000002
    2  O        0.000786      0.000704     -0.000004
    3  C        0.001418     -0.001099      0.000002
    4  C       -0.001370     -0.000470     -0.000002
    5  H       -0.000761      0.002549      0.000003
    6  H       -0.002797      0.001921     -0.000001
    7  H       -0.003179     -0.001210     -0.000005
    8  H        0.002423      0.000933      0.000012


 ACTIVE CARTESIAN DISPLACEMENT STEP

              1          2          3          4          5          6
           0.000628  -0.000987   0.000005   0.002080   0.002680  -0.000020

              7          8          9         10         11         12
           0.004230  -0.002781  -0.000013   0.002190  -0.003626   0.000001

             13         14         15         16         17         18
           0.001220   0.003141  -0.000015  -0.003874   0.003731  -0.007684
 
 PREDICTED ENERGY CHANGE: -0.000029025
 
 INTERPOLATION DISTANCE: 5.9688677331


 COORDINATES OF OPTIMIZATION STEP 10 IN ANGSTROM

  NO.  ATOM        X              Y              Z        Z-ATOM   MASS   TYPE

    1  C        -0.584066       0.198272       0.000156       6    12.011  QM
    2  O        -1.780503      -0.053346      -0.000186       8    15.999  QM
    3  C         0.710278      -0.537376      -0.000049       6    12.011  QM
    4  C         1.771169       0.307023      -0.000002       6    12.011  QM
    5  H         0.860657      -1.620423      -0.000205       1     1.008  QM
    6  H         2.819660       0.011177      -0.000116       1     1.008  QM
    7  H         1.566532       1.386886       0.000137       1     1.008  QM
    8  H        -0.352669       1.239716       0.000772       1     1.008  QM


 
 NEW SCF-ENERGY CALCULATED IN 15 CYCLES
 

 TOTAL ENERGY    =       -191.677341915

 ENERGY CHANGE =         -0.000038740
 ENERGY RATIO  =          1.334688547
 TRUST RADIUS  =          0.200000000
 
 BFGS DELTA*GAMMA: 0.394E-04
 
 BFGS DELTA*DE2*DELTA: 0.593E-04
 
 *** ENTERING OPTIMIZATION CYCLE: 11 ***
 

 PROJECTED CARTESIAN GRADIENTS IN A.U.

  NO.  ATOM        X             Y             Z

    1  C       -0.000403     -0.008655     -0.000005
    2  O        0.006605      0.014414      0.000007
    3  C        0.000126      0.000258      0.000002
    4  C       -0.003104      0.000792     -0.000001
    5  H        0.007634      0.002613      0.000005
    6  H       -0.003081      0.007190      0.000005
    7  H       -0.005099      0.000103     -0.000004
    8  H       -0.014098     -0.041081     -0.000021


 ACTIVE CARTESIAN GRADIENTS

              1          2          3          4          5          6
          -0.000455  -0.009979  -0.000005   0.008113   0.028926   0.000014

              7          8          9         10         11         12
          -0.008077   0.023961   0.000009   0.005702   0.004449   0.000000

             13         14         15         16         17         18
          -0.010666   0.017497   0.000010  -0.010170  -0.009205   0.008571


 FULL LOCAL GRADIENT

              1          2          3          4          5          6
          -0.048602  -0.000683  -0.000003  -0.000380  -0.000464   0.000008

              7          8          9         10         11         12
          -0.001581   0.000637   0.000005  -0.002010  -0.000922  -0.000001

             13         14         15         16         17         18
           0.000658   0.000918   0.000005  -0.000124   0.000383   0.001808


 TANGENTIAL LOCAL GRADIENTS IN A.U.

              1          2          3          4          5          6
          -0.000683  -0.000003  -0.000380  -0.000464   0.000008  -0.001581

              7          8          9         10         11         12
           0.000637   0.000005  -0.002010  -0.000922  -0.000001   0.000658

             13         14         15         16         17
           0.000918   0.000005  -0.000124   0.000383   0.001808

 COSANG =         0.706649297
 
 RMSQ FORCE :   0.0008855  MAXIMUM :   0.0003000  CONVERGED : NO
 MAX FORCE  :   0.0020104  MAXIMUM :   0.0004500  CONVERGED : NO
 RMSQ FORCE6:   0.0024808  MAXIMUM6:   0.0003000  CONVERGED : NO
 MAX FORCE6 :   0.0049238  MAXIMUM6:   0.0004500  CONVERGED : NO
 RMSQ DR    :   0.0029418  MAXIMUM :   0.0012000  CONVERGED : NO
 MAX DR     :   0.0076844  MAXIMUM :   0.0018000  CONVERGED : NO
 


 HESSIAN EIGENVALUES


                1           2           3           4           5           6
             0.04857     0.19367     0.44718     0.93354     1.00000     1.00000
 


                7           8           9          10          11          12
             1.00000     1.00000     1.00000     1.00001     1.00017     1.00024
 


               13          14          15          16          17
             1.00204     1.00418     1.02828     1.22038     1.87571
 


 LAMBDA FOR LMQA STEP: 0.00

  |TANGENTIAL STEP| =   0.008542  |PARALLEL STEP| =   0.000006


 STEP IN NORMAL COORDINATES

              1          2          3          4          5          6
          -0.000371  -0.000085   0.000006   0.000553   0.002631  -0.000019

              7          8          9         10         11         12
           0.003056  -0.001796  -0.000012   0.003061  -0.000372   0.000001

             13         14         15         16         17         18
          -0.000343  -0.000502  -0.000015  -0.001460   0.001083  -0.006311

 DISPLACEMENT STEP IN ANGSTROM

  NO.  ATOM        X             Y             Z

    1  C       -0.000174     -0.000037      0.000003
    2  O        0.000288      0.000520     -0.000004
    3  C        0.001448     -0.000988      0.000002
    4  C       -0.000388      0.000195     -0.000002
    5  H       -0.001251     -0.000031      0.000003
    6  H       -0.001568      0.000750     -0.000002
    7  H       -0.003034     -0.000341     -0.000005
    8  H        0.001645      0.000413      0.000011


 ACTIVE CARTESIAN DISPLACEMENT STEP

              1          2          3          4          5          6
          -0.000371  -0.000085   0.000006   0.000553   0.002631  -0.000019

              7          8          9         10         11         12
           0.003056  -0.001796  -0.000012   0.003061  -0.000372   0.000001

             13         14         15         16         17         18
          -0.000343  -0.000502  -0.000015  -0.001460   0.001083  -0.006311
 
 PREDICTED ENERGY CHANGE: -0.000012172
 
 INTERPOLATION DISTANCE: 5.9688677331


 COORDINATES OF OPTIMIZATION STEP 11 IN ANGSTROM

  NO.  ATOM        X              Y              Z        Z-ATOM   MASS   TYPE

    1  C        -0.584240       0.198236       0.000158       6    12.011  QM
    2  O        -1.780214      -0.052826      -0.000189       8    15.999  QM
    3  C         0.711725      -0.538364      -0.000048       6    12.011  QM
    4  C         1.770781       0.307218      -0.000004       6    12.011  QM
    5  H         0.859407      -1.620454      -0.000202       1     1.008  QM
    6  H         2.818092       0.011928      -0.000118       1     1.008  QM
    7  H         1.563497       1.386545       0.000131       1     1.008  QM
    8  H        -0.351024       1.240128       0.000783       1     1.008  QM


 
 NEW SCF-ENERGY CALCULATED IN 20 CYCLES
 

 TOTAL ENERGY    =       -191.677359973

 ENERGY CHANGE =         -0.000018058
 ENERGY RATIO  =          1.483584394
 TRUST RADIUS  =          0.200000000
 
 BFGS DELTA*GAMMA: 0.128E-04
 
 BFGS DELTA*DE2*DELTA: 0.249E-04
 
 *** ENTERING OPTIMIZATION CYCLE: 12 ***
 

 PROJECTED CARTESIAN GRADIENTS IN A.U.

  NO.  ATOM        X             Y             Z

    1  C       -0.002142     -0.008722     -0.000005
    2  O        0.007168      0.014751      0.000007
    3  C        0.001543     -0.000575      0.000002
    4  C       -0.003014      0.000825     -0.000001
    5  H        0.007205      0.003477      0.000005
    6  H       -0.004048      0.007309      0.000005
    7  H       -0.005312      0.000137     -0.000004
    8  H       -0.013933     -0.040450     -0.000021


 ACTIVE CARTESIAN GRADIENTS

              1          2          3          4          5          6
          -0.002423  -0.010085  -0.000006   0.008132   0.029507   0.000015

              7          8          9         10         11         12
          -0.006925   0.022718   0.000009   0.006351   0.003937   0.000000

             13         14         15         16         17         18
          -0.010248   0.017907   0.000010  -0.010709  -0.009026   0.008267


 FULL LOCAL GRADIENT

              1          2          3          4          5          6
          -0.048396   0.001263  -0.000003  -0.000578  -0.000472   0.000008

              7          8          9         10         11         12
          -0.000296  -0.000626   0.000004  -0.001275  -0.001398  -0.000001

             13         14         15         16         17         18
           0.000972   0.001450   0.000005  -0.000716   0.000542   0.001478


 TANGENTIAL LOCAL GRADIENTS IN A.U.

              1          2          3          4          5          6
           0.001263  -0.000003  -0.000578  -0.000472   0.000008  -0.000296

              7          8          9         10         11         12
          -0.000626   0.000004  -0.001275  -0.001398  -0.000001   0.000972

             13         14         15         16         17
           0.001450   0.000005  -0.000716   0.000542   0.001478

 COSANG =         0.660217820
 
 RMSQ FORCE :   0.0008489  MAXIMUM :   0.0003000  CONVERGED : NO
 MAX FORCE  :   0.0014781  MAXIMUM :   0.0004500  CONVERGED : NO
 RMSQ FORCE6:   0.0018217  MAXIMUM6:   0.0003000  CONVERGED : NO
 MAX FORCE6 :   0.0036416  MAXIMUM6:   0.0004500  CONVERGED : NO
 RMSQ DR    :   0.0020133  MAXIMUM :   0.0012000  CONVERGED : NO
 MAX DR     :   0.0063115  MAXIMUM :   0.0018000  CONVERGED : NO
 


 HESSIAN EIGENVALUES


                1           2           3           4           5           6
             0.04582     0.16111     0.25442     0.83505     1.00000     1.00000
 


                7           8           9          10          11          12
             1.00000     1.00000     1.00000     1.00002     1.00016     1.00091
 


               13          14          15          16          17
             1.00252     1.00859     1.02793     1.29529     2.25095
 


 LAMBDA FOR LMQA STEP: 0.00

  |TANGENTIAL STEP| =   0.012916  |PARALLEL STEP| =   0.000014


 STEP IN NORMAL COORDINATES

              1          2          3          4          5          6
           0.000798   0.000320   0.000011   0.000986   0.003433  -0.000033

              7          8          9         10         11         12
           0.004157  -0.001664  -0.000021   0.005107   0.001300   0.000003

             13         14         15         16         17         18
          -0.001898  -0.002429  -0.000026  -0.000623   0.000604  -0.009759

 DISPLACEMENT STEP IN ANGSTROM

  NO.  ATOM        X             Y             Z

    1  C        0.000373      0.000141      0.000005
    2  O        0.000299      0.000551     -0.000007
    3  C        0.001746     -0.001081      0.000003
    4  C       -0.000488      0.000552     -0.000003
    5  H       -0.002497     -0.001381      0.000004
    6  H       -0.001595      0.000573     -0.000003
    7  H       -0.005002     -0.000327     -0.000009
    8  H        0.002277      0.000275      0.000020


 ACTIVE CARTESIAN DISPLACEMENT STEP

              1          2          3          4          5          6
           0.000798   0.000320   0.000011   0.000986   0.003433  -0.000033

              7          8          9         10         11         12
           0.004157  -0.001664  -0.000021   0.005107   0.001300   0.000003

             13         14         15         16         17         18
          -0.001898  -0.002429  -0.000026  -0.000623   0.000604  -0.009759
 
 PREDICTED ENERGY CHANGE: -0.000013845
 
 INTERPOLATION DISTANCE: 5.9688677331


 COORDINATES OF OPTIMIZATION STEP 12 IN ANGSTROM

  NO.  ATOM        X              Y              Z        Z-ATOM   MASS   TYPE

    1  C        -0.583867       0.198377       0.000163       6    12.011  QM
    2  O        -1.779916      -0.052275      -0.000196       8    15.999  QM
    3  C         0.713471      -0.539445      -0.000045       6    12.011  QM
    4  C         1.770293       0.307770      -0.000007       6    12.011  QM
    5  H         0.856909      -1.621835      -0.000198       1     1.008  QM
    6  H         2.816497       0.012501      -0.000121       1     1.008  QM
    7  H         1.558496       1.386218       0.000122       1     1.008  QM
    8  H        -0.348747       1.240404       0.000803       1     1.008  QM


 
 NEW SCF-ENERGY CALCULATED IN 15 CYCLES
 

 TOTAL ENERGY    =       -191.677380670

 ENERGY CHANGE =         -0.000020698
 ENERGY RATIO  =          1.494905410
 TRUST RADIUS  =          0.200000000
 
 BFGS DELTA*GAMMA: 0.146E-04
 
 BFGS DELTA*DE2*DELTA: 0.290E-04
 
 *** ENTERING OPTIMIZATION CYCLE: 13 ***
 

 PROJECTED CARTESIAN GRADIENTS IN A.U.

  NO.  ATOM        X             Y             Z

    1  C       -0.002680     -0.008434     -0.000005
    2  O        0.006524      0.014774      0.000007
    3  C        0.003202     -0.000897      0.000002
    4  C       -0.002969      0.000770     -0.000001
    5  H        0.006711      0.003525      0.000005
    6  H       -0.004898      0.007120      0.000005
    7  H       -0.005666      0.000088     -0.000004
    8  H       -0.013695     -0.040042     -0.000021


 ACTIVE CARTESIAN GRADIENTS

              1          2          3          4          5          6
          -0.003031  -0.009762  -0.000006   0.007112   0.029882   0.000015

              7          8          9         10         11         12
          -0.005485   0.022120   0.000009   0.007001   0.003964   0.000000

             13         14         15         16         17         18
          -0.009954   0.017806   0.000010  -0.011123  -0.009036   0.007824


 FULL LOCAL GRADIENT

              1          2          3          4          5          6
          -0.047949   0.001897  -0.000003  -0.001178   0.000471   0.000008

              7          8          9         10         11         12
           0.001155  -0.000971   0.000004  -0.000489  -0.001304  -0.000001

             13         14         15         16         17         18
           0.001128   0.001512   0.000005  -0.001230   0.000459   0.001015


 TANGENTIAL LOCAL GRADIENTS IN A.U.

              1          2          3          4          5          6
           0.001897  -0.000003  -0.001178   0.000471   0.000008   0.001155

              7          8          9         10         11         12
          -0.000971   0.000004  -0.000489  -0.001304  -0.000001   0.001128

             13         14         15         16         17
           0.001512   0.000005  -0.001230   0.000459   0.001015

 COSANG =         0.827267186
 
 RMSQ FORCE :   0.0009622  MAXIMUM :   0.0003000  CONVERGED : NO
 MAX FORCE  :   0.0018973  MAXIMUM :   0.0004500  CONVERGED : NO
 RMSQ FORCE6:   0.0012235  MAXIMUM6:   0.0003000  CONVERGED : NO
 MAX FORCE6 :   0.0024471  MAXIMUM6:   0.0004500  CONVERGED : NO
 RMSQ DR    :   0.0030442  MAXIMUM :   0.0012000  CONVERGED : NO
 MAX DR     :   0.0097590  MAXIMUM :   0.0018000  CONVERGED : NO
 


 HESSIAN EIGENVALUES


                1           2           3           4           5           6
             0.03979     0.09679     0.24077     0.79241     1.00000     1.00000
 


                7           8           9          10          11          12
             1.00000     1.00000     1.00000     1.00002     1.00016     1.00179
 


               13          14          15          16          17
             1.00399     1.01089     1.05749     1.41460     2.13048
 


 LAMBDA FOR LMQA STEP: 0.00

  |TANGENTIAL STEP| =   0.019056  |PARALLEL STEP| =   0.000030


 STEP IN NORMAL COORDINATES

              1          2          3          4          5          6
           0.002577   0.001230   0.000018   0.004411   0.003370  -0.000055

              7          8          9         10         11         12
           0.004279  -0.001496  -0.000035   0.007309   0.002722   0.000006

             13         14         15         16         17         18
          -0.003985  -0.003675  -0.000042   0.000155   0.000921  -0.014578

 DISPLACEMENT STEP IN ANGSTROM

  NO.  ATOM        X             Y             Z

    1  C        0.001206      0.000548      0.000008
    2  O        0.001483      0.000290     -0.000011
    3  C        0.000864     -0.001074      0.000005
    4  C       -0.000892      0.000844     -0.000005
    5  H       -0.004080     -0.002382      0.000007
    6  H       -0.001638      0.000711     -0.000006
    7  H       -0.007567     -0.000703     -0.000016
    8  H        0.003312      0.000124      0.000032


 ACTIVE CARTESIAN DISPLACEMENT STEP

              1          2          3          4          5          6
           0.002577   0.001230   0.000018   0.004411   0.003370  -0.000055

              7          8          9         10         11         12
           0.004279  -0.001496  -0.000035   0.007309   0.002722   0.000006

             13         14         15         16         17         18
          -0.003985  -0.003675  -0.000042   0.000155   0.000921  -0.014578
 
 PREDICTED ENERGY CHANGE: -0.000015383
 
 INTERPOLATION DISTANCE: 5.9688677331


 COORDINATES OF OPTIMIZATION STEP 13 IN ANGSTROM

  NO.  ATOM        X              Y              Z        Z-ATOM   MASS   TYPE

    1  C        -0.582661       0.198925       0.000171       6    12.011  QM
    2  O        -1.778433      -0.051986      -0.000208       8    15.999  QM
    3  C         0.714334      -0.540518      -0.000040       6    12.011  QM
    4  C         1.769401       0.308614      -0.000012       6    12.011  QM
    5  H         0.852829      -1.624217      -0.000191       1     1.008  QM
    6  H         2.814859       0.013212      -0.000127       1     1.008  QM
    7  H         1.550929       1.385514       0.000106       1     1.008  QM
    8  H        -0.345435       1.240528       0.000835       1     1.008  QM


 
 NEW SCF-ENERGY CALCULATED IN 16 CYCLES
 

 TOTAL ENERGY    =       -191.677403076

 ENERGY CHANGE =         -0.000022405
 ENERGY RATIO  =          1.456516612
 TRUST RADIUS  =          0.200000000
 
 BFGS DELTA*GAMMA: 0.189E-04
 
 BFGS DELTA*DE2*DELTA: 0.337E-04
 
 *** ENTERING OPTIMIZATION CYCLE: 14 ***
 

 PROJECTED CARTESIAN GRADIENTS IN A.U.

  NO.  ATOM        X             Y             Z

    1  C       -0.003077     -0.008002     -0.000005
    2  O        0.006544      0.014631      0.000007
    3  C        0.003778     -0.001059      0.000002
    4  C       -0.002779      0.001094     -0.000001
    5  H        0.006212      0.002852      0.000005
    6  H       -0.005490      0.006639      0.000005
    7  H       -0.006203     -0.000216     -0.000005
    8  H       -0.013414     -0.040067     -0.000022


 ACTIVE CARTESIAN GRADIENTS

              1          2          3          4          5          6
          -0.003480  -0.009271  -0.000005   0.006980   0.029995   0.000016

              7          8          9         10         11         12
          -0.004966   0.021912   0.000009   0.007697   0.004830   0.000000

             13         14         15         16         17         18
          -0.009866   0.017415   0.000010  -0.011342  -0.009165   0.007232


 FULL LOCAL GRADIENT

              1          2          3          4          5          6
          -0.047778   0.002380  -0.000003  -0.000963   0.000891   0.000008

              7          8          9         10         11         12
           0.001691  -0.001069   0.000005   0.000296  -0.000411  -0.000001

             13         14         15         16         17         18
           0.001188   0.001119   0.000005  -0.001474   0.000319   0.000325


 TANGENTIAL LOCAL GRADIENTS IN A.U.

              1          2          3          4          5          6
           0.002380  -0.000003  -0.000963   0.000891   0.000008   0.001691

              7          8          9         10         11         12
          -0.001069   0.000005   0.000296  -0.000411  -0.000001   0.001188

             13         14         15         16         17
           0.001119   0.000005  -0.001474   0.000319   0.000325

 COSANG =         0.911538807
 
 RMSQ FORCE :   0.0009908  MAXIMUM :   0.0003000  CONVERGED : NO
 MAX FORCE  :   0.0023800  MAXIMUM :   0.0004500  CONVERGED : NO
 RMSQ FORCE6:   0.0007800  MAXIMUM6:   0.0003000  CONVERGED : NO
 MAX FORCE6 :   0.0013827  MAXIMUM6:   0.0004500  CONVERGED : NO
 RMSQ DR    :   0.0044916  MAXIMUM :   0.0012000  CONVERGED : NO
 MAX DR     :   0.0145785  MAXIMUM :   0.0018000  CONVERGED : NO
 


 HESSIAN EIGENVALUES


                1           2           3           4           5           6
             0.03527     0.07492     0.24273     0.73920     1.00000     1.00000
 


                7           8           9          10          11          12
             1.00000     1.00000     1.00000     1.00007     1.00021     1.00184
 


               13          14          15          16          17
             1.00724     1.02019     1.06983     1.28569     1.98042
 


 LAMBDA FOR LMQA STEP: 0.00

  |TANGENTIAL STEP| =   0.015105  |PARALLEL STEP| =   0.000019


 STEP IN NORMAL COORDINATES

              1          2          3          4          5          6
           0.003671   0.001010   0.000016   0.005280   0.000972  -0.000051

              7          8          9         10         11         12
           0.002334  -0.000393  -0.000031   0.005692   0.002302   0.000006

             13         14         15         16         17         18
          -0.004634  -0.002831  -0.000038   0.001714   0.000298  -0.010442

 DISPLACEMENT STEP IN ANGSTROM

  NO.  ATOM        X             Y             Z

    1  C        0.001717      0.000439      0.000007
    2  O        0.001688     -0.000138     -0.000011
    3  C       -0.000541     -0.000224      0.000005
    4  C       -0.000828      0.000534     -0.000004
    5  H       -0.003828     -0.001973      0.000006
    6  H       -0.000344      0.000404     -0.000006
    7  H       -0.005785     -0.000396     -0.000014
    8  H        0.002028     -0.000069      0.000030


 ACTIVE CARTESIAN DISPLACEMENT STEP

              1          2          3          4          5          6
           0.003671   0.001010   0.000016   0.005280   0.000972  -0.000051

              7          8          9         10         11         12
           0.002334  -0.000393  -0.000031   0.005692   0.002302   0.000006

             13         14         15         16         17         18
          -0.004634  -0.002831  -0.000038   0.001714   0.000298  -0.010442
 
 PREDICTED ENERGY CHANGE: -0.000010878
 
 INTERPOLATION DISTANCE: 5.9688677331


 COORDINATES OF OPTIMIZATION STEP 14 IN ANGSTROM

  NO.  ATOM        X              Y              Z        Z-ATOM   MASS   TYPE

    1  C        -0.580944       0.199364       0.000178       6    12.011  QM
    2  O        -1.776744      -0.052124      -0.000218       8    15.999  QM
    3  C         0.713793      -0.540743      -0.000035       6    12.011  QM
    4  C         1.768573       0.309148      -0.000016       6    12.011  QM
    5  H         0.849001      -1.626190      -0.000184       1     1.008  QM
    6  H         2.814514       0.013616      -0.000133       1     1.008  QM
    7  H         1.545144       1.385118       0.000092       1     1.008  QM
    8  H        -0.343408       1.240459       0.000864       1     1.008  QM


 
 NEW SCF-ENERGY CALCULATED IN 12 CYCLES
 

 TOTAL ENERGY    =       -191.677418408

 ENERGY CHANGE =         -0.000015332
 ENERGY RATIO  =          1.409461053
 TRUST RADIUS  =          0.200000000
 
 BFGS DELTA*GAMMA: 0.140E-04
 
 BFGS DELTA*DE2*DELTA: 0.236E-04
 
 *** ENTERING OPTIMIZATION CYCLE: 15 ***
 

 PROJECTED CARTESIAN GRADIENTS IN A.U.

  NO.  ATOM        X             Y             Z

    1  C       -0.001970     -0.007904     -0.000005
    2  O        0.006369      0.014347      0.000007
    3  C        0.002930     -0.000428      0.000003
    4  C       -0.002786      0.001280     -0.000001
    5  H        0.006036      0.001786      0.000005
    6  H       -0.005173      0.006168      0.000006
    7  H       -0.006638     -0.000328     -0.000005
    8  H       -0.013296     -0.040445     -0.000022


 ACTIVE CARTESIAN GRADIENTS

              1          2          3          4          5          6
          -0.002228  -0.009139  -0.000005   0.007198   0.029499   0.000016

              7          8          9         10         11         12
          -0.005454   0.022664   0.000010   0.007796   0.005727   0.000001

             13         14         15         16         17         18
          -0.010146   0.016830   0.000011  -0.010980  -0.009528   0.006860


 FULL LOCAL GRADIENT

              1          2          3          4          5          6
          -0.047811   0.001123  -0.000002  -0.000581   0.000740   0.000008

              7          8          9         10         11         12
           0.001137  -0.000249   0.000005   0.000413   0.000475  -0.000000

             13         14         15         16         17         18
           0.000957   0.000423   0.000005  -0.001084  -0.000028  -0.000141


 TANGENTIAL LOCAL GRADIENTS IN A.U.

              1          2          3          4          5          6
           0.001123  -0.000002  -0.000581   0.000740   0.000008   0.001137

              7          8          9         10         11         12
          -0.000249   0.000005   0.000413   0.000475  -0.000000   0.000957

             13         14         15         16         17
           0.000423   0.000005  -0.001084  -0.000028  -0.000141

 COSANG =         0.901574318
 
 RMSQ FORCE :   0.0006033  MAXIMUM :   0.0003000  CONVERGED : NO
 MAX FORCE  :   0.0011366  MAXIMUM :   0.0004500  CONVERGED : NO
 RMSQ FORCE6:   0.0005278  MAXIMUM6:   0.0003000  CONVERGED : NO
 MAX FORCE6 :   0.0015170  MAXIMUM6:   0.0004500  CONVERGED : NO
 RMSQ DR    :   0.0035604  MAXIMUM :   0.0012000  CONVERGED : NO
 MAX DR     :   0.0104422  MAXIMUM :   0.0018000  CONVERGED : NO
 


 HESSIAN EIGENVALUES


                1           2           3           4           5           6
             0.03427     0.06832     0.24637     0.61561     0.93812     1.00000
 


                7           8           9          10          11          12
             1.00000     1.00000     1.00000     1.00000     1.00013     1.00101
 


               13          14          15          16          17
             1.00587     1.01594     1.02428     1.15950     1.95153
 


 LAMBDA FOR LMQA STEP: 0.00

  |TANGENTIAL STEP| =   0.006849  |PARALLEL STEP| =   0.000004


 STEP IN NORMAL COORDINATES

              1          2          3          4          5          6
           0.002295   0.000478   0.000009   0.003459  -0.000569  -0.000030

              7          8          9         10         11         12
          -0.000037   0.000076  -0.000018   0.002028   0.000320   0.000003

             13         14         15         16         17         18
          -0.003161  -0.000908  -0.000021   0.001927   0.000149  -0.003217

 DISPLACEMENT STEP IN ANGSTROM

  NO.  ATOM        X             Y             Z

    1  C        0.001074      0.000204      0.000004
    2  O        0.001122     -0.000273     -0.000006
    3  C       -0.001099      0.000148      0.000003
    4  C       -0.000411      0.000042     -0.000003
    5  H       -0.001915     -0.000622      0.000004
    6  H        0.000715      0.000401     -0.000004
    7  H       -0.002091     -0.000004     -0.000008
    8  H        0.000327     -0.000045      0.000018


 ACTIVE CARTESIAN DISPLACEMENT STEP

              1          2          3          4          5          6
           0.002295   0.000478   0.000009   0.003459  -0.000569  -0.000030

              7          8          9         10         11         12
          -0.000037   0.000076  -0.000018   0.002028   0.000320   0.000003

             13         14         15         16         17         18
          -0.003161  -0.000908  -0.000021   0.001927   0.000149  -0.003217
 
 PREDICTED ENERGY CHANGE: -0.000004735
 
 INTERPOLATION DISTANCE: 5.9688677331


 COORDINATES OF OPTIMIZATION STEP 15 IN ANGSTROM

  NO.  ATOM        X              Y              Z        Z-ATOM   MASS   TYPE

    1  C        -0.579870       0.199567       0.000182       6    12.011  QM
    2  O        -1.775622      -0.052397      -0.000224       8    15.999  QM
    3  C         0.712694      -0.540595      -0.000033       6    12.011  QM
    4  C         1.768162       0.309190      -0.000019       6    12.011  QM
    5  H         0.847086      -1.626811      -0.000181       1     1.008  QM
    6  H         2.815229       0.014017      -0.000137       1     1.008  QM
    7  H         1.543053       1.385114       0.000084       1     1.008  QM
    8  H        -0.343081       1.240414       0.000882       1     1.008  QM


 
 NEW SCF-ENERGY CALCULATED IN 12 CYCLES
 

 TOTAL ENERGY    =       -191.677424529

 ENERGY CHANGE =         -0.000006122
 ENERGY RATIO  =          1.292781525
 TRUST RADIUS  =          0.200000000
 
 BFGS DELTA*GAMMA: 0.707E-05
 
 BFGS DELTA*DE2*DELTA: 0.985E-05
 
 *** ENTERING OPTIMIZATION CYCLE: 16 ***
 

 PROJECTED CARTESIAN GRADIENTS IN A.U.

  NO.  ATOM        X             Y             Z

    1  C       -0.001140     -0.008010     -0.000005
    2  O        0.006706      0.014225      0.000007
    3  C        0.001741     -0.000068      0.000003
    4  C       -0.002962      0.001433     -0.000001
    5  H        0.006071      0.001297      0.000005
    6  H       -0.004479      0.005941      0.000006
    7  H       -0.006820     -0.000209     -0.000005
    8  H       -0.013339     -0.040766     -0.000023


 ACTIVE CARTESIAN GRADIENTS

              1          2          3          4          5          6
          -0.001290  -0.009247  -0.000005   0.007948   0.029136   0.000016

              7          8          9         10         11         12
          -0.006281   0.023156   0.000011   0.007502   0.006114   0.000001

             13         14         15         16         17         18
          -0.010494   0.016613   0.000011  -0.010421  -0.009876   0.006790


 FULL LOCAL GRADIENT

              1          2          3          4          5          6
          -0.048012   0.000161  -0.000002   0.000017   0.000139   0.000008

              7          8          9         10         11         12
           0.000298   0.000135   0.000005   0.000083   0.000828  -0.000000

             13         14         15         16         17         18
           0.000677   0.000073   0.000005  -0.000462  -0.000337  -0.000268


 TANGENTIAL LOCAL GRADIENTS IN A.U.

              1          2          3          4          5          6
           0.000161  -0.000002   0.000017   0.000139   0.000008   0.000298

              7          8          9         10         11         12
           0.000135   0.000005   0.000083   0.000828  -0.000000   0.000677

             13         14         15         16         17
           0.000073   0.000005  -0.000462  -0.000337  -0.000268

 COSANG =         0.687017011
 
 RMSQ FORCE :   0.0003168  MAXIMUM :   0.0003000  CONVERGED : NO
 MAX FORCE  :   0.0008276  MAXIMUM :   0.0004500  CONVERGED : NO
 RMSQ FORCE6:   0.0005584  MAXIMUM6:   0.0003000  CONVERGED : NO
 MAX FORCE6 :   0.0010461  MAXIMUM6:   0.0004500  CONVERGED : NO
 RMSQ DR    :   0.0016143  MAXIMUM :   0.0012000  CONVERGED : NO
 MAX DR     :   0.0034587  MAXIMUM :   0.0018000  CONVERGED : NO
 


 HESSIAN EIGENVALUES


                1           2           3           4           5           6
             0.03555     0.07025     0.24634     0.42112     0.82065     1.00000
 


                7           8           9          10          11          12
             1.00000     1.00000     1.00000     1.00000     1.00012     1.00143
 


               13          14          15          16          17
             1.00793     1.01490     1.05231     1.25095     1.98009
 


 LAMBDA FOR LMQA STEP: 0.00

  |TANGENTIAL STEP| =   0.002578  |PARALLEL STEP| =   0.000001


 STEP IN NORMAL COORDINATES

              1          2          3          4          5          6
           0.000501  -0.000091   0.000004   0.000504  -0.000434  -0.000013

              7          8          9         10         11         12
          -0.000883   0.000178  -0.000008  -0.000285  -0.001068   0.000001

             13         14         15         16         17         18
          -0.001323  -0.000057  -0.000008   0.001095   0.000338   0.000919

 DISPLACEMENT STEP IN ANGSTROM

  NO.  ATOM        X             Y             Z

    1  C        0.000234     -0.000045      0.000002
    2  O        0.000139     -0.000074     -0.000003
    3  C       -0.000553      0.000099      0.000001
    4  C        0.000041     -0.000238     -0.000001
    5  H       -0.000228      0.000114      0.000002
    6  H        0.000853      0.000564     -0.000002
    7  H        0.000229      0.000182     -0.000003
    8  H       -0.000452      0.000070      0.000008


 ACTIVE CARTESIAN DISPLACEMENT STEP

              1          2          3          4          5          6
           0.000501  -0.000091   0.000004   0.000504  -0.000434  -0.000013

              7          8          9         10         11         12
          -0.000883   0.000178  -0.000008  -0.000285  -0.001068   0.000001

             13         14         15         16         17         18
          -0.001323  -0.000057  -0.000008   0.001095   0.000338   0.000919
 
 PREDICTED ENERGY CHANGE: -0.000001502
 
 INTERPOLATION DISTANCE: 5.9688677331
 
 *** SCFTOL TIGHTEN TO 0.100E-07 ***
 
 *** CDFTOL TIGHTEN TO 0.750E-05 ***


 COORDINATES OF OPTIMIZATION STEP 16 IN ANGSTROM

  NO.  ATOM        X              Y              Z        Z-ATOM   MASS   TYPE

    1  C        -0.579635       0.199522       0.000184       6    12.011  QM
    2  O        -1.775483      -0.052471      -0.000227       8    15.999  QM
    3  C         0.712141      -0.540496      -0.000031       6    12.011  QM
    4  C         1.768203       0.308952      -0.000020       6    12.011  QM
    5  H         0.846858      -1.626697      -0.000179       1     1.008  QM
    6  H         2.816082       0.014580      -0.000138       1     1.008  QM
    7  H         1.543282       1.385296       0.000081       1     1.008  QM
    8  H        -0.343533       1.240484       0.000890       1     1.008  QM


 
 NEW SCF-ENERGY CALCULATED IN 9 CYCLES
 

 TOTAL ENERGY    =       -191.677426861

 ENERGY CHANGE =         -0.000002331
 ENERGY RATIO  =          1.552558242
 TRUST RADIUS  =          0.200000000
 
 BFGS DELTA*GAMMA: 0.154E-05
 
 BFGS DELTA*DE2*DELTA: 0.306E-05
 
 *** ENTERING OPTIMIZATION CYCLE: 17 ***
 

 PROJECTED CARTESIAN GRADIENTS IN A.U.

  NO.  ATOM        X             Y             Z

    1  C       -0.000709     -0.008103     -0.000005
    2  O        0.006733      0.014190      0.000007
    3  C        0.001286      0.000063      0.000003
    4  C       -0.003092      0.001358     -0.000001
    5  H        0.006149      0.001301      0.000005
    6  H       -0.004057      0.005968      0.000006
    7  H       -0.006831      0.000034     -0.000005
    8  H       -0.013404     -0.040771     -0.000023


 ACTIVE CARTESIAN GRADIENTS

              1          2          3          4          5          6
          -0.000802  -0.009347  -0.000005   0.008152   0.028977   0.000017

              7          8          9         10         11         12
          -0.006587   0.023298   0.000011   0.007247   0.005930   0.000001

             13         14         15         16         17         18
          -0.010651   0.016578   0.000011  -0.010090  -0.010060   0.006842


 FULL LOCAL GRADIENT

              1          2          3          4          5          6
          -0.048009  -0.000339  -0.000002   0.000149  -0.000077   0.000008

              7          8          9         10         11         12
          -0.000026   0.000263   0.000005  -0.000182   0.000634  -0.000000

             13         14         15         16         17         18
           0.000514   0.000025   0.000005  -0.000125  -0.000525  -0.000207


 TANGENTIAL LOCAL GRADIENTS IN A.U.

              1          2          3          4          5          6
          -0.000339  -0.000002   0.000149  -0.000077   0.000008  -0.000026

              7          8          9         10         11         12
           0.000263   0.000005  -0.000182   0.000634  -0.000000   0.000514

             13         14         15         16         17
           0.000025   0.000005  -0.000125  -0.000525  -0.000207

 COSANG =         0.764199671
 
 RMSQ FORCE :   0.0002708  MAXIMUM :   0.0003000  CONVERGED :YES
 MAX FORCE  :   0.0006344  MAXIMUM :   0.0004500  CONVERGED : NO
 RMSQ FORCE6:   0.0005373  MAXIMUM6:   0.0003000  CONVERGED : NO
 MAX FORCE6 :   0.0010624  MAXIMUM6:   0.0004500  CONVERGED : NO
 RMSQ DR    :   0.0006076  MAXIMUM :   0.0012000  CONVERGED :YES
 MAX DR     :   0.0013226  MAXIMUM :   0.0018000  CONVERGED :YES
 


 HESSIAN EIGENVALUES


                1           2           3           4           5           6
             0.03574     0.07027     0.20291     0.24702     0.75093     1.00000
 


                7           8           9          10          11          12
             1.00000     1.00000     1.00000     1.00000     1.00009     1.00172
 


               13          14          15          16          17
             1.00845     1.02504     1.09600     1.30668     2.04670
 


 LAMBDA FOR LMQA STEP: 0.00

  |TANGENTIAL STEP| =   0.003690  |PARALLEL STEP| =   0.000001


 STEP IN NORMAL COORDINATES

              1          2          3          4          5          6
           0.000273  -0.000146   0.000008   0.000291   0.000039  -0.000027

              7          8          9         10         11         12
          -0.001063  -0.000015  -0.000018  -0.000021  -0.001968   0.000001

             13         14         15         16         17         18
          -0.002182  -0.000314  -0.000018   0.001227   0.001273   0.000661

 DISPLACEMENT STEP IN ANGSTROM

  NO.  ATOM        X             Y             Z

    1  C        0.000128     -0.000069      0.000003
    2  O        0.000083      0.000033     -0.000005
    3  C       -0.000468     -0.000109      0.000002
    4  C        0.000174     -0.000366     -0.000003
    5  H       -0.000416      0.000130      0.000005
    6  H        0.001077      0.001331     -0.000003
    7  H        0.000044      0.000077     -0.000007
    8  H       -0.000463      0.000211      0.000017


 ACTIVE CARTESIAN DISPLACEMENT STEP

              1          2          3          4          5          6
           0.000273  -0.000146   0.000008   0.000291   0.000039  -0.000027

              7          8          9         10         11         12
          -0.001063  -0.000015  -0.000018  -0.000021  -0.001968   0.000001

             13         14         15         16         17         18
          -0.002182  -0.000314  -0.000018   0.001227   0.001273   0.000661
 
 PREDICTED ENERGY CHANGE: -0.000001548
 
 INTERPOLATION DISTANCE: 5.9688677331
 
 *** SCFTOL TIGHTEN TO 0.500E-08 ***


 COORDINATES OF OPTIMIZATION STEP 17 IN ANGSTROM

  NO.  ATOM        X              Y              Z        Z-ATOM   MASS   TYPE

    1  C        -0.579508       0.199453       0.000187       6    12.011  QM
    2  O        -1.775400      -0.052438      -0.000232       8    15.999  QM
    3  C         0.711674      -0.540605      -0.000029       6    12.011  QM
    4  C         1.768377       0.308586      -0.000022       6    12.011  QM
    5  H         0.846442      -1.626567      -0.000174       1     1.008  QM
    6  H         2.817160       0.015911      -0.000142       1     1.008  QM
    7  H         1.543326       1.385373       0.000074       1     1.008  QM
    8  H        -0.343995       1.240695       0.000906       1     1.008  QM


 
 NEW SCF-ENERGY CALCULATED IN 10 CYCLES
 

 TOTAL ENERGY    =       -191.677429037

 ENERGY CHANGE =         -0.000002176
 ENERGY RATIO  =          1.406328519
 TRUST RADIUS  =          0.200000000
 
 BFGS DELTA*GAMMA: 0.192E-05
 
 BFGS DELTA*DE2*DELTA: 0.320E-05
 
 *** ENTERING OPTIMIZATION CYCLE: 18 ***
 

 PROJECTED CARTESIAN GRADIENTS IN A.U.

  NO.  ATOM        X             Y             Z

    1  C       -0.000492     -0.008322     -0.000005
    2  O        0.006808      0.014235      0.000007
    3  C        0.000793      0.000017      0.000003
    4  C       -0.002991      0.001317     -0.000001
    5  H        0.006217      0.001511      0.000005
    6  H       -0.003723      0.006153      0.000006
    7  H       -0.006852      0.000364     -0.000005
    8  H       -0.013479     -0.040624     -0.000023


 ACTIVE CARTESIAN GRADIENTS

              1          2          3          4          5          6
          -0.000556  -0.009595  -0.000006   0.008331   0.028842   0.000017

              7          8          9         10         11         12
          -0.007052   0.023183   0.000011   0.007152   0.005514   0.000001

             13         14         15         16         17         18
          -0.010768   0.016603   0.000011  -0.009807  -0.010193   0.006887


 FULL LOCAL GRADIENT

              1          2          3          4          5          6
          -0.047958  -0.000615  -0.000002   0.000148  -0.000390   0.000008

              7          8          9         10         11         12
          -0.000492   0.000121   0.000005  -0.000276   0.000208  -0.000000

             13         14         15         16         17         18
           0.000365   0.000059   0.000005   0.000156  -0.000663  -0.000149


 TANGENTIAL LOCAL GRADIENTS IN A.U.

              1          2          3          4          5          6
          -0.000615  -0.000002   0.000148  -0.000390   0.000008  -0.000492

              7          8          9         10         11         12
           0.000121   0.000005  -0.000276   0.000208  -0.000000   0.000365

             13         14         15         16         17
           0.000059   0.000005   0.000156  -0.000663  -0.000149

 COSANG =         0.744585806
 
 RMSQ FORCE :   0.0003021  MAXIMUM :   0.0003000  CONVERGED : NO
 MAX FORCE  :   0.0006627  MAXIMUM :   0.0004500  CONVERGED : NO
 RMSQ FORCE6:   0.0004477  MAXIMUM6:   0.0003000  CONVERGED : NO
 MAX FORCE6 :   0.0009722  MAXIMUM6:   0.0004500  CONVERGED : NO
 RMSQ DR    :   0.0008696  MAXIMUM :   0.0012000  CONVERGED :YES
 MAX DR     :   0.0021824  MAXIMUM :   0.0018000  CONVERGED : NO
 


 HESSIAN EIGENVALUES


                1           2           3           4           5           6
             0.03540     0.06733     0.12183     0.24846     0.72150     1.00000
 


                7           8           9          10          11          12
             1.00000     1.00000     1.00000     1.00000     1.00024     1.00164
 


               13          14          15          16          17
             1.01239     1.03234     1.12741     1.39813     1.99593
 


 LAMBDA FOR LMQA STEP: 0.00

  |TANGENTIAL STEP| =   0.004663  |PARALLEL STEP| =   0.000002


 STEP IN NORMAL COORDINATES

              1          2          3          4          5          6
           0.000187   0.000166   0.000012   0.000404   0.000490  -0.000044

              7          8          9         10         11         12
          -0.000077  -0.000185  -0.000029   0.001044  -0.001903   0.000001

             13         14         15         16         17         18
          -0.003200  -0.000666  -0.000029   0.001205   0.002066  -0.000346

 DISPLACEMENT STEP IN ANGSTROM

  NO.  ATOM        X             Y             Z

    1  C        0.000087      0.000075      0.000005
    2  O        0.000143      0.000050     -0.000009
    3  C       -0.000051     -0.000219      0.000004
    4  C        0.000124     -0.000400     -0.000004
    5  H       -0.001153     -0.000091      0.000007
    6  H        0.000949      0.001741     -0.000005
    7  H       -0.000572     -0.000220     -0.000011
    8  H       -0.000348      0.000246      0.000027


 ACTIVE CARTESIAN DISPLACEMENT STEP

              1          2          3          4          5          6
           0.000187   0.000166   0.000012   0.000404   0.000490  -0.000044

              7          8          9         10         11         12
          -0.000077  -0.000185  -0.000029   0.001044  -0.001903   0.000001

             13         14         15         16         17         18
          -0.003200  -0.000666  -0.000029   0.001205   0.002066  -0.000346
 
 PREDICTED ENERGY CHANGE: -0.000001371
 
 INTERPOLATION DISTANCE: 5.9688677331


 COORDINATES OF OPTIMIZATION STEP 18 IN ANGSTROM

  NO.  ATOM        X              Y              Z        Z-ATOM   MASS   TYPE

    1  C        -0.579420       0.199528       0.000193       6    12.011  QM
    2  O        -1.775257      -0.052388      -0.000241       8    15.999  QM
    3  C         0.711623      -0.540824      -0.000026       6    12.011  QM
    4  C         1.768501       0.308187      -0.000026       6    12.011  QM
    5  H         0.845289      -1.626657      -0.000167       1     1.008  QM
    6  H         2.818108       0.017652      -0.000147       1     1.008  QM
    7  H         1.542754       1.385153       0.000062       1     1.008  QM
    8  H        -0.344343       1.240940       0.000933       1     1.008  QM


 
 NEW SCF-ENERGY CALCULATED IN 12 CYCLES
 

 TOTAL ENERGY    =       -191.677431229

 ENERGY CHANGE =         -0.000002192
 ENERGY RATIO  =          1.598828864
 TRUST RADIUS  =          0.200000000
 
 BFGS DELTA*GAMMA: 0.125E-05
 
 BFGS DELTA*DE2*DELTA: 0.292E-05
 
 *** ENTERING OPTIMIZATION CYCLE: 19 ***
 

 PROJECTED CARTESIAN GRADIENTS IN A.U.

  NO.  ATOM        X             Y             Z

    1  C       -0.000618     -0.008370     -0.000006
    2  O        0.007016      0.014275      0.000008
    3  C        0.000729     -0.000040      0.000003
    4  C       -0.003051      0.001177     -0.000001
    5  H        0.006169      0.001704      0.000005
    6  H       -0.003530      0.006347      0.000006
    7  H       -0.006888      0.000581     -0.000006
    8  H       -0.013555     -0.040540     -0.000024


 ACTIVE CARTESIAN GRADIENTS

              1          2          3          4          5          6
          -0.000699  -0.009652  -0.000006   0.008542   0.028867   0.000017

              7          8          9         10         11         12
          -0.007079   0.023103   0.000011   0.007093   0.005135   0.000001

             13         14         15         16         17         18
          -0.010918   0.016667   0.000012  -0.009635  -0.010260   0.006916


 FULL LOCAL GRADIENT

              1          2          3          4          5          6
          -0.047976  -0.000482  -0.000003   0.000263  -0.000557   0.000008

              7          8          9         10         11         12
          -0.000498  -0.000006   0.000006  -0.000333  -0.000186  -0.000000

             13         14         15         16         17         18
           0.000189   0.000104   0.000006   0.000343  -0.000711  -0.000125


 TANGENTIAL LOCAL GRADIENTS IN A.U.

              1          2          3          4          5          6
          -0.000482  -0.000003   0.000263  -0.000557   0.000008  -0.000498

              7          8          9         10         11         12
          -0.000006   0.000006  -0.000333  -0.000186  -0.000000   0.000189

             13         14         15         16         17
           0.000104   0.000006   0.000343  -0.000711  -0.000125

 COSANG =         0.906796823
 
 RMSQ FORCE :   0.0003153  MAXIMUM :   0.0003000  CONVERGED : NO
 MAX FORCE  :   0.0007106  MAXIMUM :   0.0004500  CONVERGED : NO
 RMSQ FORCE6:   0.0003290  MAXIMUM6:   0.0003000  CONVERGED : NO
 MAX FORCE6 :   0.0007733  MAXIMUM6:   0.0004500  CONVERGED : NO
 RMSQ DR    :   0.0010991  MAXIMUM :   0.0012000  CONVERGED :YES
 MAX DR     :   0.0032003  MAXIMUM :   0.0018000  CONVERGED : NO
 


 HESSIAN EIGENVALUES


                1           2           3           4           5           6
             0.03201     0.05441     0.08977     0.25379     0.67345     0.98690
 


                7           8           9          10          11          12
             1.00000     1.00000     1.00000     1.00000     1.00000     1.00135
 


               13          14          15          16          17
             1.00413     1.04047     1.12856     1.17311     2.00914
 


 LAMBDA FOR LMQA STEP: 0.00

  |TANGENTIAL STEP| =   0.007762  |PARALLEL STEP| =   0.000005


 STEP IN NORMAL COORDINATES

              1          2          3          4          5          6
          -0.000145   0.000314   0.000023  -0.000364   0.001247  -0.000079

              7          8          9         10         11         12
           0.000434  -0.000400  -0.000052   0.002185  -0.002457   0.000002

             13         14         15         16         17         18
          -0.005218  -0.001410  -0.000053   0.001503   0.003947  -0.000471

 DISPLACEMENT STEP IN ANGSTROM

  NO.  ATOM        X             Y             Z

    1  C       -0.000068      0.000145      0.000010
    2  O       -0.000133      0.000168     -0.000016
    3  C        0.000458     -0.000462      0.000006
    4  C        0.000398     -0.000498     -0.000008
    5  H       -0.002015     -0.000433      0.000013
    6  H        0.001259      0.002902     -0.000009
    7  H       -0.000855     -0.000704     -0.000020
    8  H       -0.000584      0.000377      0.000048


 ACTIVE CARTESIAN DISPLACEMENT STEP

              1          2          3          4          5          6
          -0.000145   0.000314   0.000023  -0.000364   0.001247  -0.000079

              7          8          9         10         11         12
           0.000434  -0.000400  -0.000052   0.002185  -0.002457   0.000002

             13         14         15         16         17         18
          -0.005218  -0.001410  -0.000053   0.001503   0.003947  -0.000471
 
 PREDICTED ENERGY CHANGE: -0.000002003
 
 INTERPOLATION DISTANCE: 5.9688677331


 COORDINATES OF OPTIMIZATION STEP 19 IN ANGSTROM

  NO.  ATOM        X              Y              Z        Z-ATOM   MASS   TYPE

    1  C        -0.579488       0.199673       0.000203       6    12.011  QM
    2  O        -1.775390      -0.052220      -0.000257       8    15.999  QM
    3  C         0.712081      -0.541286      -0.000019       6    12.011  QM
    4  C         1.768900       0.307689      -0.000034       6    12.011  QM
    5  H         0.843274      -1.627091      -0.000153       1     1.008  QM
    6  H         2.819367       0.020554      -0.000155       1     1.008  QM
    7  H         1.541899       1.384449       0.000042       1     1.008  QM
    8  H        -0.344927       1.241318       0.000981       1     1.008  QM


 
 NEW SCF-ENERGY CALCULATED IN 12 CYCLES
 

 TOTAL ENERGY    =       -191.677433875

 ENERGY CHANGE =         -0.000002646
 ENERGY RATIO  =          1.320875528
 TRUST RADIUS  =          0.200000000
 
 BFGS DELTA*GAMMA: 0.320E-05
 
 BFGS DELTA*DE2*DELTA: 0.449E-05
 
 *** ENTERING OPTIMIZATION CYCLE: 20 ***
 

 PROJECTED CARTESIAN GRADIENTS IN A.U.

  NO.  ATOM        X             Y             Z

    1  C       -0.000658     -0.008230     -0.000006
    2  O        0.006620      0.014291      0.000008
    3  C        0.001296     -0.000228      0.000004
    4  C       -0.003045      0.001019     -0.000001
    5  H        0.005990      0.001907      0.000005
    6  H       -0.003529      0.006634      0.000006
    7  H       -0.006880      0.000607     -0.000006
    8  H       -0.013650     -0.040406     -0.000025


 ACTIVE CARTESIAN GRADIENTS

              1          2          3          4          5          6
          -0.000744  -0.009492  -0.000006   0.008030   0.029092   0.000018

              7          8          9         10         11         12
          -0.006663   0.022895   0.000012   0.007189   0.004783   0.000000

             13         14         15         16         17         18
          -0.011077   0.016751   0.000012  -0.009601  -0.010114   0.006967


 FULL LOCAL GRADIENT

              1          2          3          4          5          6
          -0.047853  -0.000416  -0.000003  -0.000028  -0.000050   0.000009

              7          8          9         10         11         12
          -0.000079  -0.000151   0.000006  -0.000192  -0.000537  -0.000001

             13         14         15         16         17         18
          -0.000053   0.000217   0.000006   0.000369  -0.000557  -0.000059


 TANGENTIAL LOCAL GRADIENTS IN A.U.

              1          2          3          4          5          6
          -0.000416  -0.000003  -0.000028  -0.000050   0.000009  -0.000079

              7          8          9         10         11         12
          -0.000151   0.000006  -0.000192  -0.000537  -0.000001  -0.000053

             13         14         15         16         17
           0.000217   0.000006   0.000369  -0.000557  -0.000059

 COSANG =         0.733096573
 
 *** CONVERGED BY RMSQ FORCE AND MAX FORCE DESVIATION ***
 *** AFTER 19 OPTIMIZATION CYCLES ***
 
 
 RMSQ FORCE :   0.0002463  MAXIMUM :   0.0003000  CONVERGED :YES
 MAX FORCE  :   0.0005571  MAXIMUM :   0.0004500  CONVERGED : NO
 RMSQ FORCE6:   0.0001679  MAXIMUM6:   0.0003000  CONVERGED :YES
 MAX FORCE6 :   0.0002999  MAXIMUM6:   0.0004500  CONVERGED :YES
 RMSQ DR    :   0.0018295  MAXIMUM :   0.0012000  CONVERGED : NO
 MAX DR     :   0.0052179  MAXIMUM :   0.0018000  CONVERGED : NO
 
 
 *** THE GEOMETRY IS OPTIMIZED ***
 
 
 INTERPOLATION DISTANCE: 5.9688677331


 RELAXED REACTANT COORDINATES OF SADDLE STEP 2 IN ANGSTROM

  NO.  ATOM        X              Y              Z        Z-ATOM   MASS   TYPE

    1  C        -0.579488       0.199673       0.000203       6    12.011  QM
    2  O        -1.775390      -0.052220      -0.000257       8    15.999  QM
    3  C         0.712081      -0.541286      -0.000019       6    12.011  QM
    4  C         1.768900       0.307689      -0.000034       6    12.011  QM
    5  H         0.843274      -1.627091      -0.000153       1     1.008  QM
    6  H         2.819367       0.020554      -0.000155       1     1.008  QM
    7  H         1.541899       1.384449       0.000042       1     1.008  QM
    8  H        -0.344927       1.241318       0.000981       1     1.008  QM


 NUMBER OF CONSTRAINED OPTIMIZATION CYCLES: 19
 
 RELAXED REACTANT ENERGY = -191.677433875170
 
 ANGLE BETWEEN SUCCESSIVE SADDLE GRADIENTS: 78.191
 
 RMSQ FORCE :   0.0105985  MAXIMUM :   0.0003000  CONVERGED :NO 
 MAX FORCE  :   0.0382817  MAXIMUM :   0.0004500  CONVERGED :NO 


 UNRELAXED COORDINATES OF SADDLE STEP 3 IN ANGSTROM

  NO.  ATOM        X              Y              Z        Z-ATOM   MASS   TYPE

    1  C        -0.726388      -0.488589       0.000010       6    12.011  QM
    2  O        -1.405844       0.492480      -0.000013       8    15.999  QM
    3  C         0.752826      -0.591585      -0.000001       6    12.011  QM
    4  C         1.534755       0.509682      -0.000002       6    12.011  QM
    5  H         1.188775      -1.597053      -0.000008       1     1.008  QM
    6  H         2.626700       0.445685      -0.000008       1     1.008  QM
    7  H         1.071511       1.503059       0.000002       1     1.008  QM
    8  H        -1.208439      -1.381495       0.000049       1     1.008  QM


 UNRELAXED SCF-ENERGY CALCULATED IN 12 CYCLES
 
 UNRELAXED TOTAL SADDLE ENERGY = -191.675307545264
 
 
 
 
 ***************************************
 *** MOLECULAR GEOMETRY OPTIMIZATION ***
 ***************************************
 
 INTERPOLATION DISTANCE: 5.6769934425
 
 *** ACTIVE DEGREES OF FREEDOM: 18 ***
 
 *** ENTERING OPTIMIZATION CYCLE: 1 ***
 

 PROJECTED CARTESIAN GRADIENTS IN A.U.

  NO.  ATOM        X             Y             Z

    1  C       -0.054543      0.017140     -0.000000
    2  O        0.038183     -0.044368      0.000001
    3  C       -0.005143      0.002314      0.000000
    4  C        0.004717      0.005748     -0.000000
    5  H       -0.000885      0.004006     -0.000000
    6  H        0.000568     -0.000099     -0.000000
    7  H        0.003767      0.001354     -0.000000
    8  H        0.034179      0.084510     -0.000003


 ACTIVE CARTESIAN GRADIENTS

              1          2          3          4          5          6
          -0.062627   0.023577  -0.000000   0.030194  -0.054897   0.000002

              7          8          9         10         11         12
           0.003772  -0.030087   0.000002  -0.028504  -0.023879   0.000001

             13         14         15         16         17         18
           0.004723  -0.017934   0.000001  -0.018423  -0.014162  -0.059465


 FULL LOCAL GRADIENT

              1          2          3          4          5          6
          -0.088953  -0.066793   0.000000  -0.024829   0.040169  -0.000018

              7          8          9         10         11         12
           0.005717   0.011106  -0.000012   0.003517   0.012149  -0.000001

             13         14         15         16         17         18
          -0.004718   0.005359  -0.000010   0.004143   0.003127   0.011295


 TANGENTIAL LOCAL GRADIENTS IN A.U.

              1          2          3          4          5          6
          -0.066793   0.000000  -0.024829   0.040169  -0.000018   0.005717

              7          8          9         10         11         12
           0.011106  -0.000012   0.003517   0.012149  -0.000001  -0.004718

             13         14         15         16         17
           0.005359  -0.000010   0.004143   0.003127   0.011295
 
 RMSQ FORCE :   0.0205983  MAXIMUM :   0.0003000  CONVERGED : NO
 MAX FORCE  :   0.0667934  MAXIMUM :   0.0004500  CONVERGED : NO
 RMSQ FORCE6:   4.9794017  MAXIMUM6:   0.0003000  CONVERGED : NO
 MAX FORCE6 :   4.9332066  MAXIMUM6:   0.0004500  CONVERGED : NO
 


 HESSIAN EIGENVALUES


                1           2           3           4           5           6
             1.00000     1.00000     1.00000     1.00000     1.00000     1.00000
 


                7           8           9          10          11          12
             1.00000     1.00000     1.00000     1.00000     1.00000     1.00000
 


               13          14          15          16          17
             1.00000     1.00000     1.00000     1.00000     1.00000
 


 LAMBDA FOR LMQA STEP: 0.00

  |TANGENTIAL STEP| =   0.084929  |PARALLEL STEP| =   0.000635


 STEP IN NORMAL COORDINATES

              1          2          3          4          5          6
           0.067848  -0.006645  -0.000000  -0.046779   0.005837  -0.000024

              7          8          9         10         11         12
           0.008984   0.005547  -0.000015  -0.001795   0.010149  -0.000001

             13         14         15         16         17         18
          -0.004717   0.003635  -0.000011   0.002442   0.001947   0.008972

 DISPLACEMENT STEP IN ANGSTROM

  NO.  ATOM        X             Y             Z

    1  C        0.031269     -0.001321     -0.000000
    2  O       -0.028146      0.009760     -0.000003
    3  C        0.002368     -0.000655     -0.000003
    4  C       -0.000661     -0.004928      0.000003
    5  H       -0.004332     -0.002413     -0.000004
    6  H        0.002237     -0.005662     -0.000001
    7  H        0.004329     -0.002473      0.000003
    8  H       -0.003929     -0.004504      0.000014


 ACTIVE CARTESIAN DISPLACEMENT STEP

              1          2          3          4          5          6
           0.067848  -0.006645  -0.000000  -0.046779   0.005837  -0.000024

              7          8          9         10         11         12
           0.008984   0.005547  -0.000015  -0.001795   0.010149  -0.000001

             13         14         15         16         17         18
          -0.004717   0.003635  -0.000011   0.002442   0.001947   0.008972
 
 PREDICTED ENERGY CHANGE: -0.003549737
 
 INTERPOLATION DISTANCE: 5.6769934425
 
 *** SCFTOL TIGHTEN TO 0.500E-05 ***
 
 *** CDFTOL TIGHTEN TO 0.100E-03 ***


 COORDINATES OF OPTIMIZATION STEP 1 IN ANGSTROM

  NO.  ATOM        X              Y              Z        Z-ATOM   MASS   TYPE

    1  C        -0.695119      -0.489910       0.000010       6    12.011  QM
    2  O        -1.433990       0.502240      -0.000016       8    15.999  QM
    3  C         0.755194      -0.592240      -0.000004       6    12.011  QM
    4  C         1.534094       0.504754       0.000001       6    12.011  QM
    5  H         1.184443      -1.599466      -0.000012       1     1.008  QM
    6  H         2.628937       0.440023      -0.000009       1     1.008  QM
    7  H         1.075840       1.500586       0.000005       1     1.008  QM
    8  H        -1.212368      -1.385999       0.000063       1     1.008  QM


 
 NEW SCF-ENERGY CALCULATED IN 13 CYCLES
 

 TOTAL ENERGY    =       -191.678643580

 ENERGY CHANGE =         -0.003336035
 ENERGY RATIO  =          0.939797816
 TRUST RADIUS  =          0.200000000
 
 BFGS DELTA*GAMMA: 0.748E-02
 
 BFGS DELTA*DE2*DELTA: 0.721E-02
 
 *** ENTERING OPTIMIZATION CYCLE: 2 ***
 

 PROJECTED CARTESIAN GRADIENTS IN A.U.

  NO.  ATOM        X             Y             Z

    1  C        0.011660     -0.019592     -0.000000
    2  O       -0.005343      0.000304      0.000000
    3  C       -0.009717      0.002315      0.000001
    4  C       -0.003724     -0.003019      0.000000
    5  H       -0.000958      0.003246     -0.000000
    6  H        0.002282     -0.000522     -0.000001
    7  H        0.003569      0.000868     -0.000001
    8  H        0.022544      0.065256     -0.000003


 ACTIVE CARTESIAN GRADIENTS

              1          2          3          4          5          6
           0.013388  -0.023636  -0.000000  -0.003819  -0.028872   0.000002

              7          8          9         10         11         12
           0.004605  -0.019513   0.000001  -0.025785  -0.021274   0.000002

             13         14         15         16         17         18
           0.004742  -0.013360   0.000001  -0.011614  -0.009467  -0.044014


 FULL LOCAL GRADIENT

              1          2          3          4          5          6
          -0.061057   0.018602   0.000001   0.016106   0.023440  -0.000010

              7          8          9         10         11         12
           0.000193   0.009297  -0.000007   0.010987   0.013680  -0.000002

             13         14         15         16         17         18
          -0.004696   0.005119  -0.000006   0.002244   0.002231   0.011521


 TANGENTIAL LOCAL GRADIENTS IN A.U.

              1          2          3          4          5          6
           0.018602   0.000001   0.016106   0.023440  -0.000010   0.000193

              7          8          9         10         11         12
           0.009297  -0.000007   0.010987   0.013680  -0.000002  -0.004696

             13         14         15         16         17
           0.005119  -0.000006   0.002244   0.002231   0.011521

 COSANG =        -0.055225846
 
 RMSQ FORCE :   0.0101175  MAXIMUM :   0.0003000  CONVERGED : NO
 MAX FORCE  :   0.0234397  MAXIMUM :   0.0004500  CONVERGED : NO
 RMSQ FORCE6:   4.4630890  MAXIMUM6:   0.0003000  CONVERGED : NO
 MAX FORCE6 :   4.4512131  MAXIMUM6:   0.0004500  CONVERGED : NO
 RMSQ DR    :   0.0200185  MAXIMUM :   0.0012000  CONVERGED : NO
 MAX DR     :   0.0678479  MAXIMUM :   0.0018000  CONVERGED : NO
 


 HESSIAN EIGENVALUES


                1           2           3           4           5           6
             0.63482     1.00000     1.00000     1.00000     1.00000     1.00000
 


                7           8           9          10          11          12
             1.00000     1.00000     1.00000     1.00000     1.00000     1.00000
 


               13          14          15          16          17
             1.00000     1.00000     1.00000     1.00000     1.62717
 


 LAMBDA FOR LMQA STEP: 0.00

  |TANGENTIAL STEP| =   0.042113  |PARALLEL STEP| =   0.000156


 STEP IN NORMAL COORDINATES

              1          2          3          4          5          6
           0.004772   0.032212  -0.000000  -0.016920  -0.003307  -0.000021

              7          8          9         10         11         12
           0.005797   0.003738  -0.000013   0.004426   0.013416  -0.000002

             13         14         15         16         17         18
          -0.005494   0.004156  -0.000009   0.001148   0.001452   0.010858

 DISPLACEMENT STEP IN ANGSTROM

  NO.  ATOM        X             Y             Z

    1  C        0.002199      0.014669     -0.000000
    2  O       -0.008329     -0.006945     -0.000002
    3  C        0.005135     -0.000998     -0.000003
    4  C        0.002949     -0.000812      0.000003
    5  H       -0.003567     -0.002328     -0.000004
    6  H        0.000969     -0.004698     -0.000001
    7  H        0.003245     -0.002123      0.000003
    8  H       -0.002963     -0.007570      0.000012


 ACTIVE CARTESIAN DISPLACEMENT STEP

              1          2          3          4          5          6
           0.004772   0.032212  -0.000000  -0.016920  -0.003307  -0.000021

              7          8          9         10         11         12
           0.005797   0.003738  -0.000013   0.004426   0.013416  -0.000002

             13         14         15         16         17         18
          -0.005494   0.004156  -0.000009   0.001148   0.001452   0.010858
 
 PREDICTED ENERGY CHANGE: -0.000779826
 
 INTERPOLATION DISTANCE: 5.6769934425
 
 *** SCFTOL TIGHTEN TO 0.100E-06 ***
 
 *** CDFTOL TIGHTEN TO 0.750E-04 ***


 COORDINATES OF OPTIMIZATION STEP 2 IN ANGSTROM

  NO.  ATOM        X              Y              Z        Z-ATOM   MASS   TYPE

    1  C        -0.692919      -0.475241       0.000010       6    12.011  QM
    2  O        -1.442319       0.495295      -0.000018       8    15.999  QM
    3  C         0.760329      -0.593238      -0.000007       6    12.011  QM
    4  C         1.537043       0.503942       0.000004       6    12.011  QM
    5  H         1.180876      -1.601794      -0.000016       1     1.008  QM
    6  H         2.629906       0.435325      -0.000010       1     1.008  QM
    7  H         1.079086       1.498463       0.000008       1     1.008  QM
    8  H        -1.215331      -1.393570       0.000075       1     1.008  QM


 
 NEW SCF-ENERGY CALCULATED IN 10 CYCLES
 

 TOTAL ENERGY    =       -191.679557014

 ENERGY CHANGE =         -0.000913434
 ENERGY RATIO  =          1.171330263
 TRUST RADIUS  =          0.200000000
 
 BFGS DELTA*GAMMA: 0.130E-02
 
 BFGS DELTA*DE2*DELTA: 0.158E-02
 
 *** ENTERING OPTIMIZATION CYCLE: 3 ***
 

 PROJECTED CARTESIAN GRADIENTS IN A.U.

  NO.  ATOM        X             Y             Z

    1  C        0.012119      0.010888     -0.000002
    2  O       -0.001435     -0.015837      0.000001
    3  C       -0.007849     -0.003726      0.000001
    4  C       -0.006702     -0.003868      0.000001
    5  H       -0.001849      0.003632      0.000000
    6  H        0.000394     -0.001761     -0.000001
    7  H        0.003284     -0.000471     -0.000001
    8  H        0.012282      0.050328     -0.000002


 ACTIVE CARTESIAN GRADIENTS

              1          2          3          4          5          6
           0.013901   0.012050  -0.000002   0.003185  -0.027332   0.000002

              7          8          9         10         11         12
           0.006900  -0.018841   0.000001  -0.019637  -0.015859   0.000002

             13         14         15         16         17         18
           0.005575  -0.008354   0.000001  -0.008497  -0.005470  -0.032094


 FULL LOCAL GRADIENT

              1          2          3          4          5          6
          -0.054410   0.010612   0.000001  -0.012495   0.003539  -0.000013

              7          8          9         10         11         12
          -0.000305   0.005325  -0.000008   0.002205   0.007490  -0.000002

             13         14         15         16         17         18
          -0.005474  -0.000359  -0.000007  -0.001156  -0.001865   0.001503


 TANGENTIAL LOCAL GRADIENTS IN A.U.

              1          2          3          4          5          6
           0.010612   0.000001  -0.012495   0.003539  -0.000013  -0.000305

              7          8          9         10         11         12
           0.005325  -0.000008   0.002205   0.007490  -0.000002  -0.005474

             13         14         15         16         17
          -0.000359  -0.000007  -0.001156  -0.001865   0.001503

 COSANG =         0.343878811
 
 RMSQ FORCE :   0.0048980  MAXIMUM :   0.0003000  CONVERGED : NO
 MAX FORCE  :   0.0124947  MAXIMUM :   0.0004500  CONVERGED : NO
 RMSQ FORCE6:   3.8691964  MAXIMUM6:   0.0003000  CONVERGED : NO
 MAX FORCE6 :   3.8633844  MAXIMUM6:   0.0004500  CONVERGED : NO
 RMSQ DR    :   0.0099262  MAXIMUM :   0.0012000  CONVERGED : NO
 MAX DR     :   0.0322124  MAXIMUM :   0.0018000  CONVERGED : NO
 


 HESSIAN EIGENVALUES


                1           2           3           4           5           6
             0.42189     0.99999     1.00000     1.00000     1.00000     1.00000
 


                7           8           9          10          11          12
             1.00000     1.00000     1.00000     1.00000     1.00000     1.00000
 


               13          14          15          16          17
             1.00000     1.00000     1.00000     1.09206     1.83414
 


 LAMBDA FOR LMQA STEP: 0.00

  |TANGENTIAL STEP| =   0.032167  |PARALLEL STEP| =   0.000091


 STEP IN NORMAL COORDINATES

              1          2          3          4          5          6
          -0.008979   0.007868   0.000002  -0.022984  -0.003904  -0.000025

              7          8          9         10         11         12
           0.003189   0.006078  -0.000015   0.002755   0.013622  -0.000003

             13         14         15         16         17         18
          -0.008610   0.001009  -0.000011  -0.001037  -0.001846   0.005365

 DISPLACEMENT STEP IN ANGSTROM

  NO.  ATOM        X             Y             Z

    1  C       -0.004142      0.003355      0.000001
    2  O       -0.008520     -0.001674     -0.000003
    3  C        0.006420      0.002349     -0.000004
    4  C        0.006537      0.000566      0.000003
    5  H       -0.003635     -0.003320     -0.000005
    6  H        0.001978     -0.004801     -0.000000
    7  H        0.003733     -0.001772      0.000004
    8  H        0.001442     -0.005079      0.000014


 ACTIVE CARTESIAN DISPLACEMENT STEP

              1          2          3          4          5          6
          -0.008979   0.007868   0.000002  -0.022984  -0.003904  -0.000025

              7          8          9         10         11         12
           0.003189   0.006078  -0.000015   0.002755   0.013622  -0.000003

             13         14         15         16         17         18
          -0.008610   0.001009  -0.000011  -0.001037  -0.001846   0.005365
 
 PREDICTED ENERGY CHANGE: -0.000282056
 
 INTERPOLATION DISTANCE: 5.6769934425


 COORDINATES OF OPTIMIZATION STEP 3 IN ANGSTROM

  NO.  ATOM        X              Y              Z        Z-ATOM   MASS   TYPE

    1  C        -0.697062      -0.471886       0.000011       6    12.011  QM
    2  O        -1.450839       0.493621      -0.000021       8    15.999  QM
    3  C         0.766749      -0.590889      -0.000011       6    12.011  QM
    4  C         1.543580       0.504508       0.000007       6    12.011  QM
    5  H         1.177241      -1.605114      -0.000021       1     1.008  QM
    6  H         2.631884       0.430524      -0.000010       1     1.008  QM
    7  H         1.082819       1.496690       0.000013       1     1.008  QM
    8  H        -1.213890      -1.398649       0.000089       1     1.008  QM


 
 NEW SCF-ENERGY CALCULATED IN 10 CYCLES
 

 TOTAL ENERGY    =       -191.680017238

 ENERGY CHANGE =         -0.000460224
 ENERGY RATIO  =          1.631673850
 TRUST RADIUS  =          0.200000000
 
 BFGS DELTA*GAMMA: 0.217E-03
 
 BFGS DELTA*DE2*DELTA: 0.574E-03
 
 *** ENTERING OPTIMIZATION CYCLE: 4 ***
 

 PROJECTED CARTESIAN GRADIENTS IN A.U.

  NO.  ATOM        X             Y             Z

    1  C        0.007441      0.013955     -0.000002
    2  O       -0.002950     -0.016626      0.000001
    3  C       -0.001261     -0.003552      0.000001
    4  C       -0.005144     -0.004283      0.000001
    5  H       -0.002294      0.002261      0.000000
    6  H       -0.002682     -0.002486     -0.000001
    7  H        0.002799     -0.001504     -0.000001
    8  H        0.010351      0.046841     -0.000002


 ACTIVE CARTESIAN GRADIENTS

              1          2          3          4          5          6
           0.008532   0.015912  -0.000002  -0.000253  -0.024890   0.000002

              7          8          9         10         11         12
           0.011153  -0.017084   0.000000  -0.015793  -0.013664   0.000002

             13         14         15         16         17         18
           0.006175  -0.008171   0.000001  -0.009913  -0.004710  -0.030100


 FULL LOCAL GRADIENT

              1          2          3          4          5          6
          -0.051653   0.004302   0.000002  -0.011531  -0.001502  -0.000013

              7          8          9         10         11         12
          -0.004543   0.003395  -0.000008  -0.001210   0.005590  -0.000002

             13         14         15         16         17         18
          -0.006001  -0.000095  -0.000006   0.000723  -0.002292   0.000922


 TANGENTIAL LOCAL GRADIENTS IN A.U.

              1          2          3          4          5          6
           0.004302   0.000002  -0.011531  -0.001502  -0.000013  -0.004543

              7          8          9         10         11         12
           0.003395  -0.000008  -0.001210   0.005590  -0.000002  -0.006001

             13         14         15         16         17
          -0.000095  -0.000006   0.000723  -0.002292   0.000922

 COSANG =         0.860226867
 
 RMSQ FORCE :   0.0039202  MAXIMUM :   0.0003000  CONVERGED : NO
 MAX FORCE  :   0.0115315  MAXIMUM :   0.0004500  CONVERGED : NO
 RMSQ FORCE6:   3.1598084  MAXIMUM6:   0.0003000  CONVERGED : NO
 MAX FORCE6 :   3.1550858  MAXIMUM6:   0.0004500  CONVERGED : NO
 RMSQ DR    :   0.0075818  MAXIMUM :   0.0012000  CONVERGED : NO
 MAX DR     :   0.0229837  MAXIMUM :   0.0018000  CONVERGED : NO
 


 HESSIAN EIGENVALUES


                1           2           3           4           5           6
             0.16461     0.86133     1.00000     1.00000     1.00000     1.00000
 


                7           8           9          10          11          12
             1.00000     1.00000     1.00000     1.00000     1.00000     1.00000
 


               13          14          15          16          17
             1.00000     1.00000     1.00003     1.19534     1.88038
 


 LAMBDA FOR LMQA STEP: 0.00

  |TANGENTIAL STEP| =   0.071438  |PARALLEL STEP| =   0.000449


 STEP IN NORMAL COORDINATES

              1          2          3          4          5          6
          -0.019122   0.008573   0.000007  -0.049138  -0.013911  -0.000067

              7          8          9         10         11         12
          -0.004414   0.013760  -0.000039  -0.000122   0.031940  -0.000010

             13         14         15         16         17         18
          -0.025096   0.002667  -0.000030   0.001586  -0.006657   0.011986

 DISPLACEMENT STEP IN ANGSTROM

  NO.  ATOM        X             Y             Z

    1  C       -0.008825      0.003447      0.000003
    2  O       -0.018051     -0.002866     -0.000008
    3  C        0.008568      0.006537     -0.000011
    4  C        0.016136      0.002841      0.000007
    5  H       -0.008623     -0.007053     -0.000013
    6  H        0.009323     -0.011223     -0.000001
    7  H        0.010072     -0.003048      0.000012
    8  H        0.006331     -0.011531      0.000037


 ACTIVE CARTESIAN DISPLACEMENT STEP

              1          2          3          4          5          6
          -0.019122   0.008573   0.000007  -0.049138  -0.013911  -0.000067

              7          8          9         10         11         12
          -0.004414   0.013760  -0.000039  -0.000122   0.031940  -0.000010

             13         14         15         16         17         18
          -0.025096   0.002667  -0.000030   0.001586  -0.006657   0.011986
 
 PREDICTED ENERGY CHANGE: -0.000444087
 
 INTERPOLATION DISTANCE: 5.6769934425


 COORDINATES OF OPTIMIZATION STEP 4 IN ANGSTROM

  NO.  ATOM        X              Y              Z        Z-ATOM   MASS   TYPE

    1  C        -0.705887      -0.468439       0.000013       6    12.011  QM
    2  O        -1.468890       0.490755      -0.000029       8    15.999  QM
    3  C         0.775317      -0.584352      -0.000022       6    12.011  QM
    4  C         1.559715       0.507349       0.000014       6    12.011  QM
    5  H         1.168618      -1.612167      -0.000034       1     1.008  QM
    6  H         2.641207       0.419301      -0.000011       1     1.008  QM
    7  H         1.092891       1.493642       0.000025       1     1.008  QM
    8  H        -1.207559      -1.410179       0.000126       1     1.008  QM


 
 NEW SCF-ENERGY CALCULATED IN 11 CYCLES
 

 TOTAL ENERGY    =       -191.680614913

 ENERGY CHANGE =         -0.000597675
 ENERGY RATIO  =          1.345849406
 TRUST RADIUS  =          0.200000000
 
 BFGS DELTA*GAMMA: 0.623E-03
 
 BFGS DELTA*DE2*DELTA: 0.929E-03
 
 *** ENTERING OPTIMIZATION CYCLE: 5 ***
 

 PROJECTED CARTESIAN GRADIENTS IN A.U.

  NO.  ATOM        X             Y             Z

    1  C        0.000366      0.013469     -0.000002
    2  O       -0.005878     -0.015226      0.000002
    3  C        0.005548     -0.003044      0.000000
    4  C        0.000554     -0.001748      0.000002
    5  H       -0.002346     -0.002556      0.000001
    6  H       -0.006807     -0.004018     -0.000002
    7  H        0.001960     -0.004452     -0.000002
    8  H        0.008283      0.041734     -0.000002


 ACTIVE CARTESIAN GRADIENTS

              1          2          3          4          5          6
           0.000419   0.015749  -0.000003  -0.006578  -0.021733   0.000003

              7          8          9         10         11         12
           0.013089  -0.015116  -0.000000  -0.008915  -0.006953   0.000004

             13         14         15         16         17         18
           0.007303  -0.009828   0.000001  -0.011920  -0.003361  -0.028376


 FULL LOCAL GRADIENT

              1          2          3          4          5          6
          -0.046423  -0.003811   0.000002  -0.004937  -0.005462  -0.000013

              7          8          9         10         11         12
          -0.006742   0.001924  -0.000006  -0.006547  -0.000244  -0.000004

             13         14         15         16         17         18
          -0.006964   0.002728  -0.000006   0.003890  -0.002747   0.002321


 TANGENTIAL LOCAL GRADIENTS IN A.U.

              1          2          3          4          5          6
          -0.003811   0.000002  -0.004937  -0.005462  -0.000013  -0.006742

              7          8          9         10         11         12
           0.001924  -0.000006  -0.006547  -0.000244  -0.000004  -0.006964

             13         14         15         16         17
           0.002728  -0.000006   0.003890  -0.002747   0.002321

 COSANG =         0.574257904
 
 RMSQ FORCE :   0.0037949  MAXIMUM :   0.0003000  CONVERGED : NO
 MAX FORCE  :   0.0069635  MAXIMUM :   0.0004500  CONVERGED : NO
 RMSQ FORCE6:   2.2343853  MAXIMUM6:   0.0003000  CONVERGED : NO
 MAX FORCE6 :   2.2331286  MAXIMUM6:   0.0004500  CONVERGED : NO
 RMSQ DR    :   0.0168385  MAXIMUM :   0.0012000  CONVERGED : NO
 MAX DR     :   0.0491379  MAXIMUM :   0.0018000  CONVERGED : NO
 


 HESSIAN EIGENVALUES


                1           2           3           4           5           6
             0.10133     0.80701     1.00000     1.00000     1.00000     1.00000
 


                7           8           9          10          11          12
             1.00000     1.00000     1.00000     1.00000     1.00000     1.00000
 


               13          14          15          16          17
             1.00000     1.00006     1.02767     1.35523     1.84767
 


 LAMBDA FOR LMQA STEP: 0.00

  |TANGENTIAL STEP| =   0.049446  |PARALLEL STEP| =   0.000215


 STEP IN NORMAL COORDINATES

              1          2          3          4          5          6
          -0.010375   0.001455   0.000007  -0.029487  -0.012637  -0.000056

              7          8          9         10         11         12
          -0.008807   0.010761  -0.000030  -0.007880   0.017747  -0.000010

             13         14         15         16         17         18
          -0.023034   0.004966  -0.000025   0.005064  -0.007257   0.010101

 DISPLACEMENT STEP IN ANGSTROM

  NO.  ATOM        X             Y             Z

    1  C       -0.004790      0.000427      0.000003
    2  O       -0.010903     -0.001744     -0.000007
    3  C        0.002003      0.005707     -0.000008
    4  C        0.009755      0.001062      0.000005
    5  H       -0.006617     -0.002188     -0.000011
    6  H        0.010844     -0.007490      0.000000
    7  H        0.008439      0.000032      0.000011
    8  H        0.006721     -0.008251      0.000030


 ACTIVE CARTESIAN DISPLACEMENT STEP

              1          2          3          4          5          6
          -0.010375   0.001455   0.000007  -0.029487  -0.012637  -0.000056

              7          8          9         10         11         12
          -0.008807   0.010761  -0.000030  -0.007880   0.017747  -0.000010

             13         14         15         16         17         18
          -0.023034   0.004966  -0.000025   0.005064  -0.007257   0.010101
 
 PREDICTED ENERGY CHANGE: -0.000186758
 
 INTERPOLATION DISTANCE: 5.6769934425
 
 *** SCFTOL TIGHTEN TO 0.500E-07 ***
 
 *** CDFTOL TIGHTEN TO 0.250E-04 ***


 COORDINATES OF OPTIMIZATION STEP 5 IN ANGSTROM

  NO.  ATOM        X              Y              Z        Z-ATOM   MASS   TYPE

    1  C        -0.710677      -0.468012       0.000016       6    12.011  QM
    2  O        -1.479793       0.489011      -0.000036       8    15.999  QM
    3  C         0.777320      -0.578645      -0.000030       6    12.011  QM
    4  C         1.569470       0.508412       0.000019       6    12.011  QM
    5  H         1.162001      -1.614355      -0.000045       1     1.008  QM
    6  H         2.652051       0.411811      -0.000011       1     1.008  QM
    7  H         1.101330       1.493674       0.000035       1     1.008  QM
    8  H        -1.200838      -1.418430       0.000156       1     1.008  QM


 
 NEW SCF-ENERGY CALCULATED IN 13 CYCLES
 

 TOTAL ENERGY    =       -191.680921079

 ENERGY CHANGE =         -0.000306166
 ENERGY RATIO  =          1.639371323
 TRUST RADIUS  =          0.200000000
 
 BFGS DELTA*GAMMA: 0.155E-03
 
 BFGS DELTA*DE2*DELTA: 0.394E-03
 
 *** ENTERING OPTIMIZATION CYCLE: 6 ***
 

 PROJECTED CARTESIAN GRADIENTS IN A.U.

  NO.  ATOM        X             Y             Z

    1  C       -0.000937      0.010128     -0.000002
    2  O       -0.007549     -0.012509      0.000002
    3  C        0.007514     -0.001181     -0.000000
    4  C        0.001609     -0.001317      0.000002
    5  H       -0.002058     -0.005508      0.000001
    6  H       -0.005396     -0.004812     -0.000002
    7  H        0.001296     -0.005422     -0.000002
    8  H        0.007975      0.039241     -0.000002


 ACTIVE CARTESIAN GRADIENTS

              1          2          3          4          5          6
          -0.001074   0.011910  -0.000003  -0.009376  -0.019842   0.000004

              7          8          9         10         11         12
           0.013375  -0.012387  -0.000001  -0.008165  -0.003962   0.000005

             13         14         15         16         17         18
           0.006999  -0.011329   0.000002  -0.010250  -0.003360  -0.027704


 FULL LOCAL GRADIENT

              1          2          3          4          5          6
          -0.043198  -0.004330   0.000002   0.000124  -0.005117  -0.000012

              7          8          9         10         11         12
          -0.007444   0.000194  -0.000005  -0.005824  -0.002645  -0.000004

             13         14         15         16         17         18
          -0.006538   0.004893  -0.000006   0.002929  -0.002123   0.003653


 TANGENTIAL LOCAL GRADIENTS IN A.U.

              1          2          3          4          5          6
          -0.004330   0.000002   0.000124  -0.005117  -0.000012  -0.007444

              7          8          9         10         11         12
           0.000194  -0.000005  -0.005824  -0.002645  -0.000004  -0.006538

             13         14         15         16         17
           0.004893  -0.000006   0.002929  -0.002123   0.003653

 COSANG =         0.908960903
 
 RMSQ FORCE :   0.0037134  MAXIMUM :   0.0003000  CONVERGED : NO
 MAX FORCE  :   0.0074438  MAXIMUM :   0.0004500  CONVERGED : NO
 RMSQ FORCE6:   0.0080940  MAXIMUM6:   0.0003000  CONVERGED : NO
 MAX FORCE6 :   0.0276431  MAXIMUM6:   0.0004500  CONVERGED : NO
 RMSQ DR    :   0.0116546  MAXIMUM :   0.0012000  CONVERGED : NO
 MAX DR     :   0.0294871  MAXIMUM :   0.0018000  CONVERGED : NO
 


 HESSIAN EIGENVALUES


                1           2           3           4           5           6
             0.05425     0.66470     0.99982     1.00000     1.00000     1.00000
 


                7           8           9          10          11          12
             1.00000     1.00000     1.00000     1.00000     1.00000     1.00000
 


               13          14          15          16          17
             1.00003     1.00894     1.04958     1.19103     1.80162
 


 LAMBDA FOR LMQA STEP: 0.00

  |TANGENTIAL STEP| =   0.092156  |PARALLEL STEP| =   0.000748


 STEP IN NORMAL COORDINATES

              1          2          3          4          5          6
          -0.016287   0.000079   0.000015  -0.045674  -0.027416  -0.000113

              7          8          9         10         11         12
          -0.024808   0.017204  -0.000059  -0.021443   0.024236  -0.000023

             13         14         15         16         17         18
          -0.048587   0.015877  -0.000052   0.009930  -0.015798   0.021694

 DISPLACEMENT STEP IN ANGSTROM

  NO.  ATOM        X             Y             Z

    1  C       -0.007520     -0.000324      0.000006
    2  O       -0.016818     -0.003926     -0.000015
    3  C       -0.002119      0.010238     -0.000016
    4  C        0.016792      0.001277      0.000009
    5  H       -0.013101      0.001629     -0.000023
    6  H        0.022662     -0.012586      0.000001
    7  H        0.017744      0.003251      0.000023
    8  H        0.015009     -0.015282      0.000060


 ACTIVE CARTESIAN DISPLACEMENT STEP

              1          2          3          4          5          6
          -0.016287   0.000079   0.000015  -0.045674  -0.027416  -0.000113

              7          8          9         10         11         12
          -0.024808   0.017204  -0.000059  -0.021443   0.024236  -0.000023

             13         14         15         16         17         18
          -0.048587   0.015877  -0.000052   0.009930  -0.015798   0.021694
 
 PREDICTED ENERGY CHANGE: -0.000305970
 
 INTERPOLATION DISTANCE: 5.6769934425


 COORDINATES OF OPTIMIZATION STEP 6 IN ANGSTROM

  NO.  ATOM        X              Y              Z        Z-ATOM   MASS   TYPE

    1  C        -0.718197      -0.468336       0.000022       6    12.011  QM
    2  O        -1.496611       0.485085      -0.000051       8    15.999  QM
    3  C         0.775201      -0.568406      -0.000047       6    12.011  QM
    4  C         1.586262       0.509688       0.000028       6    12.011  QM
    5  H         1.148900      -1.612726      -0.000068       1     1.008  QM
    6  H         2.674714       0.399225      -0.000010       1     1.008  QM
    7  H         1.119073       1.496925       0.000058       1     1.008  QM
    8  H        -1.185829      -1.433713       0.000216       1     1.008  QM


 
 NEW SCF-ENERGY CALCULATED IN 11 CYCLES
 

 TOTAL ENERGY    =       -191.681361797

 ENERGY CHANGE =         -0.000440719
 ENERGY RATIO  =          1.440398570
 TRUST RADIUS  =          0.200000000
 
 BFGS DELTA*GAMMA: 0.409E-03
 
 BFGS DELTA*DE2*DELTA: 0.678E-03
 
 *** ENTERING OPTIMIZATION CYCLE: 7 ***
 

 PROJECTED CARTESIAN GRADIENTS IN A.U.

  NO.  ATOM        X             Y             Z

    1  C       -0.000947      0.004597     -0.000002
    2  O       -0.009316     -0.008242      0.000002
    3  C        0.006153     -0.000554     -0.000001
    4  C        0.003698      0.000720      0.000003
    5  H       -0.001670     -0.008137      0.000002
    6  H       -0.000097     -0.005420     -0.000003
    7  H       -0.000272     -0.005513     -0.000003
    8  H        0.008419      0.035466     -0.000003


 ACTIVE CARTESIAN GRADIENTS

              1          2          3          4          5          6
          -0.001085   0.005435  -0.000003  -0.011946  -0.017320   0.000005

              7          8          9         10         11         12
           0.009361  -0.010954  -0.000002  -0.008129  -0.000500   0.000006

             13         14         15         16         17         18
           0.005157  -0.012671   0.000002  -0.005194  -0.004352  -0.026576


 FULL LOCAL GRADIENT

              1          2          3          4          5          6
          -0.038304  -0.002619   0.000003   0.006411  -0.003157  -0.000011

              7          8          9         10         11         12
          -0.004186   0.000584  -0.000002  -0.003698  -0.005280  -0.000006

             13         14         15         16         17         18
          -0.004489   0.007084  -0.000005  -0.001095  -0.000171   0.005530


 TANGENTIAL LOCAL GRADIENTS IN A.U.

              1          2          3          4          5          6
          -0.002619   0.000003   0.006411  -0.003157  -0.000011  -0.004186

              7          8          9         10         11         12
           0.000584  -0.000002  -0.003698  -0.005280  -0.000006  -0.004489

             13         14         15         16         17
           0.007084  -0.000005  -0.001095  -0.000171   0.005530

 COSANG =         0.777837307
 
 RMSQ FORCE :   0.0035932  MAXIMUM :   0.0003000  CONVERGED : NO
 MAX FORCE  :   0.0070842  MAXIMUM :   0.0004500  CONVERGED : NO
 RMSQ FORCE6:   0.0029810  MAXIMUM6:   0.0003000  CONVERGED : NO
 MAX FORCE6 :   0.0079586  MAXIMUM6:   0.0004500  CONVERGED : NO
 RMSQ DR    :   0.0217220  MAXIMUM :   0.0012000  CONVERGED : NO
 MAX DR     :   0.0485870  MAXIMUM :   0.0018000  CONVERGED : NO
 


 HESSIAN EIGENVALUES


                1           2           3           4           5           6
             0.04110     0.51617     0.98859     1.00000     1.00000     1.00000
 


                7           8           9          10          11          12
             1.00000     1.00000     1.00000     1.00000     1.00000     1.00004
 


               13          14          15          16          17
             1.00045     1.01014     1.06639     1.10789     1.90838
 


 LAMBDA FOR LMQA STEP: 0.00

  |TANGENTIAL STEP| =   0.059658  |PARALLEL STEP| =   0.000313


 STEP IN NORMAL COORDINATES

              1          2          3          4          5          6
          -0.007424  -0.002073   0.000013  -0.017701  -0.020572  -0.000082

              7          8          9         10         11         12
          -0.019288   0.010610  -0.000039  -0.019710   0.004836  -0.000022

             13         14         15         16         17         18
          -0.034127   0.016970  -0.000039   0.003060  -0.010610   0.017093

 DISPLACEMENT STEP IN ANGSTROM

  NO.  ATOM        X             Y             Z

    1  C       -0.003428     -0.001100      0.000005
    2  O       -0.006331     -0.003258     -0.000011
    3  C       -0.005706      0.007232     -0.000010
    4  C        0.007682     -0.001285      0.000005
    5  H       -0.008745      0.006946     -0.000018
    6  H        0.014209     -0.006251      0.000002
    7  H        0.013664      0.004909      0.000018
    8  H        0.011110     -0.009356      0.000042


 ACTIVE CARTESIAN DISPLACEMENT STEP

              1          2          3          4          5          6
          -0.007424  -0.002073   0.000013  -0.017701  -0.020572  -0.000082

              7          8          9         10         11         12
          -0.019288   0.010610  -0.000039  -0.019710   0.004836  -0.000022

             13         14         15         16         17         18
          -0.034127   0.016970  -0.000039   0.003060  -0.010610   0.017093
 
 PREDICTED ENERGY CHANGE: -0.000187744
 
 INTERPOLATION DISTANCE: 5.6769934425


 COORDINATES OF OPTIMIZATION STEP 7 IN ANGSTROM

  NO.  ATOM        X              Y              Z        Z-ATOM   MASS   TYPE

    1  C        -0.721625      -0.469437       0.000027       6    12.011  QM
    2  O        -1.502943       0.481827      -0.000062       8    15.999  QM
    3  C         0.769496      -0.561175      -0.000057       6    12.011  QM
    4  C         1.593944       0.508404       0.000033       6    12.011  QM
    5  H         1.140155      -1.605780      -0.000086       1     1.008  QM
    6  H         2.688923       0.392974      -0.000008       1     1.008  QM
    7  H         1.132738       1.501834       0.000076       1     1.008  QM
    8  H        -1.174719      -1.443068       0.000258       1     1.008  QM


 
 NEW SCF-ENERGY CALCULATED IN 13 CYCLES
 

 TOTAL ENERGY    =       -191.681658110

 ENERGY CHANGE =         -0.000296313
 ENERGY RATIO  =          1.578285085
 TRUST RADIUS  =          0.200000000
 
 BFGS DELTA*GAMMA: 0.188E-03
 
 BFGS DELTA*DE2*DELTA: 0.403E-03
 
 *** ENTERING OPTIMIZATION CYCLE: 8 ***
 

 PROJECTED CARTESIAN GRADIENTS IN A.U.

  NO.  ATOM        X             Y             Z

    1  C        0.000028      0.002697     -0.000002
    2  O       -0.008376     -0.007190      0.000002
    3  C        0.003353      0.000558     -0.000001
    4  C        0.003056     -0.000202      0.000004
    5  H       -0.001598     -0.007227      0.000002
    6  H        0.004780     -0.004837     -0.000003
    7  H       -0.001439     -0.003714     -0.000004
    8  H        0.009407      0.033884     -0.000003


 ACTIVE CARTESIAN GRADIENTS

              1          2          3          4          5          6
           0.000032   0.003156  -0.000003  -0.010499  -0.017093   0.000005

              7          8          9         10         11         12
           0.006459  -0.009427  -0.000002  -0.010053  -0.002044   0.000007

             13         14         15         16         17         18
           0.003075  -0.012361   0.000002  -0.000929  -0.005830  -0.025657


 FULL LOCAL GRADIENT

              1          2          3          4          5          6
          -0.036500  -0.000906   0.000003   0.006522  -0.001018  -0.000011

              7          8          9         10         11         12
          -0.001517  -0.000112  -0.000002  -0.000864  -0.003550  -0.000006

             13         14         15         16         17         18
          -0.002236   0.006850  -0.000005  -0.005079   0.001635   0.005557


 TANGENTIAL LOCAL GRADIENTS IN A.U.

              1          2          3          4          5          6
          -0.000906   0.000003   0.006522  -0.001018  -0.000011  -0.001517

              7          8          9         10         11         12
          -0.000112  -0.000002  -0.000864  -0.003550  -0.000006  -0.002236

             13         14         15         16         17
           0.006850  -0.000005  -0.005079   0.001635   0.005557

 COSANG =         0.877673520
 
 RMSQ FORCE :   0.0031747  MAXIMUM :   0.0003000  CONVERGED : NO
 MAX FORCE  :   0.0068500  MAXIMUM :   0.0004500  CONVERGED : NO
 RMSQ FORCE6:   0.0009355  MAXIMUM6:   0.0003000  CONVERGED : NO
 MAX FORCE6 :   0.0032924  MAXIMUM6:   0.0004500  CONVERGED : NO
 RMSQ DR    :   0.0140617  MAXIMUM :   0.0012000  CONVERGED : NO
 MAX DR     :   0.0341269  MAXIMUM :   0.0018000  CONVERGED : NO
 


 HESSIAN EIGENVALUES


                1           2           3           4           5           6
             0.03483     0.29804     0.88792     0.99999     1.00000     1.00000
 


                7           8           9          10          11          12
             1.00000     1.00000     1.00000     1.00000     1.00001     1.00038
 


               13          14          15          16          17
             1.00164     1.01358     1.05205     1.18822     1.86190
 


 LAMBDA FOR LMQA STEP: 0.00

  |TANGENTIAL STEP| =   0.061527  |PARALLEL STEP| =   0.000333


 STEP IN NORMAL COORDINATES

              1          2          3          4          5          6
          -0.003303  -0.002879   0.000016  -0.005997  -0.022128  -0.000092

              7          8          9         10         11         12
          -0.019872   0.007397  -0.000038  -0.022481  -0.004151  -0.000030

             13         14         15         16         17         18
          -0.033622   0.024499  -0.000044  -0.006682  -0.008091   0.020684

 DISPLACEMENT STEP IN ANGSTROM

  NO.  ATOM        X             Y             Z

    1  C       -0.001525     -0.001374      0.000006
    2  O       -0.001998     -0.003927     -0.000012
    3  C       -0.008986      0.006582     -0.000010
    4  C        0.004416     -0.002486      0.000003
    5  H       -0.008810      0.012878     -0.000021
    6  H        0.009645     -0.004439      0.000004
    7  H        0.016958      0.006483      0.000022
    8  H        0.011208     -0.008677      0.000045


 ACTIVE CARTESIAN DISPLACEMENT STEP

              1          2          3          4          5          6
          -0.003303  -0.002879   0.000016  -0.005997  -0.022128  -0.000092

              7          8          9         10         11         12
          -0.019872   0.007397  -0.000038  -0.022481  -0.004151  -0.000030

             13         14         15         16         17         18
          -0.033622   0.024499  -0.000044  -0.006682  -0.008091   0.020684
 
 PREDICTED ENERGY CHANGE: -0.000201016
 
 INTERPOLATION DISTANCE: 5.6769934425


 COORDINATES OF OPTIMIZATION STEP 8 IN ANGSTROM

  NO.  ATOM        X              Y              Z        Z-ATOM   MASS   TYPE

    1  C        -0.723151      -0.470810       0.000034       6    12.011  QM
    2  O        -1.504941       0.477900      -0.000074       8    15.999  QM
    3  C         0.760510      -0.554592      -0.000067       6    12.011  QM
    4  C         1.598361       0.505918       0.000036       6    12.011  QM
    5  H         1.131344      -1.592902      -0.000107       1     1.008  QM
    6  H         2.698568       0.388535      -0.000004       1     1.008  QM
    7  H         1.149696       1.508317       0.000099       1     1.008  QM
    8  H        -1.163511      -1.451745       0.000303       1     1.008  QM


 
 NEW SCF-ENERGY CALCULATED IN 18 CYCLES
 

 TOTAL ENERGY    =       -191.681932879

 ENERGY CHANGE =         -0.000274769
 ENERGY RATIO  =          1.366901783
 TRUST RADIUS  =          0.200000000
 
 BFGS DELTA*GAMMA: 0.282E-03
 
 BFGS DELTA*DE2*DELTA: 0.428E-03
 
 *** ENTERING OPTIMIZATION CYCLE: 9 ***
 

 PROJECTED CARTESIAN GRADIENTS IN A.U.

  NO.  ATOM        X             Y             Z

    1  C        0.001534      0.003755     -0.000003
    2  O       -0.005609     -0.008364      0.000002
    3  C       -0.001443     -0.000097     -0.000001
    4  C        0.002157     -0.001243      0.000003
    5  H       -0.002237     -0.002947      0.000002
    6  H        0.008395     -0.003278     -0.000003
    7  H       -0.002040     -0.001409     -0.000003
    8  H        0.010467      0.032621     -0.000004


 ACTIVE CARTESIAN GRADIENTS

              1          2          3          4          5          6
           0.001758   0.004311  -0.000004  -0.006371  -0.017903   0.000006

              7          8          9         10         11         12
           0.002421  -0.010073  -0.000001  -0.011683  -0.005870   0.000007

             13         14         15         16         17         18
           0.000429  -0.009647   0.000003   0.002054  -0.006837  -0.024406


 FULL LOCAL GRADIENT

              1          2          3          4          5          6
          -0.035786   0.000390   0.000003   0.002298   0.000483  -0.000011

              7          8          9         10         11         12
           0.002593   0.000733  -0.000002   0.000880   0.000098  -0.000006

             13         14         15         16         17         18
           0.000651   0.003795  -0.000005  -0.008079   0.002689   0.004383


 TANGENTIAL LOCAL GRADIENTS IN A.U.

              1          2          3          4          5          6
           0.000390   0.000003   0.002298   0.000483  -0.000011   0.002593

              7          8          9         10         11         12
           0.000733  -0.000002   0.000880   0.000098  -0.000006   0.000651

             13         14         15         16         17
           0.003795  -0.000005  -0.008079   0.002689   0.004383

 COSANG =         0.719999743
 
 RMSQ FORCE :   0.0026597  MAXIMUM :   0.0003000  CONVERGED : NO
 MAX FORCE  :   0.0080792  MAXIMUM :   0.0004500  CONVERGED : NO
 RMSQ FORCE6:   0.0010124  MAXIMUM6:   0.0003000  CONVERGED : NO
 MAX FORCE6 :   0.0017926  MAXIMUM6:   0.0004500  CONVERGED : NO
 RMSQ DR    :   0.0145022  MAXIMUM :   0.0012000  CONVERGED : NO
 MAX DR     :   0.0336222  MAXIMUM :   0.0018000  CONVERGED : NO
 


 HESSIAN EIGENVALUES


                1           2           3           4           5           6
             0.03131     0.22038     0.82113     0.99997     1.00000     1.00000
 


                7           8           9          10          11          12
             1.00000     1.00000     1.00000     1.00000     1.00029     1.00082
 


               13          14          15          16          17
             1.00169     1.02644     1.04628     1.26989     1.80402
 


 LAMBDA FOR LMQA STEP: 0.00

  |TANGENTIAL STEP| =   0.032009  |PARALLEL STEP| =   0.000090


 STEP IN NORMAL COORDINATES

              1          2          3          4          5          6
           0.001090  -0.001201   0.000011   0.001544  -0.010597  -0.000053

              7          8          9         10         11         12
          -0.005239   0.002592  -0.000018  -0.010921  -0.004319  -0.000020

             13         14         15         16         17         18
          -0.012851   0.014940  -0.000025  -0.013511  -0.000652   0.012802

 DISPLACEMENT STEP IN ANGSTROM

  NO.  ATOM        X             Y             Z

    1  C        0.000503     -0.000519      0.000004
    2  O        0.000521     -0.002056     -0.000007
    3  C       -0.003987      0.003115     -0.000005
    4  C       -0.000191     -0.001850      0.000001
    5  H       -0.003890      0.008222     -0.000014
    6  H       -0.000928     -0.001814      0.000003
    7  H        0.011138      0.003007      0.000015
    8  H        0.004290     -0.003801      0.000025


 ACTIVE CARTESIAN DISPLACEMENT STEP

              1          2          3          4          5          6
           0.001090  -0.001201   0.000011   0.001544  -0.010597  -0.000053

              7          8          9         10         11         12
          -0.005239   0.002592  -0.000018  -0.010921  -0.004319  -0.000020

             13         14         15         16         17         18
          -0.012851   0.014940  -0.000025  -0.013511  -0.000652   0.012802
 
 PREDICTED ENERGY CHANGE: -0.000095654
 
 INTERPOLATION DISTANCE: 5.6769934425


 COORDINATES OF OPTIMIZATION STEP 9 IN ANGSTROM

  NO.  ATOM        X              Y              Z        Z-ATOM   MASS   TYPE

    1  C        -0.722647      -0.471329       0.000038       6    12.011  QM
    2  O        -1.504421       0.475844      -0.000081       8    15.999  QM
    3  C         0.756523      -0.551477      -0.000072       6    12.011  QM
    4  C         1.598170       0.504068       0.000037       6    12.011  QM
    5  H         1.127454      -1.584680      -0.000121       1     1.008  QM
    6  H         2.697640       0.386721      -0.000001       1     1.008  QM
    7  H         1.160834       1.511324       0.000113       1     1.008  QM
    8  H        -1.159220      -1.455546       0.000328       1     1.008  QM


 
 NEW SCF-ENERGY CALCULATED IN 15 CYCLES
 

 TOTAL ENERGY    =       -191.682080022

 ENERGY CHANGE =         -0.000147143
 ENERGY RATIO  =          1.538282815
 TRUST RADIUS  =          0.200000000
 
 BFGS DELTA*GAMMA: 0.946E-04
 
 BFGS DELTA*DE2*DELTA: 0.198E-03
 
 *** ENTERING OPTIMIZATION CYCLE: 10 ***
 

 PROJECTED CARTESIAN GRADIENTS IN A.U.

  NO.  ATOM        X             Y             Z

    1  C        0.002658      0.005484     -0.000003
    2  O       -0.004318     -0.009500      0.000003
    3  C       -0.002623     -0.000131      0.000000
    4  C        0.000967     -0.002783      0.000003
    5  H       -0.003078      0.000351      0.000002
    6  H        0.007839     -0.002095     -0.000003
    7  H       -0.001518     -0.000950     -0.000003
    8  H        0.010499      0.031671     -0.000005


 ACTIVE CARTESIAN GRADIENTS

              1          2          3          4          5          6
           0.003046   0.006272  -0.000004  -0.004226  -0.018228   0.000006

              7          8          9         10         11         12
           0.002267  -0.009870  -0.000000  -0.011845  -0.008528   0.000006

             13         14         15         16         17         18
          -0.000768  -0.007093   0.000003   0.001468  -0.006195  -0.023405


 FULL LOCAL GRADIENT

              1          2          3          4          5          6
          -0.035491   0.001043   0.000004  -0.000776   0.000187  -0.000011

              7          8          9         10         11         12
           0.002912   0.000327  -0.000003   0.000932   0.002619  -0.000005

             13         14         15         16         17         18
           0.001967   0.001005  -0.000005  -0.007510   0.001979   0.003272


 TANGENTIAL LOCAL GRADIENTS IN A.U.

              1          2          3          4          5          6
           0.001043   0.000004  -0.000776   0.000187  -0.000011   0.002912

              7          8          9         10         11         12
           0.000327  -0.000003   0.000932   0.002619  -0.000005   0.001967

             13         14         15         16         17
           0.001005  -0.000005  -0.007510   0.001979   0.003272

 COSANG =         0.875118196
 
 RMSQ FORCE :   0.0023508  MAXIMUM :   0.0003000  CONVERGED : NO
 MAX FORCE  :   0.0075101  MAXIMUM :   0.0004500  CONVERGED : NO
 RMSQ FORCE6:   0.0011189  MAXIMUM6:   0.0003000  CONVERGED : NO
 MAX FORCE6 :   0.0004988  MAXIMUM6:   0.0004500  CONVERGED : NO
 RMSQ DR    :   0.0075447  MAXIMUM :   0.0012000  CONVERGED : NO
 MAX DR     :   0.0149405  MAXIMUM :   0.0018000  CONVERGED : NO
 


 HESSIAN EIGENVALUES


                1           2           3           4           5           6
             0.02745     0.16570     0.63425     0.99903     1.00000     1.00000
 


                7           8           9          10          11          12
             1.00000     1.00000     1.00000     1.00000     1.00026     1.00142
 


               13          14          15          16          17
             1.00269     1.02840     1.07594     1.11844     1.84647
 


 LAMBDA FOR LMQA STEP: 0.00

  |TANGENTIAL STEP| =   0.044449  |PARALLEL STEP| =   0.000174


 STEP IN NORMAL COORDINATES

              1          2          3          4          5          6
           0.000031  -0.000756   0.000018  -0.002901  -0.014493  -0.000084

              7          8          9         10         11         12
          -0.003050   0.003077  -0.000030  -0.013336   0.000860  -0.000031

             13         14         15         16         17         18
          -0.014033   0.018284  -0.000040  -0.025448   0.000397   0.019503

 DISPLACEMENT STEP IN ANGSTROM

  NO.  ATOM        X             Y             Z

    1  C        0.000014     -0.000341      0.000007
    2  O       -0.001196     -0.002789     -0.000012
    3  C       -0.002773      0.004243     -0.000008
    4  C        0.000461     -0.001191      0.000001
    5  H       -0.004869      0.008667     -0.000022
    6  H       -0.004870     -0.004488      0.000004
    7  H        0.017700      0.002983      0.000023
    8  H        0.004740     -0.005410      0.000039


 ACTIVE CARTESIAN DISPLACEMENT STEP

              1          2          3          4          5          6
           0.000031  -0.000756   0.000018  -0.002901  -0.014493  -0.000084

              7          8          9         10         11         12
          -0.003050   0.003077  -0.000030  -0.013336   0.000860  -0.000031

             13         14         15         16         17         18
          -0.014033   0.018284  -0.000040  -0.025448   0.000397   0.019503
 
 PREDICTED ENERGY CHANGE: -0.000112045
 
 INTERPOLATION DISTANCE: 5.6769934425


 COORDINATES OF OPTIMIZATION STEP 10 IN ANGSTROM

  NO.  ATOM        X              Y              Z        Z-ATOM   MASS   TYPE

    1  C        -0.722633      -0.471670       0.000046       6    12.011  QM
    2  O        -1.505617       0.473055      -0.000093       8    15.999  QM
    3  C         0.753749      -0.547235      -0.000080       6    12.011  QM
    4  C         1.598630       0.502877       0.000038       6    12.011  QM
    5  H         1.122585      -1.576013      -0.000143       1     1.008  QM
    6  H         2.692770       0.382234       0.000003       1     1.008  QM
    7  H         1.178534       1.514307       0.000136       1     1.008  QM
    8  H        -1.154481      -1.460956       0.000367       1     1.008  QM


 
 NEW SCF-ENERGY CALCULATED IN 13 CYCLES
 

 TOTAL ENERGY    =       -191.682238362

 ENERGY CHANGE =         -0.000158340
 ENERGY RATIO  =          1.413171559
 TRUST RADIUS  =          0.200000000
 
 BFGS DELTA*GAMMA: 0.143E-03
 
 BFGS DELTA*DE2*DELTA: 0.236E-03
 
 *** ENTERING OPTIMIZATION CYCLE: 11 ***
 

 PROJECTED CARTESIAN GRADIENTS IN A.U.

  NO.  ATOM        X             Y             Z

    1  C        0.003101      0.007552     -0.000004
    2  O       -0.003521     -0.010560      0.000003
    3  C       -0.002269     -0.000399      0.000001
    4  C        0.000325     -0.003750      0.000002
    5  H       -0.004386      0.003541      0.000002
    6  H        0.004453     -0.000966     -0.000002
    7  H       -0.000017     -0.002120     -0.000003
    8  H        0.009986      0.029868     -0.000006


 ACTIVE CARTESIAN GRADIENTS

              1          2          3          4          5          6
           0.003554   0.008669  -0.000005  -0.002941  -0.017961   0.000006

              7          8          9         10         11         12
           0.003310  -0.009749   0.000001  -0.010445  -0.009821   0.000005

             13         14         15         16         17         18
          -0.001669  -0.003896   0.000003  -0.001618  -0.004060  -0.022164


 FULL LOCAL GRADIENT

              1          2          3          4          5          6
          -0.034501   0.000817   0.000004  -0.003252  -0.000969  -0.000011

              7          8          9         10         11         12
           0.002007  -0.000048  -0.000004  -0.000456   0.003911  -0.000004

             13         14         15         16         17         18
           0.002960  -0.002235  -0.000005  -0.004206  -0.000144   0.002317


 TANGENTIAL LOCAL GRADIENTS IN A.U.

              1          2          3          4          5          6
           0.000817   0.000004  -0.003252  -0.000969  -0.000011   0.002007

              7          8          9         10         11         12
          -0.000048  -0.000004  -0.000456   0.003911  -0.000004   0.002960

             13         14         15         16         17
          -0.002235  -0.000005  -0.004206  -0.000144   0.002317

 COSANG =         0.763887604
 
 RMSQ FORCE :   0.0020081  MAXIMUM :   0.0003000  CONVERGED : NO
 MAX FORCE  :   0.0042065  MAXIMUM :   0.0004500  CONVERGED : NO
 RMSQ FORCE6:   0.0012102  MAXIMUM6:   0.0003000  CONVERGED : NO
 MAX FORCE6 :   0.0032144  MAXIMUM6:   0.0004500  CONVERGED : NO
 RMSQ DR    :   0.0104768  MAXIMUM :   0.0012000  CONVERGED : NO
 MAX DR     :   0.0254477  MAXIMUM :   0.0018000  CONVERGED : NO
 


 HESSIAN EIGENVALUES


                1           2           3           4           5           6
             0.02342     0.14759     0.49623     0.98479     1.00000     1.00000
 


                7           8           9          10          11          12
             1.00000     1.00000     1.00000     1.00000     1.00018     1.00136
 


               13          14          15          16          17
             1.00263     1.02232     1.06458     1.12624     1.90118
 


 LAMBDA FOR LMQA STEP: 0.00

  |TANGENTIAL STEP| =   0.034442  |PARALLEL STEP| =   0.000104


 STEP IN NORMAL COORDINATES

              1          2          3          4          5          6
          -0.002208  -0.000914   0.000017  -0.007208  -0.011071  -0.000073

              7          8          9         10         11         12
          -0.000255   0.002473  -0.000028  -0.010092   0.007095  -0.000025

             13         14         15         16         17         18
          -0.007403   0.009441  -0.000033  -0.020927  -0.001099   0.016266

 DISPLACEMENT STEP IN ANGSTROM

  NO.  ATOM        X             Y             Z

    1  C       -0.001020     -0.000462      0.000007
    2  O       -0.002688     -0.001860     -0.000010
    3  C       -0.000100      0.003433     -0.000008
    4  C        0.001259      0.000435      0.000002
    5  H       -0.002677      0.003039     -0.000019
    6  H       -0.004406     -0.005585      0.000002
    7  H        0.014501      0.002251      0.000020
    8  H        0.002813     -0.004053      0.000034


 ACTIVE CARTESIAN DISPLACEMENT STEP

              1          2          3          4          5          6
          -0.002208  -0.000914   0.000017  -0.007208  -0.011071  -0.000073

              7          8          9         10         11         12
          -0.000255   0.002473  -0.000028  -0.010092   0.007095  -0.000025

             13         14         15         16         17         18
          -0.007403   0.009441  -0.000033  -0.020927  -0.001099   0.016266
 
 PREDICTED ENERGY CHANGE: -0.000064035
 
 INTERPOLATION DISTANCE: 5.6769934425
 
 *** SCFTOL TIGHTEN TO 0.250E-07 ***
 
 *** CDFTOL TIGHTEN TO 0.100E-04 ***


 COORDINATES OF OPTIMIZATION STEP 11 IN ANGSTROM

  NO.  ATOM        X              Y              Z        Z-ATOM   MASS   TYPE

    1  C        -0.723653      -0.472132       0.000053       6    12.011  QM
    2  O        -1.508305       0.471195      -0.000103       8    15.999  QM
    3  C         0.753649      -0.543801      -0.000088       6    12.011  QM
    4  C         1.599889       0.503313       0.000040       6    12.011  QM
    5  H         1.119908      -1.572974      -0.000162       1     1.008  QM
    6  H         2.688364       0.376649       0.000005       1     1.008  QM
    7  H         1.193035       1.516559       0.000156       1     1.008  QM
    8  H        -1.151668      -1.465009       0.000401       1     1.008  QM


 
 NEW SCF-ENERGY CALCULATED IN 13 CYCLES
 

 TOTAL ENERGY    =       -191.682333429

 ENERGY CHANGE =         -0.000095067
 ENERGY RATIO  =          1.484611826
 TRUST RADIUS  =          0.200000000
 
 BFGS DELTA*GAMMA: 0.733E-04
 
 BFGS DELTA*DE2*DELTA: 0.135E-03
 
 *** ENTERING OPTIMIZATION CYCLE: 12 ***
 

 PROJECTED CARTESIAN GRADIENTS IN A.U.

  NO.  ATOM        X             Y             Z

    1  C        0.002672      0.007413     -0.000004
    2  O       -0.003939     -0.010224      0.000003
    3  C       -0.000787      0.000173      0.000001
    4  C        0.000657     -0.003817      0.000002
    5  H       -0.004960      0.003704      0.000002
    6  H        0.000979     -0.000612     -0.000002
    7  H        0.001385     -0.003937     -0.000003
    8  H        0.009515      0.028567     -0.000006


 ACTIVE CARTESIAN GRADIENTS

              1          2          3          4          5          6
           0.003062   0.008529  -0.000005  -0.003637  -0.017391   0.000007

              7          8          9         10         11         12
           0.004673  -0.008881   0.000001  -0.008806  -0.008888   0.000005

             13         14         15         16         17         18
          -0.001592  -0.002996   0.000003  -0.004810  -0.002086  -0.021621


 FULL LOCAL GRADIENT

              1          2          3          4          5          6
          -0.033355   0.000373   0.000004  -0.002481  -0.001383  -0.000011

              7          8          9         10         11         12
           0.000596  -0.000842  -0.000004  -0.001709   0.003197  -0.000004

             13         14         15         16         17         18
           0.002866  -0.002882  -0.000005  -0.000667  -0.001982   0.002366


 TANGENTIAL LOCAL GRADIENTS IN A.U.

              1          2          3          4          5          6
           0.000373   0.000004  -0.002481  -0.001383  -0.000011   0.000596

              7          8          9         10         11         12
          -0.000842  -0.000004  -0.001709   0.003197  -0.000004   0.002866

             13         14         15         16         17
          -0.002882  -0.000005  -0.000667  -0.001982   0.002366

 COSANG =         0.824340009
 
 RMSQ FORCE :   0.0016961  MAXIMUM :   0.0003000  CONVERGED : NO
 MAX FORCE  :   0.0031970  MAXIMUM :   0.0004500  CONVERGED : NO
 RMSQ FORCE6:   0.0012033  MAXIMUM6:   0.0003000  CONVERGED : NO
 MAX FORCE6 :   0.0037924  MAXIMUM6:   0.0004500  CONVERGED : NO
 RMSQ DR    :   0.0081182  MAXIMUM :   0.0012000  CONVERGED : NO
 MAX DR     :   0.0209268  MAXIMUM :   0.0018000  CONVERGED : NO
 


 HESSIAN EIGENVALUES


                1           2           3           4           5           6
             0.01991     0.13288     0.36728     0.89391     1.00000     1.00000
 


                7           8           9          10          11          12
             1.00000     1.00000     1.00000     1.00001     1.00013     1.00111
 


               13          14          15          16          17
             1.00218     1.02434     1.05498     1.22267     1.83548
 


 LAMBDA FOR LMQA STEP: 0.00

  |TANGENTIAL STEP| =   0.032525  |PARALLEL STEP| =   0.000093


 STEP IN NORMAL COORDINATES

              1          2          3          4          5          6
          -0.003764  -0.001656   0.000019  -0.008557  -0.009982  -0.000078

              7          8          9         10         11         12
           0.000037   0.001156  -0.000032  -0.011040   0.010486  -0.000026

             13         14         15         16         17         18
          -0.003449   0.004340  -0.000035  -0.017496  -0.004422   0.016689

 DISPLACEMENT STEP IN ANGSTROM

  NO.  ATOM        X             Y             Z

    1  C       -0.001738     -0.000832      0.000008
    2  O       -0.003029     -0.001448     -0.000011
    3  C        0.000636      0.002807     -0.000009
    4  C        0.001299      0.001670      0.000003
    5  H       -0.000934      0.000030     -0.000020
    6  H       -0.003043     -0.007069      0.000002
    7  H        0.013493      0.003488      0.000022
    8  H        0.001872     -0.003263      0.000037


 ACTIVE CARTESIAN DISPLACEMENT STEP

              1          2          3          4          5          6
          -0.003764  -0.001656   0.000019  -0.008557  -0.009982  -0.000078

              7          8          9         10         11         12
           0.000037   0.001156  -0.000032  -0.011040   0.010486  -0.000026

             13         14         15         16         17         18
          -0.003449   0.004340  -0.000035  -0.017496  -0.004422   0.016689
 
 PREDICTED ENERGY CHANGE: -0.000049441
 
 INTERPOLATION DISTANCE: 5.6769934425


 COORDINATES OF OPTIMIZATION STEP 12 IN ANGSTROM

  NO.  ATOM        X              Y              Z        Z-ATOM   MASS   TYPE

    1  C        -0.725390      -0.472964       0.000061       6    12.011  QM
    2  O        -1.511334       0.469747      -0.000114       8    15.999  QM
    3  C         0.754285      -0.540994      -0.000097       6    12.011  QM
    4  C         1.601188       0.504982       0.000043       6    12.011  QM
    5  H         1.118974      -1.572943      -0.000182       1     1.008  QM
    6  H         2.685321       0.369580       0.000007       1     1.008  QM
    7  H         1.206528       1.520047       0.000178       1     1.008  QM
    8  H        -1.149796      -1.468271       0.000438       1     1.008  QM


 
 NEW SCF-ENERGY CALCULATED IN 11 CYCLES
 

 TOTAL ENERGY    =       -191.682406710

 ENERGY CHANGE =         -0.000073280
 ENERGY RATIO  =          1.482190537
 TRUST RADIUS  =          0.200000000
 
 BFGS DELTA*GAMMA: 0.571E-04
 
 BFGS DELTA*DE2*DELTA: 0.105E-03
 
 *** ENTERING OPTIMIZATION CYCLE: 13 ***
 

 PROJECTED CARTESIAN GRADIENTS IN A.U.

  NO.  ATOM        X             Y             Z

    1  C        0.001608      0.006400     -0.000003
    2  O       -0.004253     -0.009490      0.000003
    3  C        0.000779      0.000883      0.000001
    4  C        0.000903     -0.003112      0.000002
    5  H       -0.004992      0.002056      0.000002
    6  H       -0.001389     -0.000915     -0.000001
    7  H        0.002689     -0.005568     -0.000003
    8  H        0.009279      0.027836     -0.000007


 ACTIVE CARTESIAN GRADIENTS

              1          2          3          4          5          6
           0.001843   0.007404  -0.000004  -0.004479  -0.016780   0.000007

              7          8          9         10         11         12
           0.005865  -0.008040   0.000002  -0.008030  -0.006710   0.000005

             13         14         15         16         17         18
          -0.001133  -0.003654   0.000003  -0.007191  -0.000776  -0.021433


 FULL LOCAL GRADIENT

              1          2          3          4          5          6
          -0.032466  -0.000475   0.000003  -0.000892  -0.001038  -0.000011

              7          8          9         10         11         12
          -0.000753  -0.001417  -0.000004  -0.002022   0.001249  -0.000004

             13         14         15         16         17         18
           0.002351  -0.001928  -0.000005   0.002024  -0.003138   0.002673


 TANGENTIAL LOCAL GRADIENTS IN A.U.

              1          2          3          4          5          6
          -0.000475   0.000003  -0.000892  -0.001038  -0.000011  -0.000753

              7          8          9         10         11         12
          -0.001417  -0.000004  -0.002022   0.001249  -0.000004   0.002351

             13         14         15         16         17
          -0.001928  -0.000005   0.002024  -0.003138   0.002673

 COSANG =         0.788346087
 
 RMSQ FORCE :   0.0015464  MAXIMUM :   0.0003000  CONVERGED : NO
 MAX FORCE  :   0.0031377  MAXIMUM :   0.0004500  CONVERGED : NO
 RMSQ FORCE6:   0.0009770  MAXIMUM6:   0.0003000  CONVERGED : NO
 MAX FORCE6 :   0.0034194  MAXIMUM6:   0.0004500  CONVERGED : NO
 RMSQ DR    :   0.0076663  MAXIMUM :   0.0012000  CONVERGED : NO
 MAX DR     :   0.0174961  MAXIMUM :   0.0018000  CONVERGED : NO
 


 HESSIAN EIGENVALUES


                1           2           3           4           5           6
             0.01682     0.11402     0.29086     0.78588     0.99997     1.00000
 


                7           8           9          10          11          12
             1.00000     1.00000     1.00000     1.00000     1.00011     1.00132
 


               13          14          15          16          17
             1.00233     1.03068     1.06478     1.29303     1.81722
 


 LAMBDA FOR LMQA STEP: 0.00

  |TANGENTIAL STEP| =   0.031903  |PARALLEL STEP| =   0.000090


 STEP IN NORMAL COORDINATES

              1          2          3          4          5          6
          -0.003702  -0.002481   0.000021  -0.007873  -0.009433  -0.000084

              7          8          9         10         11         12
          -0.001011  -0.000821  -0.000035  -0.012740   0.010326  -0.000029

             13         14         15         16         17         18
          -0.000171   0.001494  -0.000037  -0.013442  -0.008461   0.017939

 DISPLACEMENT STEP IN ANGSTROM

  NO.  ATOM        X             Y             Z

    1  C       -0.001709     -0.001203      0.000009
    2  O       -0.002737     -0.001172     -0.000012
    3  C        0.000179      0.001974     -0.000010
    4  C        0.000947      0.002251      0.000003
    5  H        0.000740     -0.001044     -0.000022
    6  H       -0.001298     -0.008048      0.000001
    7  H        0.012396      0.005752      0.000024
    8  H        0.001081     -0.002421      0.000040


 ACTIVE CARTESIAN DISPLACEMENT STEP

              1          2          3          4          5          6
          -0.003702  -0.002481   0.000021  -0.007873  -0.009433  -0.000084

              7          8          9         10         11         12
          -0.001011  -0.000821  -0.000035  -0.012740   0.010326  -0.000029

             13         14         15         16         17         18
          -0.000171   0.001494  -0.000037  -0.013442  -0.008461   0.017939
 
 PREDICTED ENERGY CHANGE: -0.000040753
 
 INTERPOLATION DISTANCE: 5.6769934425


 COORDINATES OF OPTIMIZATION STEP 13 IN ANGSTROM

  NO.  ATOM        X              Y              Z        Z-ATOM   MASS   TYPE

    1  C        -0.727100      -0.474167       0.000069       6    12.011  QM
    2  O        -1.514071       0.468575      -0.000127       8    15.999  QM
    3  C         0.754464      -0.539021      -0.000107       6    12.011  QM
    4  C         1.602135       0.507234       0.000046       6    12.011  QM
    5  H         1.119714      -1.573988      -0.000204       1     1.008  QM
    6  H         2.684023       0.361531       0.000008       1     1.008  QM
    7  H         1.218925       1.525799       0.000202       1     1.008  QM
    8  H        -1.148715      -1.470693       0.000478       1     1.008  QM


 
 NEW SCF-ENERGY CALCULATED IN 22 CYCLES
 

 TOTAL ENERGY    =       -191.682469850

 ENERGY CHANGE =         -0.000063141
 ENERGY RATIO  =          1.549357994
 TRUST RADIUS  =          0.200000000
 
 BFGS DELTA*GAMMA: 0.425E-04
 
 BFGS DELTA*DE2*DELTA: 0.874E-04
 
 *** ENTERING OPTIMIZATION CYCLE: 14 ***
 

 PROJECTED CARTESIAN GRADIENTS IN A.U.

  NO.  ATOM        X             Y             Z

    1  C        0.001051      0.004854     -0.000002
    2  O       -0.004608     -0.008429      0.000003
    3  C        0.001462      0.001143      0.000000
    4  C        0.001052     -0.002110      0.000002
    5  H       -0.004611     -0.000098      0.000002
    6  H       -0.002139     -0.001473     -0.000001
    7  H        0.003516     -0.005892     -0.000003
    8  H        0.009288      0.027628     -0.000008


 ACTIVE CARTESIAN GRADIENTS

              1          2          3          4          5          6
           0.001205   0.005624  -0.000003  -0.005216  -0.016189   0.000008

              7          8          9         10         11         12
           0.006124  -0.007822   0.000002  -0.008125  -0.004787   0.000005

             13         14         15         16         17         18
          -0.000634  -0.005190   0.000003  -0.008152  -0.000681  -0.021128


 FULL LOCAL GRADIENT

              1          2          3          4          5          6
          -0.031841  -0.000562   0.000002   0.000869  -0.000276  -0.000011

              7          8          9         10         11         12
          -0.001241  -0.001242  -0.000005  -0.001505  -0.000512  -0.000004

             13         14         15         16         17         18
           0.001795  -0.000183  -0.000005   0.003187  -0.003109   0.002639


 TANGENTIAL LOCAL GRADIENTS IN A.U.

              1          2          3          4          5          6
          -0.000562   0.000002   0.000869  -0.000276  -0.000011  -0.001241

              7          8          9         10         11         12
          -0.001242  -0.000005  -0.001505  -0.000512  -0.000004   0.001795

             13         14         15         16         17
          -0.000183  -0.000005   0.003187  -0.003109   0.002639

 COSANG =         0.845676609
 
 RMSQ FORCE :   0.0014713  MAXIMUM :   0.0003000  CONVERGED : NO
 MAX FORCE  :   0.0031874  MAXIMUM :   0.0004500  CONVERGED : NO
 RMSQ FORCE6:   0.0007113  MAXIMUM6:   0.0003000  CONVERGED : NO
 MAX FORCE6 :   0.0029549  MAXIMUM6:   0.0004500  CONVERGED : NO
 RMSQ DR    :   0.0075197  MAXIMUM :   0.0012000  CONVERGED : NO
 MAX DR     :   0.0179389  MAXIMUM :   0.0018000  CONVERGED : NO
 


 HESSIAN EIGENVALUES


                1           2           3           4           5           6
             0.01464     0.08805     0.25193     0.66550     1.00000     1.00000
 


                7           8           9          10          11          12
             1.00000     1.00000     1.00000     1.00002     1.00011     1.00227
 


               13          14          15          16          17
             1.00315     1.02983     1.08071     1.18304     1.90433
 


 LAMBDA FOR LMQA STEP: 0.00

  |TANGENTIAL STEP| =   0.033684  |PARALLEL STEP| =   0.000100


 STEP IN NORMAL COORDINATES

              1          2          3          4          5          6
          -0.002928  -0.003112   0.000024  -0.004948  -0.009073  -0.000099

              7          8          9         10         11         12
          -0.001328  -0.003386  -0.000040  -0.014848   0.008327  -0.000034

             13         14         15         16         17         18
           0.004887   0.000092  -0.000043  -0.010727  -0.012562   0.020243

 DISPLACEMENT STEP IN ANGSTROM

  NO.  ATOM        X             Y             Z

    1  C       -0.001352     -0.001471      0.000010
    2  O       -0.001611     -0.001081     -0.000014
    3  C       -0.000571      0.001022     -0.000011
    4  C       -0.000208      0.002490      0.000003
    5  H        0.002976     -0.000983     -0.000026
    6  H       -0.000519     -0.009039      0.000001
    7  H        0.011627      0.008580      0.000030
    8  H       -0.000312     -0.001294      0.000047


 ACTIVE CARTESIAN DISPLACEMENT STEP

              1          2          3          4          5          6
          -0.002928  -0.003112   0.000024  -0.004948  -0.009073  -0.000099

              7          8          9         10         11         12
          -0.001328  -0.003386  -0.000040  -0.014848   0.008327  -0.000034

             13         14         15         16         17         18
           0.004887   0.000092  -0.000043  -0.010727  -0.012562   0.020243
 
 PREDICTED ENERGY CHANGE: -0.000040582
 
 INTERPOLATION DISTANCE: 5.6769934425


 COORDINATES OF OPTIMIZATION STEP 14 IN ANGSTROM

  NO.  ATOM        X              Y              Z        Z-ATOM   MASS   TYPE

    1  C        -0.728451      -0.475638       0.000079       6    12.011  QM
    2  O        -1.515683       0.467494      -0.000141       8    15.999  QM
    3  C         0.753893      -0.537999      -0.000118       6    12.011  QM
    4  C         1.601927       0.509723       0.000049       6    12.011  QM
    5  H         1.122690      -1.574971      -0.000231       1     1.008  QM
    6  H         2.683504       0.352493       0.000009       1     1.008  QM
    7  H         1.230551       1.534379       0.000232       1     1.008  QM
    8  H        -1.149027      -1.471987       0.000525       1     1.008  QM


 
 NEW SCF-ENERGY CALCULATED IN 16 CYCLES
 

 TOTAL ENERGY    =       -191.682527306

 ENERGY CHANGE =         -0.000057455
 ENERGY RATIO  =          1.415773173
 TRUST RADIUS  =          0.200000000
 
 BFGS DELTA*GAMMA: 0.545E-04
 
 BFGS DELTA*DE2*DELTA: 0.877E-04
 
 *** ENTERING OPTIMIZATION CYCLE: 15 ***
 

 PROJECTED CARTESIAN GRADIENTS IN A.U.

  NO.  ATOM        X             Y             Z

    1  C        0.000987      0.003710     -0.000001
    2  O       -0.004604     -0.007647      0.000002
    3  C        0.001394      0.000920      0.000000
    4  C        0.000614     -0.001350      0.000002
    5  H       -0.003889     -0.002102      0.000001
    6  H       -0.001429     -0.002204     -0.000001
    7  H        0.003862     -0.004474     -0.000002
    8  H        0.009461      0.027922     -0.000010


 ACTIVE CARTESIAN GRADIENTS

              1          2          3          4          5          6
           0.001131   0.004288  -0.000002  -0.005295  -0.015737   0.000009

              7          8          9         10         11         12
           0.005883  -0.008170   0.000003  -0.009227  -0.003892   0.000005

             13         14         15         16         17         18
          -0.000132  -0.007181   0.000004  -0.007778  -0.001977  -0.020419


 FULL LOCAL GRADIENT

              1          2          3          4          5          6
          -0.031683  -0.000233   0.000001   0.001723   0.000477  -0.000012

              7          8          9         10         11         12
          -0.001207  -0.000551  -0.000005  -0.000190  -0.001421  -0.000003

             13         14         15         16         17         18
           0.001256   0.001801  -0.000005   0.002823  -0.001792   0.001737


 TANGENTIAL LOCAL GRADIENTS IN A.U.

              1          2          3          4          5          6
          -0.000233   0.000001   0.001723   0.000477  -0.000012  -0.001207

              7          8          9         10         11         12
          -0.000551  -0.000005  -0.000190  -0.001421  -0.000003   0.001256

             13         14         15         16         17
           0.001801  -0.000005   0.002823  -0.001792   0.001737

 COSANG =         0.831750802
 
 RMSQ FORCE :   0.0012389  MAXIMUM :   0.0003000  CONVERGED : NO
 MAX FORCE  :   0.0028234  MAXIMUM :   0.0004500  CONVERGED : NO
 RMSQ FORCE6:   0.0006612  MAXIMUM6:   0.0003000  CONVERGED : NO
 MAX FORCE6 :   0.0022022  MAXIMUM6:   0.0004500  CONVERGED : NO
 RMSQ DR    :   0.0079395  MAXIMUM :   0.0012000  CONVERGED : NO
 MAX DR     :   0.0202427  MAXIMUM :   0.0018000  CONVERGED : NO
 


 HESSIAN EIGENVALUES


                1           2           3           4           5           6
             0.01391     0.07662     0.24354     0.56170     0.99976     1.00000
 


                7           8           9          10          11          12
             1.00000     1.00000     1.00000     1.00000     1.00008     1.00164
 


               13          14          15          16          17
             1.00835     1.02416     1.06546     1.09387     1.90850
 


 LAMBDA FOR LMQA STEP: 0.00

  |TANGENTIAL STEP| =   0.015142  |PARALLEL STEP| =   0.000020


 STEP IN NORMAL COORDINATES

              1          2          3          4          5          6
          -0.000039  -0.001276   0.000010   0.001180  -0.002802  -0.000049

              7          8          9         10         11         12
          -0.000640  -0.003474  -0.000019  -0.005965   0.000449  -0.000017

             13         14         15         16         17         18
           0.006910  -0.000006  -0.000020  -0.000861  -0.007199   0.008357

 DISPLACEMENT STEP IN ANGSTROM

  NO.  ATOM        X             Y             Z

    1  C       -0.000018     -0.000578      0.000004
    2  O        0.000521     -0.000376     -0.000007
    3  C       -0.000913     -0.000535     -0.000005
    4  C       -0.000967      0.000907      0.000001
    5  H        0.003153      0.000383     -0.000013
    6  H        0.000306     -0.003776     -0.000001
    7  H        0.002799      0.004975      0.000015
    8  H       -0.001779      0.000623      0.000024


 ACTIVE CARTESIAN DISPLACEMENT STEP

              1          2          3          4          5          6
          -0.000039  -0.001276   0.000010   0.001180  -0.002802  -0.000049

              7          8          9         10         11         12
          -0.000640  -0.003474  -0.000019  -0.005965   0.000449  -0.000017

             13         14         15         16         17         18
           0.006910  -0.000006  -0.000020  -0.000861  -0.007199   0.008357
 
 PREDICTED ENERGY CHANGE: -0.000019841
 
 INTERPOLATION DISTANCE: 5.6769934425


 COORDINATES OF OPTIMIZATION STEP 15 IN ANGSTROM

  NO.  ATOM        X              Y              Z        Z-ATOM   MASS   TYPE

    1  C        -0.728469      -0.476216       0.000083       6    12.011  QM
    2  O        -1.515162       0.467119      -0.000147       8    15.999  QM
    3  C         0.752980      -0.538534      -0.000123       6    12.011  QM
    4  C         1.600960       0.510631       0.000050       6    12.011  QM
    5  H         1.125843      -1.574588      -0.000244       1     1.008  QM
    6  H         2.683811       0.348716       0.000008       1     1.008  QM
    7  H         1.233350       1.539354       0.000247       1     1.008  QM
    8  H        -1.150806      -1.471364       0.000549       1     1.008  QM


 
 NEW SCF-ENERGY CALCULATED IN 21 CYCLES
 

 TOTAL ENERGY    =       -191.682555052

 ENERGY CHANGE =         -0.000027747
 ENERGY RATIO  =          1.398458025
 TRUST RADIUS  =          0.200000000
 
 BFGS DELTA*GAMMA: 0.252E-04
 
 BFGS DELTA*DE2*DELTA: 0.410E-04
 
 *** ENTERING OPTIMIZATION CYCLE: 16 ***
 

 PROJECTED CARTESIAN GRADIENTS IN A.U.

  NO.  ATOM        X             Y             Z

    1  C        0.001275      0.004198     -0.000002
    2  O       -0.004121     -0.008045      0.000003
    3  C        0.000421      0.000252      0.000000
    4  C        0.000338     -0.001252      0.000002
    5  H       -0.003405     -0.002269      0.000001
    6  H       -0.000213     -0.002479     -0.000000
    7  H        0.003519     -0.002565     -0.000002
    8  H        0.009499      0.028327     -0.000010


 ACTIVE CARTESIAN GRADIENTS

              1          2          3          4          5          6
           0.001461   0.004843  -0.000002  -0.004551  -0.015963   0.000010

              7          8          9         10         11         12
           0.005030  -0.008986   0.000003  -0.010029  -0.004614   0.000004

             13         14         15         16         17         18
           0.000079  -0.007896   0.000004  -0.006643  -0.003446  -0.019750


 FULL LOCAL GRADIENT

              1          2          3          4          5          6
          -0.032037  -0.000087   0.000001   0.000751   0.000515  -0.000012

              7          8          9         10         11         12
          -0.000315   0.000193  -0.000005   0.000400  -0.000889  -0.000003

             13         14         15         16         17         18
           0.001052   0.002293  -0.000005   0.001508  -0.000418   0.000576


 TANGENTIAL LOCAL GRADIENTS IN A.U.

              1          2          3          4          5          6
          -0.000087   0.000001   0.000751   0.000515  -0.000012  -0.000315

              7          8          9         10         11         12
           0.000193  -0.000005   0.000400  -0.000889  -0.000003   0.001052

             13         14         15         16         17
           0.002293  -0.000005   0.001508  -0.000418   0.000576

 COSANG =         0.852060069
 
 RMSQ FORCE :   0.0008070  MAXIMUM :   0.0003000  CONVERGED : NO
 MAX FORCE  :   0.0022934  MAXIMUM :   0.0004500  CONVERGED : NO
 RMSQ FORCE6:   0.0008256  MAXIMUM6:   0.0003000  CONVERGED : NO
 MAX FORCE6 :   0.0011197  MAXIMUM6:   0.0004500  CONVERGED : NO
 RMSQ DR    :   0.0035691  MAXIMUM :   0.0012000  CONVERGED : NO
 MAX DR     :   0.0083569  MAXIMUM :   0.0018000  CONVERGED : NO
 


 HESSIAN EIGENVALUES


                1           2           3           4           5           6
             0.01399     0.07297     0.23617     0.43775     0.85867     1.00000
 


                7           8           9          10          11          12
             1.00000     1.00000     1.00000     1.00000     1.00003     1.00024
 


               13          14          15          16          17
             1.00307     1.03198     1.05052     1.14382     1.82353
 


 LAMBDA FOR LMQA STEP: 0.00

  |TANGENTIAL STEP| =   0.008516  |PARALLEL STEP| =   0.000006


 STEP IN NORMAL COORDINATES

              1          2          3          4          5          6
           0.001026  -0.000131   0.000003   0.001839  -0.000506  -0.000029

              7          8          9         10         11         12
           0.000213  -0.002028  -0.000012  -0.001221  -0.002106  -0.000008

             13         14         15         16         17         18
           0.005861   0.001677  -0.000011   0.002789  -0.002937   0.002040

 DISPLACEMENT STEP IN ANGSTROM

  NO.  ATOM        X             Y             Z

    1  C        0.000474     -0.000036      0.000001
    2  O        0.000632     -0.000133     -0.000003
    3  C       -0.000506     -0.000594     -0.000003
    4  C       -0.000721     -0.000063      0.000001
    5  H        0.002330      0.001426     -0.000007
    6  H        0.000556     -0.001299     -0.000002
    7  H       -0.000775      0.001877      0.000009
    8  H       -0.002026      0.000920      0.000014


 ACTIVE CARTESIAN DISPLACEMENT STEP

              1          2          3          4          5          6
           0.001026  -0.000131   0.000003   0.001839  -0.000506  -0.000029

              7          8          9         10         11         12
           0.000213  -0.002028  -0.000012  -0.001221  -0.002106  -0.000008

             13         14         15         16         17         18
           0.005861   0.001677  -0.000011   0.002789  -0.002937   0.002040
 
 PREDICTED ENERGY CHANGE: -0.000009715
 
 INTERPOLATION DISTANCE: 5.6769934425


 COORDINATES OF OPTIMIZATION STEP 16 IN ANGSTROM

  NO.  ATOM        X              Y              Z        Z-ATOM   MASS   TYPE

    1  C        -0.727996      -0.476252       0.000084       6    12.011  QM
    2  O        -1.514530       0.466985      -0.000151       8    15.999  QM
    3  C         0.752474      -0.539128      -0.000125       6    12.011  QM
    4  C         1.600239       0.510568       0.000051       6    12.011  QM
    5  H         1.128173      -1.573162      -0.000251       1     1.008  QM
    6  H         2.684366       0.347418       0.000006       1     1.008  QM
    7  H         1.232575       1.541231       0.000256       1     1.008  QM
    8  H        -1.152832      -1.470444       0.000563       1     1.008  QM


 
 NEW SCF-ENERGY CALCULATED IN 10 CYCLES
 

 TOTAL ENERGY    =       -191.682568354

 ENERGY CHANGE =         -0.000013302
 ENERGY RATIO  =          1.369205884
 TRUST RADIUS  =          0.200000000
 
 BFGS DELTA*GAMMA: 0.126E-04
 
 BFGS DELTA*DE2*DELTA: 0.198E-04
 
 *** ENTERING OPTIMIZATION CYCLE: 17 ***
 

 PROJECTED CARTESIAN GRADIENTS IN A.U.

  NO.  ATOM        X             Y             Z

    1  C        0.001888      0.004997     -0.000002
    2  O       -0.003980     -0.008456      0.000003
    3  C       -0.000038     -0.000312      0.000001
    4  C       -0.000110     -0.001606      0.000002
    5  H       -0.003249     -0.001530      0.000001
    6  H        0.000723     -0.002583     -0.000000
    7  H        0.003074     -0.001260     -0.000002
    8  H        0.009301      0.028435     -0.000011


 ACTIVE CARTESIAN GRADIENTS

              1          2          3          4          5          6
           0.002164   0.005744  -0.000003  -0.004105  -0.016023   0.000010

              7          8          9         10         11         12
           0.004824  -0.009539   0.000004  -0.010499  -0.005657   0.000004

             13         14         15         16         17         18
           0.000106  -0.007624   0.000004  -0.005601  -0.004372  -0.019193


 FULL LOCAL GRADIENT

              1          2          3          4          5          6
          -0.032235   0.000313   0.000001  -0.000245  -0.000010  -0.000012

              7          8          9         10         11         12
          -0.000036   0.000592  -0.000006   0.000630  -0.000014  -0.000003

             13         14         15         16         17         18
           0.001034   0.001818  -0.000005   0.000313   0.000431  -0.000285


 TANGENTIAL LOCAL GRADIENTS IN A.U.

              1          2          3          4          5          6
           0.000313   0.000001  -0.000245  -0.000010  -0.000012  -0.000036

              7          8          9         10         11         12
           0.000592  -0.000006   0.000630  -0.000014  -0.000003   0.001034

             13         14         15         16         17
           0.001818  -0.000005   0.000313   0.000431  -0.000285

 COSANG =         0.702892673
 
 RMSQ FORCE :   0.0005763  MAXIMUM :   0.0003000  CONVERGED : NO
 MAX FORCE  :   0.0018177  MAXIMUM :   0.0004500  CONVERGED : NO
 RMSQ FORCE6:   0.0008352  MAXIMUM6:   0.0003000  CONVERGED : NO
 MAX FORCE6 :   0.0011626  MAXIMUM6:   0.0004500  CONVERGED : NO
 RMSQ DR    :   0.0020072  MAXIMUM :   0.0012000  CONVERGED : NO
 MAX DR     :   0.0058606  MAXIMUM :   0.0018000  CONVERGED : NO
 


 HESSIAN EIGENVALUES


                1           2           3           4           5           6
             0.01404     0.07294     0.21679     0.31751     0.72789     1.00000
 


                7           8           9          10          11          12
             1.00000     1.00000     1.00000     1.00000     1.00002     1.00026
 


               13          14          15          16          17
             1.00441     1.03154     1.07884     1.23901     1.84197
 


 LAMBDA FOR LMQA STEP: 0.00

  |TANGENTIAL STEP| =   0.006477  |PARALLEL STEP| =   0.000004


 STEP IN NORMAL COORDINATES

              1          2          3          4          5          6
           0.000008   0.000043   0.000005  -0.000547  -0.002241  -0.000037

              7          8          9         10         11         12
          -0.000456  -0.000315  -0.000016  -0.000989  -0.000866  -0.000009

             13         14         15         16         17         18
           0.003197   0.004064  -0.000015   0.001752  -0.001440   0.001645

 DISPLACEMENT STEP IN ANGSTROM

  NO.  ATOM        X             Y             Z

    1  C        0.000004      0.000020      0.000002
    2  O       -0.000230     -0.000462     -0.000005
    3  C       -0.000397      0.000353     -0.000004
    4  C        0.000382     -0.000232      0.000002
    5  H        0.001317      0.002137     -0.000009
    6  H        0.000722     -0.001472     -0.000002
    7  H        0.000194      0.000546      0.000010
    8  H       -0.001283      0.000145      0.000018


 ACTIVE CARTESIAN DISPLACEMENT STEP

              1          2          3          4          5          6
           0.000008   0.000043   0.000005  -0.000547  -0.002241  -0.000037

              7          8          9         10         11         12
          -0.000456  -0.000315  -0.000016  -0.000989  -0.000866  -0.000009

             13         14         15         16         17         18
           0.003197   0.004064  -0.000015   0.001752  -0.001440   0.001645
 
 PREDICTED ENERGY CHANGE: -0.000005568
 
 INTERPOLATION DISTANCE: 5.6769934425


 COORDINATES OF OPTIMIZATION STEP 17 IN ANGSTROM

  NO.  ATOM        X              Y              Z        Z-ATOM   MASS   TYPE

    1  C        -0.727992      -0.476233       0.000086       6    12.011  QM
    2  O        -1.514760       0.466523      -0.000155       8    15.999  QM
    3  C         0.752077      -0.538775      -0.000129       6    12.011  QM
    4  C         1.600621       0.510336       0.000053       6    12.011  QM
    5  H         1.129490      -1.571024      -0.000260       1     1.008  QM
    6  H         2.685089       0.345946       0.000005       1     1.008  QM
    7  H         1.232769       1.541777       0.000265       1     1.008  QM
    8  H        -1.154115      -1.470298       0.000581       1     1.008  QM


 
 NEW SCF-ENERGY CALCULATED IN 10 CYCLES
 

 TOTAL ENERGY    =       -191.682576922

 ENERGY CHANGE =         -0.000008568
 ENERGY RATIO  =          1.538703033
 TRUST RADIUS  =          0.200000000
 
 BFGS DELTA*GAMMA: 0.525E-05
 
 BFGS DELTA*DE2*DELTA: 0.114E-04
 
 *** ENTERING OPTIMIZATION CYCLE: 18 ***
 

 PROJECTED CARTESIAN GRADIENTS IN A.U.

  NO.  ATOM        X             Y             Z

    1  C        0.002146      0.005617     -0.000003
    2  O       -0.003922     -0.008808      0.000003
    3  C       -0.000253     -0.000616      0.000001
    4  C       -0.000146     -0.001853      0.000002
    5  H       -0.003235     -0.000719      0.000001
    6  H        0.001054     -0.002615     -0.000001
    7  H        0.002750     -0.000732     -0.000002
    8  H        0.009027      0.028295     -0.000011


 ACTIVE CARTESIAN GRADIENTS

              1          2          3          4          5          6
           0.002460   0.006455  -0.000003  -0.003907  -0.016119   0.000010

              7          8          9         10         11         12
           0.004705  -0.009828   0.000004  -0.010419  -0.006301   0.000004

             13         14         15         16         17         18
           0.000130  -0.007024   0.000004  -0.005071  -0.004712  -0.018844


 FULL LOCAL GRADIENT

              1          2          3          4          5          6
          -0.032198   0.000378   0.000002  -0.000852  -0.000428  -0.000012

              7          8          9         10         11         12
           0.000162   0.000737  -0.000006   0.000405   0.000545  -0.000003

             13         14         15         16         17         18
           0.001013   0.001106  -0.000005  -0.000276   0.000750  -0.000706


 TANGENTIAL LOCAL GRADIENTS IN A.U.

              1          2          3          4          5          6
           0.000378   0.000002  -0.000852  -0.000428  -0.000012   0.000162

              7          8          9         10         11         12
           0.000737  -0.000006   0.000405   0.000545  -0.000003   0.001013

             13         14         15         16         17
           0.001106  -0.000005  -0.000276   0.000750  -0.000706

 COSANG =         0.810998057
 
 RMSQ FORCE :   0.0005672  MAXIMUM :   0.0003000  CONVERGED : NO
 MAX FORCE  :   0.0011058  MAXIMUM :   0.0004500  CONVERGED : NO
 RMSQ FORCE6:   0.0006760  MAXIMUM6:   0.0003000  CONVERGED : NO
 MAX FORCE6 :   0.0016328  MAXIMUM6:   0.0004500  CONVERGED : NO
 RMSQ DR    :   0.0015266  MAXIMUM :   0.0012000  CONVERGED : NO
 MAX DR     :   0.0040644  MAXIMUM :   0.0018000  CONVERGED : NO
 


 HESSIAN EIGENVALUES


                1           2           3           4           5           6
             0.01370     0.06738     0.14332     0.26747     0.63363     0.99999
 


                7           8           9          10          11          12
             1.00000     1.00000     1.00000     1.00000     1.00000     1.00079
 


               13          14          15          16          17
             1.00439     1.03152     1.08563     1.21295     1.97447
 


 LAMBDA FOR LMQA STEP: 0.00

  |TANGENTIAL STEP| =   0.011504  |PARALLEL STEP| =   0.000012


 STEP IN NORMAL COORDINATES

              1          2          3          4          5          6
          -0.000984  -0.000404   0.000012  -0.002384  -0.004860  -0.000075

              7          8          9         10         11         12
          -0.000623   0.000554  -0.000034  -0.001973   0.000351  -0.000018

             13         14         15         16         17         18
           0.005116   0.007652  -0.000031   0.001370  -0.001483   0.002894

 DISPLACEMENT STEP IN ANGSTROM

  NO.  ATOM        X             Y             Z

    1  C       -0.000454     -0.000205      0.000005
    2  O       -0.000854     -0.000867     -0.000010
    3  C       -0.000369      0.001296     -0.000008
    4  C        0.001134     -0.000241      0.000004
    5  H        0.002104      0.003507     -0.000018
    6  H        0.000844     -0.002988     -0.000003
    7  H        0.001365      0.000055      0.000019
    8  H       -0.001983     -0.000055      0.000037


 ACTIVE CARTESIAN DISPLACEMENT STEP

              1          2          3          4          5          6
          -0.000984  -0.000404   0.000012  -0.002384  -0.004860  -0.000075

              7          8          9         10         11         12
          -0.000623   0.000554  -0.000034  -0.001973   0.000351  -0.000018

             13         14         15         16         17         18
           0.005116   0.007652  -0.000031   0.001370  -0.001483   0.002894
 
 PREDICTED ENERGY CHANGE: -0.000007319
 
 INTERPOLATION DISTANCE: 5.6769934425


 COORDINATES OF OPTIMIZATION STEP 18 IN ANGSTROM

  NO.  ATOM        X              Y              Z        Z-ATOM   MASS   TYPE

    1  C        -0.728446      -0.476437       0.000091       6    12.011  QM
    2  O        -1.515614       0.465656      -0.000165       8    15.999  QM
    3  C         0.751709      -0.537479      -0.000137       6    12.011  QM
    4  C         1.601755       0.510095       0.000057       6    12.011  QM
    5  H         1.131594      -1.567517      -0.000278       1     1.008  QM
    6  H         2.685932       0.342958       0.000002       1     1.008  QM
    7  H         1.234134       1.541832       0.000284       1     1.008  QM
    8  H        -1.156099      -1.470354       0.000619       1     1.008  QM


 
 NEW SCF-ENERGY CALCULATED IN 14 CYCLES
 

 TOTAL ENERGY    =       -191.682587223

 ENERGY CHANGE =         -0.000010301
 ENERGY RATIO  =          1.407336471
 TRUST RADIUS  =          0.200000000
 
 BFGS DELTA*GAMMA: 0.925E-05
 
 BFGS DELTA*DE2*DELTA: 0.154E-04
 
 *** ENTERING OPTIMIZATION CYCLE: 19 ***
 

 PROJECTED CARTESIAN GRADIENTS IN A.U.

  NO.  ATOM        X             Y             Z

    1  C        0.002032      0.006139     -0.000004
    2  O       -0.003773     -0.009269      0.000004
    3  C       -0.000299     -0.000507      0.000001
    4  C        0.000031     -0.002181      0.000002
    5  H       -0.003192      0.000229      0.000001
    6  H        0.001127     -0.002695     -0.000001
    7  H        0.002448     -0.000653     -0.000002
    8  H        0.008562      0.028137     -0.000011


 ACTIVE CARTESIAN GRADIENTS

              1          2          3          4          5          6
           0.002329   0.007073  -0.000004  -0.003731  -0.016487   0.000011

              7          8          9         10         11         12
           0.004762  -0.009783   0.000004  -0.010086  -0.006806   0.000005

             13         14         15         16         17         18
           0.000333  -0.006149   0.000004  -0.004690  -0.004740  -0.018634


 FULL LOCAL GRADIENT

              1          2          3          4          5          6
          -0.032115   0.000060   0.000003  -0.001300  -0.000581  -0.000012

              7          8          9         10         11         12
           0.000244   0.000473  -0.000006  -0.000071   0.000973  -0.000003

             13         14         15         16         17         18
           0.000798   0.000123  -0.000005  -0.000687   0.000776  -0.000928


 TANGENTIAL LOCAL GRADIENTS IN A.U.

              1          2          3          4          5          6
           0.000060   0.000003  -0.001300  -0.000581  -0.000012   0.000244

              7          8          9         10         11         12
           0.000473  -0.000006  -0.000071   0.000973  -0.000003   0.000798

             13         14         15         16         17
           0.000123  -0.000005  -0.000687   0.000776  -0.000928

 COSANG =         0.820196399
 
 RMSQ FORCE :   0.0005868  MAXIMUM :   0.0003000  CONVERGED : NO
 MAX FORCE  :   0.0013005  MAXIMUM :   0.0004500  CONVERGED : NO
 RMSQ FORCE6:   0.0005013  MAXIMUM6:   0.0003000  CONVERGED : NO
 MAX FORCE6 :   0.0011976  MAXIMUM6:   0.0004500  CONVERGED : NO
 RMSQ DR    :   0.0027115  MAXIMUM :   0.0012000  CONVERGED : NO
 MAX DR     :   0.0076524  MAXIMUM :   0.0018000  CONVERGED : NO
 


 HESSIAN EIGENVALUES


                1           2           3           4           5           6
             0.01305     0.05794     0.12001     0.27244     0.58299     0.99985
 


                7           8           9          10          11          12
             1.00000     1.00000     1.00000     1.00000     1.00000     1.00232
 


               13          14          15          16          17
             1.00805     1.02698     1.08659     1.11518     2.00195
 


 LAMBDA FOR LMQA STEP: 0.00

  |TANGENTIAL STEP| =   0.009069  |PARALLEL STEP| =   0.000007


 STEP IN NORMAL COORDINATES

              1          2          3          4          5          6
          -0.001004  -0.000794   0.000012  -0.002328  -0.003332  -0.000068

              7          8          9         10         11         12
           0.000146   0.000580  -0.000031  -0.001314   0.001705  -0.000016

             13         14         15         16         17         18
           0.005279   0.005311  -0.000028   0.000175  -0.000364   0.001686

 DISPLACEMENT STEP IN ANGSTROM

  NO.  ATOM        X             Y             Z

    1  C       -0.000464     -0.000381      0.000005
    2  O       -0.000821     -0.000448     -0.000009
    3  C        0.000118      0.001048     -0.000008
    4  C        0.000847      0.000127      0.000004
    5  H        0.002070      0.002075     -0.000017
    6  H        0.000058     -0.002505     -0.000003
    7  H        0.001202     -0.000645      0.000017
    8  H       -0.001790      0.000118      0.000034


 ACTIVE CARTESIAN DISPLACEMENT STEP

              1          2          3          4          5          6
          -0.001004  -0.000794   0.000012  -0.002328  -0.003332  -0.000068

              7          8          9         10         11         12
           0.000146   0.000580  -0.000031  -0.001314   0.001705  -0.000016

             13         14         15         16         17         18
           0.005279   0.005311  -0.000028   0.000175  -0.000364   0.001686
 
 PREDICTED ENERGY CHANGE: -0.000004424
 
 INTERPOLATION DISTANCE: 5.6769934425


 COORDINATES OF OPTIMIZATION STEP 19 IN ANGSTROM

  NO.  ATOM        X              Y              Z        Z-ATOM   MASS   TYPE

    1  C        -0.728910      -0.476818       0.000096       6    12.011  QM
    2  O        -1.516435       0.465208      -0.000174       8    15.999  QM
    3  C         0.751827      -0.536431      -0.000145       6    12.011  QM
    4  C         1.602602       0.510222       0.000061       6    12.011  QM
    5  H         1.133664      -1.565442      -0.000295       1     1.008  QM
    6  H         2.685990       0.340453      -0.000001       1     1.008  QM
    7  H         1.235336       1.541187       0.000302       1     1.008  QM
    8  H        -1.157889      -1.470235       0.000653       1     1.008  QM


 
 NEW SCF-ENERGY CALCULATED IN 10 CYCLES
 

 TOTAL ENERGY    =       -191.682593413

 ENERGY CHANGE =         -0.000006190
 ENERGY RATIO  =          1.399317074
 TRUST RADIUS  =          0.200000000
 
 BFGS DELTA*GAMMA: 0.577E-05
 
 BFGS DELTA*DE2*DELTA: 0.931E-05
 
 *** ENTERING OPTIMIZATION CYCLE: 20 ***
 

 PROJECTED CARTESIAN GRADIENTS IN A.U.

  NO.  ATOM        X             Y             Z

    1  C        0.001949      0.005772     -0.000004
    2  O       -0.003987     -0.009106      0.000004
    3  C       -0.000054     -0.000239      0.000001
    4  C        0.000252     -0.002105      0.000002
    5  H       -0.003085      0.000476      0.000002
    6  H        0.000864     -0.002894     -0.000001
    7  H        0.002472     -0.001289     -0.000002
    8  H        0.008223      0.028155     -0.000011


 ACTIVE CARTESIAN GRADIENTS

              1          2          3          4          5          6
           0.002234   0.006649  -0.000004  -0.004052  -0.016624   0.000011

              7          8          9         10         11         12
           0.005000  -0.009634   0.000004  -0.009826  -0.006477   0.000005

             13         14         15         16         17         18
           0.000681  -0.005673   0.000004  -0.004792  -0.004358  -0.018830


 FULL LOCAL GRADIENT

              1          2          3          4          5          6
          -0.032015   0.000094   0.000003  -0.000772  -0.000369  -0.000012

              7          8          9         10         11         12
           0.000032   0.000278  -0.000006  -0.000323   0.000658  -0.000003

             13         14         15         16         17         18
           0.000414  -0.000339  -0.000005  -0.000539   0.000433  -0.000619


 TANGENTIAL LOCAL GRADIENTS IN A.U.

              1          2          3          4          5          6
           0.000094   0.000003  -0.000772  -0.000369  -0.000012   0.000032

              7          8          9         10         11         12
           0.000278  -0.000006  -0.000323   0.000658  -0.000003   0.000414

             13         14         15         16         17
          -0.000339  -0.000005  -0.000539   0.000433  -0.000619

 COSANG =         0.939022764
 
 RMSQ FORCE :   0.0003838  MAXIMUM :   0.0003000  CONVERGED : NO
 MAX FORCE  :   0.0007724  MAXIMUM :   0.0004500  CONVERGED : NO
 RMSQ FORCE6:   0.0004521  MAXIMUM6:   0.0003000  CONVERGED : NO
 MAX FORCE6 :   0.0012651  MAXIMUM6:   0.0004500  CONVERGED : NO
 RMSQ DR    :   0.0021376  MAXIMUM :   0.0012000  CONVERGED : NO
 MAX DR     :   0.0053115  MAXIMUM :   0.0018000  CONVERGED : NO
 


 HESSIAN EIGENVALUES


                1           2           3           4           5           6
             0.01249     0.05556     0.12212     0.27879     0.50174     0.89355
 


                7           8           9          10          11          12
             1.00000     1.00000     1.00000     1.00000     1.00000     1.00021
 


               13          14          15          16          17
             1.00728     1.01290     1.03603     1.09414     1.83219
 


 LAMBDA FOR LMQA STEP: 0.00

  |TANGENTIAL STEP| =   0.004165  |PARALLEL STEP| =   0.000002


 STEP IN NORMAL COORDINATES

              1          2          3          4          5          6
          -0.000842  -0.000549   0.000008  -0.001357  -0.001194  -0.000040

              7          8          9         10         11         12
           0.000076   0.000627  -0.000018  -0.000793   0.001717  -0.000010

             13         14         15         16         17         18
           0.002392   0.001555  -0.000017  -0.000785   0.000235   0.000526

 DISPLACEMENT STEP IN ANGSTROM

  NO.  ATOM        X             Y             Z

    1  C       -0.000388     -0.000267      0.000003
    2  O       -0.000443     -0.000092     -0.000005
    3  C        0.000213      0.000559     -0.000005
    4  C        0.000379      0.000230      0.000002
    5  H        0.001028      0.000300     -0.000010
    6  H       -0.000257     -0.001126     -0.000001
    7  H        0.000845     -0.000609      0.000011
    8  H       -0.000556      0.000001      0.000020


 ACTIVE CARTESIAN DISPLACEMENT STEP

              1          2          3          4          5          6
          -0.000842  -0.000549   0.000008  -0.001357  -0.001194  -0.000040

              7          8          9         10         11         12
           0.000076   0.000627  -0.000018  -0.000793   0.001717  -0.000010

             13         14         15         16         17         18
           0.002392   0.001555  -0.000017  -0.000785   0.000235   0.000526
 
 PREDICTED ENERGY CHANGE: -0.000001742
 
 INTERPOLATION DISTANCE: 5.6769934425
 
 *** SCFTOL TIGHTEN TO 0.100E-07 ***
 
 *** CDFTOL TIGHTEN TO 0.750E-05 ***


 COORDINATES OF OPTIMIZATION STEP 20 IN ANGSTROM

  NO.  ATOM        X              Y              Z        Z-ATOM   MASS   TYPE

    1  C        -0.729298      -0.477085       0.000099       6    12.011  QM
    2  O        -1.516878       0.465115      -0.000179       8    15.999  QM
    3  C         0.752040      -0.535872      -0.000149       6    12.011  QM
    4  C         1.602981       0.510452       0.000063       6    12.011  QM
    5  H         1.134692      -1.565142      -0.000306       1     1.008  QM
    6  H         2.685733       0.339327      -0.000003       1     1.008  QM
    7  H         1.236182       1.540577       0.000313       1     1.008  QM
    8  H        -1.158445      -1.470234       0.000673       1     1.008  QM


 
 NEW SCF-ENERGY CALCULATED IN 14 CYCLES
 

 TOTAL ENERGY    =       -191.682595527

 ENERGY CHANGE =         -0.000002114
 ENERGY RATIO  =          1.213301905
 TRUST RADIUS  =          0.200000000
 
 BFGS DELTA*GAMMA: 0.284E-05
 
 BFGS DELTA*DE2*DELTA: 0.358E-05
 
 *** ENTERING OPTIMIZATION CYCLE: 21 ***
 

 PROJECTED CARTESIAN GRADIENTS IN A.U.

  NO.  ATOM        X             Y             Z

    1  C        0.001764      0.005227     -0.000004
    2  O       -0.004134     -0.008828      0.000004
    3  C        0.000185      0.000114      0.000001
    4  C        0.000370     -0.001912      0.000002
    5  H       -0.002943      0.000123      0.000002
    6  H        0.000593     -0.003059     -0.000001
    7  H        0.002661     -0.001975     -0.000002
    8  H        0.008153      0.028248     -0.000012


 ACTIVE CARTESIAN GRADIENTS

              1          2          3          4          5          6
           0.002022   0.006021  -0.000004  -0.004336  -0.016663   0.000012

              7          8          9         10         11         12
           0.005186  -0.009349   0.000004  -0.009786  -0.005861   0.000005

             13         14         15         16         17         18
           0.000950  -0.005740   0.000005  -0.005080  -0.003969  -0.019143


 FULL LOCAL GRADIENT

              1          2          3          4          5          6
          -0.031981   0.000081   0.000003  -0.000148  -0.000010  -0.000012

              7          8          9         10         11         12
          -0.000177   0.000045  -0.000006  -0.000276   0.000094  -0.000003

             13         14         15         16         17         18
           0.000117  -0.000209  -0.000005  -0.000192   0.000080  -0.000204


 TANGENTIAL LOCAL GRADIENTS IN A.U.

              1          2          3          4          5          6
           0.000081   0.000003  -0.000148  -0.000010  -0.000012  -0.000177

              7          8          9         10         11         12
           0.000045  -0.000006  -0.000276   0.000094  -0.000003   0.000117

             13         14         15         16         17
          -0.000209  -0.000005  -0.000192   0.000080  -0.000204

 COSANG =         0.783513894
 
 *** CONVERGED BY GRADIENT AND ENERGY CRITERIA ***
 *** AFTER 20 OPTIMIZATION CYCLES ***
 
 
 RMSQ FORCE :   0.0001306  MAXIMUM :   0.0003000  CONVERGED :YES
 MAX FORCE  :   0.0002764  MAXIMUM :   0.0004500  CONVERGED :YES
 RMSQ FORCE6:   0.0004731  MAXIMUM6:   0.0003000  CONVERGED : NO
 MAX FORCE6 :   0.0012982  MAXIMUM6:   0.0004500  CONVERGED : NO
 RMSQ DR    :   0.0009816  MAXIMUM :   0.0012000  CONVERGED :YES
 MAX DR     :   0.0023918  MAXIMUM :   0.0018000  CONVERGED : NO
 
 
 *** THE GEOMETRY IS OPTIMIZED ***
 
 
 INTERPOLATION DISTANCE: 5.6769934425


 RELAXED PRODUCT COORDINATES OF SADDLE STEP 3 IN ANGSTROM

  NO.  ATOM        X              Y              Z        Z-ATOM   MASS   TYPE

    1  C        -0.729298      -0.477085       0.000099       6    12.011  QM
    2  O        -1.516878       0.465115      -0.000179       8    15.999  QM
    3  C         0.752040      -0.535872      -0.000149       6    12.011  QM
    4  C         1.602981       0.510452       0.000063       6    12.011  QM
    5  H         1.134692      -1.565142      -0.000306       1     1.008  QM
    6  H         2.685733       0.339327      -0.000003       1     1.008  QM
    7  H         1.236182       1.540577       0.000313       1     1.008  QM
    8  H        -1.158445      -1.470234       0.000673       1     1.008  QM


 NUMBER OF CONSTRAINED OPTIMIZATION CYCLES: 20
 
 RELAXED PRODUCT ENERGY = -191.682595526935
 
 ANGLE BETWEEN SUCCESSIVE SADDLE GRADIENTS: 134.722
 
 RMSQ FORCE :   0.0070025  MAXIMUM :   0.0003000  CONVERGED :NO 
 MAX FORCE  :   0.0261870  MAXIMUM :   0.0004500  CONVERGED :NO 


 UNRELAXED COORDINATES OF SADDLE STEP 4 IN ANGSTROM

  NO.  ATOM        X              Y              Z        Z-ATOM   MASS   TYPE

    1  C        -0.721808      -0.443247       0.000104       6    12.011  QM
    2  O        -1.529803       0.439249      -0.000183       8    15.999  QM
    3  C         0.750042      -0.536143      -0.000143       6    12.011  QM
    4  C         1.611277       0.500314       0.000058       6    12.011  QM
    5  H         1.120121      -1.568239      -0.000298       1     1.008  QM
    6  H         2.692415       0.323388      -0.000010       1     1.008  QM
    7  H         1.251467       1.532771       0.000299       1     1.008  QM
    8  H        -1.117769      -1.334656       0.000688       1     1.008  QM


 UNRELAXED SCF-ENERGY CALCULATED IN 12 CYCLES
 
 UNRELAXED TOTAL SADDLE ENERGY = -191.661499589267
 
 
 
 
 ***************************************
 *** MOLECULAR GEOMETRY OPTIMIZATION ***
 ***************************************
 
 INTERPOLATION DISTANCE: 5.4023397377
 
 *** ACTIVE DEGREES OF FREEDOM: 18 ***
 
 *** ENTERING OPTIMIZATION CYCLE: 1 ***
 

 PROJECTED CARTESIAN GRADIENTS IN A.U.

  NO.  ATOM        X             Y             Z

    1  C       -0.056820     -0.006449      0.000013
    2  O        0.037351     -0.036358      0.000011
    3  C       -0.006077      0.003077     -0.000001
    4  C        0.005559      0.006028      0.000001
    5  H       -0.003233      0.004283     -0.000003
    6  H        0.001591     -0.002539     -0.000001
    7  H        0.006244      0.000624     -0.000001
    8  H        0.044519      0.133322     -0.000082


 ACTIVE CARTESIAN GRADIENTS

              1          2          3          4          5          6
          -0.064995  -0.004587   0.000016   0.026151  -0.072730   0.000063

              7          8          9         10         11         12
           0.009975  -0.050177   0.000038  -0.043497  -0.034522   0.000019

             13         14         15         16         17         18
           0.010528  -0.031248   0.000027  -0.022954  -0.019415  -0.089573


 FULL LOCAL GRADIENT

              1          2          3          4          5          6
          -0.132072  -0.061278  -0.000002  -0.009395   0.060398  -0.000055

              7          8          9         10         11         12
           0.002279   0.019237  -0.000051   0.009091   0.014725  -0.000007

             13         14         15         16         17         18
          -0.006819   0.006536  -0.000032   0.005575   0.004498   0.013604


 TANGENTIAL LOCAL GRADIENTS IN A.U.

              1          2          3          4          5          6
          -0.061278  -0.000002  -0.009395   0.060398  -0.000055   0.002279

              7          8          9         10         11         12
           0.019237  -0.000051   0.009091   0.014725  -0.000007  -0.006819

             13         14         15         16         17
           0.006536  -0.000032   0.005575   0.004498   0.013604
 
 RMSQ FORCE :   0.0223494  MAXIMUM :   0.0003000  CONVERGED : NO
 MAX FORCE  :   0.0612775  MAXIMUM :   0.0004500  CONVERGED : NO
 RMSQ FORCE6:   4.9776506  MAXIMUM6:   0.0003000  CONVERGED : NO
 MAX FORCE6 :   4.9387225  MAXIMUM6:   0.0004500  CONVERGED : NO
 


 HESSIAN EIGENVALUES


                1           2           3           4           5           6
             1.00000     1.00000     1.00000     1.00000     1.00000     1.00000
 


                7           8           9          10          11          12
             1.00000     1.00000     1.00000     1.00000     1.00000     1.00000
 


               13          14          15          16          17
             1.00000     1.00000     1.00000     1.00000     1.00000
 


 LAMBDA FOR LMQA STEP: 0.00

  |TANGENTIAL STEP| =   0.092149  |PARALLEL STEP| =   0.000786


 STEP IN NORMAL COORDINATES

              1          2          3          4          5          6
           0.072157   0.029843  -0.000033  -0.043744   0.004253  -0.000051

              7          8          9         10         11         12
           0.007810   0.008797  -0.000054   0.001835   0.011621  -0.000005

             13         14         15         16         17         18
          -0.006327   0.003586  -0.000032   0.003789   0.003112   0.010461

 DISPLACEMENT STEP IN ANGSTROM

  NO.  ATOM        X             Y             Z

    1  C        0.033381      0.014983     -0.000015
    2  O       -0.028513     -0.000024     -0.000001
    3  C        0.002323     -0.002394     -0.000006
    4  C       -0.001561     -0.006459      0.000009
    5  H       -0.004354     -0.003637     -0.000003
    6  H        0.001682     -0.004912      0.000000
    7  H        0.002384     -0.003807      0.000003
    8  H       -0.003974     -0.008710      0.000043


 ACTIVE CARTESIAN DISPLACEMENT STEP

              1          2          3          4          5          6
           0.072157   0.029843  -0.000033  -0.043744   0.004253  -0.000051

              7          8          9         10         11         12
           0.007810   0.008797  -0.000054   0.001835   0.011621  -0.000005

             13         14         15         16         17         18
          -0.006327   0.003586  -0.000032   0.003789   0.003112   0.010461
 
 PREDICTED ENERGY CHANGE: -0.004141602
 
 INTERPOLATION DISTANCE: 5.4023397377
 
 *** SCFTOL TIGHTEN TO 0.500E-05 ***
 
 *** CDFTOL TIGHTEN TO 0.100E-03 ***


 COORDINATES OF OPTIMIZATION STEP 1 IN ANGSTROM

  NO.  ATOM        X              Y              Z        Z-ATOM   MASS   TYPE

    1  C        -0.688427      -0.428264       0.000089       6    12.011  QM
    2  O        -1.558316       0.439225      -0.000184       8    15.999  QM
    3  C         0.752365      -0.538537      -0.000149       6    12.011  QM
    4  C         1.609716       0.493855       0.000067       6    12.011  QM
    5  H         1.115767      -1.571876      -0.000301       1     1.008  QM
    6  H         2.694097       0.318476      -0.000010       1     1.008  QM
    7  H         1.253851       1.528964       0.000302       1     1.008  QM
    8  H        -1.121743      -1.343366       0.000731       1     1.008  QM


 
 NEW SCF-ENERGY CALCULATED IN 13 CYCLES
 

 TOTAL ENERGY    =       -191.666010953

 ENERGY CHANGE =         -0.004511364
 ENERGY RATIO  =          1.089279841
 TRUST RADIUS  =          0.200000000
 
 BFGS DELTA*GAMMA: 0.769E-02
 
 BFGS DELTA*DE2*DELTA: 0.849E-02
 
 *** ENTERING OPTIMIZATION CYCLE: 2 ***
 

 PROJECTED CARTESIAN GRADIENTS IN A.U.

  NO.  ATOM        X             Y             Z

    1  C        0.013775     -0.001400     -0.000004
    2  O       -0.002036     -0.017027      0.000010
    3  C       -0.014454     -0.001476      0.000010
    4  C       -0.005755     -0.004213      0.000002
    5  H       -0.002786      0.002926     -0.000001
    6  H        0.002848     -0.003381     -0.000004
    7  H        0.005175      0.000310     -0.000003
    8  H        0.025087      0.092453     -0.000057


 ACTIVE CARTESIAN GRADIENTS

              1          2          3          4          5          6
           0.015742  -0.002285  -0.000005   0.002440  -0.048131   0.000044

              7          8          9         10         11         12
           0.006943  -0.033770   0.000031  -0.034474  -0.026350   0.000016

             13         14         15         16         17         18
           0.009197  -0.021089   0.000020  -0.012691  -0.012142  -0.059181


 FULL LOCAL GRADIENT

              1          2          3          4          5          6
          -0.095070   0.015865   0.000004  -0.002668   0.019669  -0.000036

              7          8          9         10         11         12
           0.003289   0.008606  -0.000040   0.007405   0.010601  -0.000006

             13         14         15         16         17         18
          -0.006177   0.001750  -0.000023  -0.000762   0.000703   0.002976


 TANGENTIAL LOCAL GRADIENTS IN A.U.

              1          2          3          4          5          6
           0.015865   0.000004  -0.002668   0.019669  -0.000036   0.003289

              7          8          9         10         11         12
           0.008606  -0.000040   0.007405   0.010601  -0.000006  -0.006177

             13         14         15         16         17
           0.001750  -0.000023  -0.000762   0.000703   0.002976

 COSANG =         0.257268010
 
 RMSQ FORCE :   0.0074713  MAXIMUM :   0.0003000  CONVERGED : NO
 MAX FORCE  :   0.0196693  MAXIMUM :   0.0004500  CONVERGED : NO
 RMSQ FORCE6:   4.4654583  MAXIMUM6:   0.0003000  CONVERGED : NO
 MAX FORCE6 :   4.4545820  MAXIMUM6:   0.0004500  CONVERGED : NO
 RMSQ DR    :   0.0217205  MAXIMUM :   0.0012000  CONVERGED : NO
 MAX DR     :   0.0721567  MAXIMUM :   0.0018000  CONVERGED : NO
 


 HESSIAN EIGENVALUES


                1           2           3           4           5           6
             0.66712     1.00000     1.00000     1.00000     1.00000     1.00000
 


                7           8           9          10          11          12
             1.00000     1.00000     1.00000     1.00000     1.00000     1.00000
 


               13          14          15          16          17
             1.00000     1.00000     1.00000     1.00000     1.34819
 


 LAMBDA FOR LMQA STEP: 0.00

  |TANGENTIAL STEP| =   0.037730  |PARALLEL STEP| =   0.000132


 STEP IN NORMAL COORDINATES

              1          2          3          4          5          6
          -0.003554   0.025335  -0.000011  -0.021082  -0.000599  -0.000044

              7          8          9         10         11         12
           0.007140   0.005400  -0.000052   0.005174   0.012006  -0.000007

             13         14         15         16         17         18
          -0.007388   0.001740  -0.000029  -0.000726   0.000826   0.003789

 DISPLACEMENT STEP IN ANGSTROM

  NO.  ATOM        X             Y             Z

    1  C       -0.001646      0.011435     -0.000005
    2  O       -0.008733     -0.005017     -0.000002
    3  C        0.007807     -0.000115     -0.000011
    4  C        0.004202     -0.000933      0.000008
    5  H       -0.003604     -0.003136     -0.000004
    6  H        0.000524     -0.003538      0.000002
    7  H        0.001752     -0.003338      0.000005
    8  H        0.000348     -0.005856      0.000036


 ACTIVE CARTESIAN DISPLACEMENT STEP

              1          2          3          4          5          6
          -0.003554   0.025335  -0.000011  -0.021082  -0.000599  -0.000044

              7          8          9         10         11         12
           0.007140   0.005400  -0.000052   0.005174   0.012006  -0.000007

             13         14         15         16         17         18
          -0.007388   0.001740  -0.000029  -0.000726   0.000826   0.003789
 
 PREDICTED ENERGY CHANGE: -0.000540948
 
 INTERPOLATION DISTANCE: 5.4023397377
 
 *** SCFTOL TIGHTEN TO 0.100E-06 ***
 
 *** CDFTOL TIGHTEN TO 0.750E-04 ***


 COORDINATES OF OPTIMIZATION STEP 2 IN ANGSTROM

  NO.  ATOM        X              Y              Z        Z-ATOM   MASS   TYPE

    1  C        -0.690073      -0.416829       0.000084       6    12.011  QM
    2  O        -1.567049       0.434208      -0.000186       8    15.999  QM
    3  C         0.760172      -0.538652      -0.000160       6    12.011  QM
    4  C         1.613918       0.492923       0.000075       6    12.011  QM
    5  H         1.112163      -1.575012      -0.000305       1     1.008  QM
    6  H         2.694621       0.314938      -0.000008       1     1.008  QM
    7  H         1.255603       1.525626       0.000307       1     1.008  QM
    8  H        -1.121395      -1.349222       0.000767       1     1.008  QM


 
 NEW SCF-ENERGY CALCULATED IN 10 CYCLES
 

 TOTAL ENERGY    =       -191.666724383

 ENERGY CHANGE =         -0.000713430
 ENERGY RATIO  =          1.318852482
 TRUST RADIUS  =          0.200000000
 
 BFGS DELTA*GAMMA: 0.755E-03
 
 BFGS DELTA*DE2*DELTA: 0.111E-02
 
 *** ENTERING OPTIMIZATION CYCLE: 3 ***
 

 PROJECTED CARTESIAN GRADIENTS IN A.U.

  NO.  ATOM        X             Y             Z

    1  C        0.008790      0.019438     -0.000015
    2  O        0.000921     -0.026984      0.000015
    3  C       -0.007169     -0.004512      0.000012
    4  C       -0.008240     -0.006112      0.000002
    5  H       -0.003555      0.002591      0.000001
    6  H        0.000028     -0.004243     -0.000005
    7  H        0.004695     -0.001141     -0.000004
    8  H        0.018016      0.079878     -0.000049


 ACTIVE CARTESIAN GRADIENTS

              1          2          3          4          5          6
           0.010037   0.022250  -0.000017   0.005316  -0.043957   0.000042

              7          8          9         10         11         12
           0.013087  -0.030513   0.000028  -0.029106  -0.022229   0.000016

             13         14         15         16         17         18
           0.009518  -0.017326   0.000019  -0.011690  -0.009170  -0.050154


 FULL LOCAL GRADIENT

              1          2          3          4          5          6
          -0.087627   0.004816   0.000002  -0.017529   0.001502  -0.000034

              7          8          9         10         11         12
          -0.002016   0.003392  -0.000037   0.001354   0.006391  -0.000006

             13         14         15         16         17         18
          -0.006416  -0.001652  -0.000022  -0.001382  -0.001929  -0.002815


 TANGENTIAL LOCAL GRADIENTS IN A.U.

              1          2          3          4          5          6
           0.004816   0.000002  -0.017529   0.001502  -0.000034  -0.002016

              7          8          9         10         11         12
           0.003392  -0.000037   0.001354   0.006391  -0.000006  -0.006416

             13         14         15         16         17
          -0.001652  -0.000022  -0.001382  -0.001929  -0.002815

 COSANG =         0.430956828
 
 RMSQ FORCE :   0.0051358  MAXIMUM :   0.0003000  CONVERGED : NO
 MAX FORCE  :   0.0175289  MAXIMUM :   0.0004500  CONVERGED : NO
 RMSQ FORCE6:   3.8690130  MAXIMUM6:   0.0003000  CONVERGED : NO
 MAX FORCE6 :   3.8594553  MAXIMUM6:   0.0004500  CONVERGED : NO
 RMSQ DR    :   0.0088931  MAXIMUM :   0.0012000  CONVERGED : NO
 MAX DR     :   0.0253354  MAXIMUM :   0.0018000  CONVERGED : NO
 


 HESSIAN EIGENVALUES


                1           2           3           4           5           6
             0.30187     0.99997     1.00000     1.00000     1.00000     1.00000
 


                7           8           9          10          11          12
             1.00000     1.00000     1.00000     1.00000     1.00000     1.00000
 


               13          14          15          16          17
             1.00000     1.00000     1.00000     1.14035     1.77474
 


 LAMBDA FOR LMQA STEP: 0.00

  |TANGENTIAL STEP| =   0.050181  |PARALLEL STEP| =   0.000233


 STEP IN NORMAL COORDINATES

              1          2          3          4          5          6
          -0.007806   0.010714   0.000000  -0.040365  -0.002207  -0.000083

              7          8          9         10         11         12
           0.003338   0.008587  -0.000092   0.005863   0.018907  -0.000014

             13         14         15         16         17         18
          -0.015015  -0.000094  -0.000054  -0.001814  -0.001651  -0.000170

 DISPLACEMENT STEP IN ANGSTROM

  NO.  ATOM        X             Y             Z

    1  C       -0.003617      0.004722     -0.000000
    2  O       -0.015955     -0.001062     -0.000009
    3  C        0.010083      0.002338     -0.000023
    4  C        0.010454      0.000557      0.000013
    5  H       -0.005723     -0.005509     -0.000009
    6  H        0.002784     -0.005410      0.000004
    7  H        0.003164     -0.004924      0.000010
    8  H        0.004930     -0.006219      0.000063


 ACTIVE CARTESIAN DISPLACEMENT STEP

              1          2          3          4          5          6
          -0.007806   0.010714   0.000000  -0.040365  -0.002207  -0.000083

              7          8          9         10         11         12
           0.003338   0.008587  -0.000092   0.005863   0.018907  -0.000014

             13         14         15         16         17         18
          -0.015015  -0.000094  -0.000054  -0.001814  -0.001651  -0.000170
 
 PREDICTED ENERGY CHANGE: -0.000422003
 
 INTERPOLATION DISTANCE: 5.4023397377


 COORDINATES OF OPTIMIZATION STEP 3 IN ANGSTROM

  NO.  ATOM        X              Y              Z        Z-ATOM   MASS   TYPE

    1  C        -0.693690      -0.412107       0.000084       6    12.011  QM
    2  O        -1.583003       0.433146      -0.000195       8    15.999  QM
    3  C         0.770255      -0.536314      -0.000183       6    12.011  QM
    4  C         1.624372       0.493480       0.000088       6    12.011  QM
    5  H         1.106440      -1.580521      -0.000314       1     1.008  QM
    6  H         2.697405       0.309527      -0.000004       1     1.008  QM
    7  H         1.258767       1.520702       0.000317       1     1.008  QM
    8  H        -1.116465      -1.355441       0.000830       1     1.008  QM


 
 NEW SCF-ENERGY CALCULATED IN 14 CYCLES
 

 TOTAL ENERGY    =       -191.667321737

 ENERGY CHANGE =         -0.000597354
 ENERGY RATIO  =          1.415520392
 TRUST RADIUS  =          0.200000000
 
 BFGS DELTA*GAMMA: 0.524E-03
 
 BFGS DELTA*DE2*DELTA: 0.882E-03
 
 *** ENTERING OPTIMIZATION CYCLE: 4 ***
 

 PROJECTED CARTESIAN GRADIENTS IN A.U.

  NO.  ATOM        X             Y             Z

    1  C        0.008658      0.017940     -0.000015
    2  O       -0.006958     -0.022490      0.000015
    3  C        0.001841     -0.005015      0.000010
    4  C       -0.005436     -0.005838      0.000004
    5  H       -0.004239      0.000228      0.000003
    6  H       -0.004789     -0.004864     -0.000007
    7  H        0.003957     -0.003606     -0.000006
    8  H        0.015316      0.073381     -0.000047


 ACTIVE CARTESIAN GRADIENTS

              1          2          3          4          5          6
           0.009884   0.020514  -0.000018  -0.004798  -0.037499   0.000045

              7          8          9         10         11         12
           0.018241  -0.028071   0.000025  -0.022738  -0.017859   0.000018

             13         14         15         16         17         18
           0.010031  -0.016825   0.000020  -0.014077  -0.007224  -0.047089


 FULL LOCAL GRADIENT

              1          2          3          4          5          6
          -0.080571   0.004828   0.000004  -0.007607  -0.005373  -0.000036

              7          8          9         10         11         12
          -0.008014   0.002471  -0.000032  -0.002874   0.003311  -0.000010

             13         14         15         16         17         18
          -0.007021  -0.000258  -0.000022   0.002245  -0.002857  -0.001370


 TANGENTIAL LOCAL GRADIENTS IN A.U.

              1          2          3          4          5          6
           0.004828   0.000004  -0.007607  -0.005373  -0.000036  -0.008014

              7          8          9         10         11         12
           0.002471  -0.000032  -0.002874   0.003311  -0.000010  -0.007021

             13         14         15         16         17
          -0.000258  -0.000022   0.002245  -0.002857  -0.001370

 COSANG =         0.703506923
 
 RMSQ FORCE :   0.0039412  MAXIMUM :   0.0003000  CONVERGED : NO
 MAX FORCE  :   0.0080137  MAXIMUM :   0.0004500  CONVERGED : NO
 RMSQ FORCE6:   3.1597962  MAXIMUM6:   0.0003000  CONVERGED : NO
 MAX FORCE6 :   3.1573064  MAXIMUM6:   0.0004500  CONVERGED : NO
 RMSQ DR    :   0.0118278  MAXIMUM :   0.0012000  CONVERGED : NO
 MAX DR     :   0.0403647  MAXIMUM :   0.0018000  CONVERGED : NO
 


 HESSIAN EIGENVALUES


                1           2           3           4           5           6
             0.16929     0.99965     1.00000     1.00000     1.00000     1.00000
 


                7           8           9          10          11          12
             1.00000     1.00000     1.00000     1.00000     1.00000     1.00000
 


               13          14          15          16          17
             1.00000     1.00000     1.04439     1.21360     1.67343
 


 LAMBDA FOR LMQA STEP: 0.00

  |TANGENTIAL STEP| =   0.048898  |PARALLEL STEP| =   0.000221


 STEP IN NORMAL COORDINATES

              1          2          3          4          5          6
          -0.013907   0.005751   0.000009  -0.033604  -0.007831  -0.000110

              7          8          9         10         11         12
          -0.007876   0.010136  -0.000112   0.000093   0.018539  -0.000024

             13         14         15         16         17         18
          -0.020853   0.000538  -0.000070   0.002817  -0.004718  -0.000442

 DISPLACEMENT STEP IN ANGSTROM

  NO.  ATOM        X             Y             Z

    1  C       -0.006447      0.002361      0.000004
    2  O       -0.012221     -0.001762     -0.000013
    3  C        0.004627      0.004124     -0.000029
    4  C        0.011863      0.001453      0.000015
    5  H       -0.006046     -0.004767     -0.000014
    6  H        0.007800     -0.005546      0.000007
    7  H        0.004149     -0.003611      0.000016
    8  H        0.008115     -0.006458      0.000077


 ACTIVE CARTESIAN DISPLACEMENT STEP

              1          2          3          4          5          6
          -0.013907   0.005751   0.000009  -0.033604  -0.007831  -0.000110

              7          8          9         10         11         12
          -0.007876   0.010136  -0.000112   0.000093   0.018539  -0.000024

             13         14         15         16         17         18
          -0.020853   0.000538  -0.000070   0.002817  -0.004718  -0.000442
 
 PREDICTED ENERGY CHANGE: -0.000255286
 
 INTERPOLATION DISTANCE: 5.4023397377
 
 *** SCFTOL TIGHTEN TO 0.750E-07 ***
 
 *** CDFTOL TIGHTEN TO 0.500E-04 ***


 COORDINATES OF OPTIMIZATION STEP 4 IN ANGSTROM

  NO.  ATOM        X              Y              Z        Z-ATOM   MASS   TYPE

    1  C        -0.700136      -0.409746       0.000088       6    12.011  QM
    2  O        -1.595224       0.431384      -0.000208       8    15.999  QM
    3  C         0.774882      -0.532190      -0.000212       6    12.011  QM
    4  C         1.636235       0.494933       0.000103       6    12.011  QM
    5  H         1.100393      -1.585288      -0.000328       1     1.008  QM
    6  H         2.705205       0.303981       0.000003       1     1.008  QM
    7  H         1.262916       1.517090       0.000333       1     1.008  QM
    8  H        -1.108350      -1.361899       0.000907       1     1.008  QM


 
 NEW SCF-ENERGY CALCULATED IN 12 CYCLES
 

 TOTAL ENERGY    =       -191.667708036

 ENERGY CHANGE =         -0.000386298
 ENERGY RATIO  =          1.513198033
 TRUST RADIUS  =          0.200000000
 
 BFGS DELTA*GAMMA: 0.283E-03
 
 BFGS DELTA*DE2*DELTA: 0.547E-03
 
 *** ENTERING OPTIMIZATION CYCLE: 5 ***
 

 PROJECTED CARTESIAN GRADIENTS IN A.U.

  NO.  ATOM        X             Y             Z

    1  C        0.004801      0.015627     -0.000015
    2  O       -0.009584     -0.020398      0.000015
    3  C        0.004423     -0.005151      0.000008
    4  C       -0.000288     -0.003066      0.000006
    5  H       -0.004017     -0.003497      0.000005
    6  H       -0.006681     -0.005439     -0.000009
    7  H        0.003089     -0.005821     -0.000008
    8  H        0.014947      0.070443     -0.000049


 ACTIVE CARTESIAN GRADIENTS

              1          2          3          4          5          6
           0.005479   0.017998  -0.000018  -0.009665  -0.035407   0.000049

              7          8          9         10         11         12
           0.016889  -0.027468   0.000022  -0.018124  -0.012981   0.000022

             13         14         15         16         17         18
           0.010387  -0.018593   0.000022  -0.015026  -0.006357  -0.046956


 FULL LOCAL GRADIENT

              1          2          3          4          5          6
          -0.077082   0.000848   0.000005  -0.001143  -0.006053  -0.000038

              7          8          9         10         11         12
          -0.007019   0.002847  -0.000027  -0.006061  -0.000705  -0.000014

             13         14         15         16         17         18
          -0.007341   0.002806  -0.000023   0.003948  -0.003004   0.001076


 TANGENTIAL LOCAL GRADIENTS IN A.U.

              1          2          3          4          5          6
           0.000848   0.000005  -0.001143  -0.006053  -0.000038  -0.007019

              7          8          9         10         11         12
           0.002847  -0.000027  -0.006061  -0.000705  -0.000014  -0.007341

             13         14         15         16         17
           0.002806  -0.000023   0.003948  -0.003004   0.001076

 COSANG =         0.788878691
 
 RMSQ FORCE :   0.0036040  MAXIMUM :   0.0003000  CONVERGED : NO
 MAX FORCE  :   0.0073411  MAXIMUM :   0.0004500  CONVERGED : NO
 RMSQ FORCE6:   2.2344727  MAXIMUM6:   0.0003000  CONVERGED : NO
 MAX FORCE6 :   2.2329267  MAXIMUM6:   0.0004500  CONVERGED : NO
 RMSQ DR    :   0.0115255  MAXIMUM :   0.0012000  CONVERGED : NO
 MAX DR     :   0.0336040  MAXIMUM :   0.0018000  CONVERGED : NO
 


 HESSIAN EIGENVALUES


                1           2           3           4           5           6
             0.09680     0.84510     0.99999     1.00000     1.00000     1.00000
 


                7           8           9          10          11          12
             1.00000     1.00000     1.00000     1.00000     1.00000     1.00000
 


               13          14          15          16          17
             1.00000     1.00047     1.03387     1.30515     1.65703
 


 LAMBDA FOR LMQA STEP: 0.00

  |TANGENTIAL STEP| =   0.058480  |PARALLEL STEP| =   0.000317


 STEP IN NORMAL COORDINATES

              1          2          3          4          5          6
          -0.016102   0.002830   0.000020  -0.032629  -0.013402  -0.000164

              7          8          9         10         11         12
          -0.014735   0.014515  -0.000153  -0.008782   0.016432  -0.000044

             13         14         15         16         17         18
          -0.031159   0.004745  -0.000104   0.007761  -0.008856   0.001215

 DISPLACEMENT STEP IN ANGSTROM

  NO.  ATOM        X             Y             Z

    1  C       -0.007466      0.000997      0.000008
    2  O       -0.011467     -0.002409     -0.000020
    3  C        0.001362      0.006874     -0.000040
    4  C        0.012158      0.000243      0.000018
    5  H       -0.008019     -0.002313     -0.000023
    6  H        0.014126     -0.006394      0.000013
    7  H        0.006419     -0.001860      0.000027
    8  H        0.012261     -0.007848      0.000110


 ACTIVE CARTESIAN DISPLACEMENT STEP

              1          2          3          4          5          6
          -0.016102   0.002830   0.000020  -0.032629  -0.013402  -0.000164

              7          8          9         10         11         12
          -0.014735   0.014515  -0.000153  -0.008782   0.016432  -0.000044

             13         14         15         16         17         18
          -0.031159   0.004745  -0.000104   0.007761  -0.008856   0.001215
 
 PREDICTED ENERGY CHANGE: -0.000226430
 
 INTERPOLATION DISTANCE: 5.4023397377
 
 *** SCFTOL TIGHTEN TO 0.500E-07 ***
 
 *** CDFTOL TIGHTEN TO 0.250E-04 ***


 COORDINATES OF OPTIMIZATION STEP 5 IN ANGSTROM

  NO.  ATOM        X              Y              Z        Z-ATOM   MASS   TYPE

    1  C        -0.707602      -0.408749       0.000096       6    12.011  QM
    2  O        -1.606691       0.428975      -0.000228       8    15.999  QM
    3  C         0.776245      -0.525316      -0.000251       6    12.011  QM
    4  C         1.648393       0.495176       0.000121       6    12.011  QM
    5  H         1.092374      -1.587600      -0.000351       1     1.008  QM
    6  H         2.719331       0.297587       0.000016       1     1.008  QM
    7  H         1.269335       1.515231       0.000360       1     1.008  QM
    8  H        -1.096089      -1.369748       0.001017       1     1.008  QM


 
 NEW SCF-ENERGY CALCULATED IN 14 CYCLES
 

 TOTAL ENERGY    =       -191.668062073

 ENERGY CHANGE =         -0.000354037
 ENERGY RATIO  =          1.563559381
 TRUST RADIUS  =          0.200000000
 
 BFGS DELTA*GAMMA: 0.248E-03
 
 BFGS DELTA*DE2*DELTA: 0.504E-03
 
 *** ENTERING OPTIMIZATION CYCLE: 6 ***
 

 PROJECTED CARTESIAN GRADIENTS IN A.U.

  NO.  ATOM        X             Y             Z

    1  C        0.001215      0.011834     -0.000013
    2  O       -0.010139     -0.018191      0.000015
    3  C        0.005606     -0.002878      0.000006
    4  C        0.001983     -0.002017      0.000009
    5  H       -0.003487     -0.007303      0.000007
    6  H       -0.004257     -0.006234     -0.000011
    7  H        0.001888     -0.006684     -0.000010
    8  H        0.015862      0.068745     -0.000054


 ACTIVE CARTESIAN GRADIENTS

              1          2          3          4          5          6
           0.001386   0.013741  -0.000015  -0.011873  -0.034305   0.000054

              7          8          9         10         11         12
           0.015522  -0.024661   0.000021  -0.017492  -0.009751   0.000027

             13         14         15         16         17         18
           0.009638  -0.021163   0.000025  -0.012836  -0.007052  -0.047510


 FULL LOCAL GRADIENT

              1          2          3          4          5          6
          -0.074595  -0.002287   0.000006   0.003828  -0.003398  -0.000042

              7          8          9         10         11         12
          -0.005982   0.001368  -0.000024  -0.004996  -0.003207  -0.000018

             13         14         15         16         17         18
          -0.006419   0.006336  -0.000024   0.002299  -0.001640   0.003602


 TANGENTIAL LOCAL GRADIENTS IN A.U.

              1          2          3          4          5          6
          -0.002287   0.000006   0.003828  -0.003398  -0.000042  -0.005982

              7          8          9         10         11         12
           0.001368  -0.000024  -0.004996  -0.003207  -0.000018  -0.006419

             13         14         15         16         17
           0.006336  -0.000024   0.002299  -0.001640   0.003602

 COSANG =         0.821451811
 
 RMSQ FORCE :   0.0034864  MAXIMUM :   0.0003000  CONVERGED : NO
 MAX FORCE  :   0.0064192  MAXIMUM :   0.0004500  CONVERGED : NO
 RMSQ FORCE6:   0.0086560  MAXIMUM6:   0.0003000  CONVERGED : NO
 MAX FORCE6 :   0.0257364  MAXIMUM6:   0.0004500  CONVERGED : NO
 RMSQ DR    :   0.0137841  MAXIMUM :   0.0012000  CONVERGED : NO
 MAX DR     :   0.0326292  MAXIMUM :   0.0018000  CONVERGED : NO
 


 HESSIAN EIGENVALUES


                1           2           3           4           5           6
             0.06014     0.61180     0.99997     0.99999     1.00000     1.00000
 


                7           8           9          10          11          12
             1.00000     1.00000     1.00000     1.00000     1.00000     1.00000
 


               13          14          15          16          17
             1.00033     1.02995     1.04800     1.30972     1.70103
 


 LAMBDA FOR LMQA STEP: 0.00

  |TANGENTIAL STEP| =   0.064804  |PARALLEL STEP| =   0.000389


 STEP IN NORMAL COORDINATES

              1          2          3          4          5          6
          -0.014037   0.001504   0.000027  -0.027127  -0.018632  -0.000219

              7          8          9         10         11         12
          -0.022020   0.013940  -0.000186  -0.015728   0.010422  -0.000068

             13         14         15         16         17         18
          -0.038868   0.012408  -0.000138   0.008629  -0.011077   0.004498

 DISPLACEMENT STEP IN ANGSTROM

  NO.  ATOM        X             Y             Z

    1  C       -0.006509      0.000433      0.000011
    2  O       -0.009432     -0.003398     -0.000027
    3  C       -0.003439      0.007552     -0.000047
    4  C        0.011630     -0.000770      0.000019
    5  H       -0.009775      0.002971     -0.000035
    6  H        0.017381     -0.006116      0.000019
    7  H        0.009176      0.000450      0.000041
    8  H        0.014993     -0.008671      0.000140


 ACTIVE CARTESIAN DISPLACEMENT STEP

              1          2          3          4          5          6
          -0.014037   0.001504   0.000027  -0.027127  -0.018632  -0.000219

              7          8          9         10         11         12
          -0.022020   0.013940  -0.000186  -0.015728   0.010422  -0.000068

             13         14         15         16         17         18
          -0.038868   0.012408  -0.000138   0.008629  -0.011077   0.004498
 
 PREDICTED ENERGY CHANGE: -0.000201393
 
 INTERPOLATION DISTANCE: 5.4023397377


 COORDINATES OF OPTIMIZATION STEP 6 IN ANGSTROM

  NO.  ATOM        X              Y              Z        Z-ATOM   MASS   TYPE

    1  C        -0.714112      -0.408316       0.000107       6    12.011  QM
    2  O        -1.616123       0.425577      -0.000255       8    15.999  QM
    3  C         0.772805      -0.517764      -0.000298       6    12.011  QM
    4  C         1.660023       0.494406       0.000140       6    12.011  QM
    5  H         1.082599      -1.584630      -0.000386       1     1.008  QM
    6  H         2.736712       0.291471       0.000035       1     1.008  QM
    7  H         1.278512       1.515681       0.000400       1     1.008  QM
    8  H        -1.081097      -1.378419       0.001157       1     1.008  QM


 
 NEW SCF-ENERGY CALCULATED IN 12 CYCLES
 

 TOTAL ENERGY    =       -191.668370251

 ENERGY CHANGE =         -0.000308179
 ENERGY RATIO  =          1.530235104
 TRUST RADIUS  =          0.200000000
 
 BFGS DELTA*GAMMA: 0.250E-03
 
 BFGS DELTA*DE2*DELTA: 0.463E-03
 
 *** ENTERING OPTIMIZATION CYCLE: 7 ***
 

 PROJECTED CARTESIAN GRADIENTS IN A.U.

  NO.  ATOM        X             Y             Z

    1  C       -0.000498      0.009315     -0.000012
    2  O       -0.009119     -0.016982      0.000016
    3  C        0.002693     -0.002418      0.000004
    4  C        0.003902     -0.000641      0.000011
    5  H       -0.003084     -0.008627      0.000010
    6  H        0.000689     -0.006482     -0.000013
    7  H        0.000387     -0.005985     -0.000012
    8  H        0.017294      0.067159     -0.000060


 ACTIVE CARTESIAN GRADIENTS

              1          2          3          4          5          6
          -0.000568   0.010883  -0.000015  -0.011331  -0.033893   0.000059

              7          8          9         10         11         12
           0.010640  -0.023979   0.000021  -0.018133  -0.008441   0.000031

             13         14         15         16         17         18
           0.007739  -0.022273   0.000029  -0.008634  -0.008651  -0.047640


 FULL LOCAL GRADIENT

              1          2          3          4          5          6
          -0.072647  -0.003564   0.000008   0.005277  -0.000548  -0.000045

              7          8          9         10         11         12
          -0.001292   0.001855  -0.000021  -0.003109  -0.004103  -0.000022

             13         14         15         16         17         18
          -0.004191   0.007898  -0.000026  -0.001565   0.000500   0.005147


 TANGENTIAL LOCAL GRADIENTS IN A.U.

              1          2          3          4          5          6
          -0.003564   0.000008   0.005277  -0.000548  -0.000045  -0.001292

              7          8          9         10         11         12
           0.001855  -0.000021  -0.003109  -0.004103  -0.000022  -0.004191

             13         14         15         16         17
           0.007898  -0.000026  -0.001565   0.000500   0.005147

 COSANG =         0.827192427
 
 RMSQ FORCE :   0.0032684  MAXIMUM :   0.0003000  CONVERGED : NO
 MAX FORCE  :   0.0078978  MAXIMUM :   0.0004500  CONVERGED : NO
 RMSQ FORCE6:   0.0020863  MAXIMUM6:   0.0003000  CONVERGED : NO
 MAX FORCE6 :   0.0068386  MAXIMUM6:   0.0004500  CONVERGED : NO
 RMSQ DR    :   0.0152747  MAXIMUM :   0.0012000  CONVERGED : NO
 MAX DR     :   0.0388685  MAXIMUM :   0.0018000  CONVERGED : NO
 


 HESSIAN EIGENVALUES


                1           2           3           4           5           6
             0.04671     0.41397     0.99996     0.99998     1.00000     1.00000
 


                7           8           9          10          11          12
             1.00000     1.00000     1.00000     1.00000     1.00000     1.00047
 


               13          14          15          16          17
             1.00865     1.03220     1.10110     1.23697     1.69735
 


 LAMBDA FOR LMQA STEP: 0.00

  |TANGENTIAL STEP| =   0.047355  |PARALLEL STEP| =   0.000208


 STEP IN NORMAL COORDINATES

              1          2          3          4          5          6
          -0.005274  -0.000936   0.000027  -0.009416  -0.016452  -0.000198

              7          8          9         10         11         12
          -0.015711   0.009194  -0.000147  -0.016596  -0.001457  -0.000074

             13         14         15         16         17         18
          -0.029367   0.016530  -0.000123   0.002131  -0.007215   0.007292

 DISPLACEMENT STEP IN ANGSTROM

  NO.  ATOM        X             Y             Z

    1  C       -0.002446     -0.000519      0.000011
    2  O       -0.003196     -0.002926     -0.000024
    3  C       -0.005574      0.006127     -0.000036
    4  C        0.004805     -0.002627      0.000011
    5  H       -0.007626      0.007982     -0.000036
    6  H        0.011288     -0.003203      0.000018
    7  H        0.009319      0.002438      0.000043
    8  H        0.010850     -0.005852      0.000120


 ACTIVE CARTESIAN DISPLACEMENT STEP

              1          2          3          4          5          6
          -0.005274  -0.000936   0.000027  -0.009416  -0.016452  -0.000198

              7          8          9         10         11         12
          -0.015711   0.009194  -0.000147  -0.016596  -0.001457  -0.000074

             13         14         15         16         17         18
          -0.029367   0.016530  -0.000123   0.002131  -0.007215   0.007292
 
 PREDICTED ENERGY CHANGE: -0.000150217
 
 INTERPOLATION DISTANCE: 5.4023397377


 COORDINATES OF OPTIMIZATION STEP 7 IN ANGSTROM

  NO.  ATOM        X              Y              Z        Z-ATOM   MASS   TYPE

    1  C        -0.716557      -0.408835       0.000119       6    12.011  QM
    2  O        -1.619319       0.422650      -0.000279       8    15.999  QM
    3  C         0.767231      -0.511637      -0.000334       6    12.011  QM
    4  C         1.664828       0.491780       0.000151       6    12.011  QM
    5  H         1.074973      -1.576648      -0.000422       1     1.008  QM
    6  H         2.748000       0.288268       0.000053       1     1.008  QM
    7  H         1.287831       1.518119       0.000443       1     1.008  QM
    8  H        -1.070246      -1.384270       0.001277       1     1.008  QM


 
 NEW SCF-ENERGY CALCULATED IN 19 CYCLES
 

 TOTAL ENERGY    =       -191.668600428

 ENERGY CHANGE =         -0.000230177
 ENERGY RATIO  =          1.532301634
 TRUST RADIUS  =          0.200000000
 
 BFGS DELTA*GAMMA: 0.173E-03
 
 BFGS DELTA*DE2*DELTA: 0.332E-03
 
 *** ENTERING OPTIMIZATION CYCLE: 8 ***
 

 PROJECTED CARTESIAN GRADIENTS IN A.U.

  NO.  ATOM        X             Y             Z

    1  C       -0.000292      0.008924     -0.000014
    2  O       -0.006764     -0.017253      0.000017
    3  C       -0.000088     -0.001193      0.000005
    4  C        0.002420     -0.002263      0.000012
    5  H       -0.003203     -0.006724      0.000012
    6  H        0.005227     -0.005917     -0.000013
    7  H       -0.000576     -0.003930     -0.000012
    8  H        0.018455      0.066433     -0.000066


 ACTIVE CARTESIAN GRADIENTS

              1          2          3          4          5          6
          -0.000333   0.010419  -0.000016  -0.008288  -0.034381   0.000063

              7          8          9         10         11         12
           0.008389  -0.022561   0.000024  -0.020585  -0.011116   0.000032

             13         14         15         16         17         18
           0.005575  -0.021382   0.000032  -0.004900  -0.010304  -0.047101


 FULL LOCAL GRADIENT

              1          2          3          4          5          6
          -0.072073  -0.003257   0.000009   0.002870   0.001339  -0.000047

              7          8          9         10         11         12
           0.001072   0.000835  -0.000022  -0.000149  -0.001491  -0.000023

             13         14         15         16         17         18
          -0.001623   0.006704  -0.000028  -0.005295   0.002300   0.004788


 TANGENTIAL LOCAL GRADIENTS IN A.U.

              1          2          3          4          5          6
          -0.003257   0.000009   0.002870   0.001339  -0.000047   0.001072

              7          8          9         10         11         12
           0.000835  -0.000022  -0.000149  -0.001491  -0.000023  -0.001623

             13         14         15         16         17
           0.006704  -0.000028  -0.005295   0.002300   0.004788

 COSANG =         0.828521816
 
 RMSQ FORCE :   0.0027500  MAXIMUM :   0.0003000  CONVERGED : NO
 MAX FORCE  :   0.0067036  MAXIMUM :   0.0004500  CONVERGED : NO
 RMSQ FORCE6:   0.0013154  MAXIMUM6:   0.0003000  CONVERGED : NO
 MAX FORCE6 :   0.0049156  MAXIMUM6:   0.0004500  CONVERGED : NO
 RMSQ DR    :   0.0111617  MAXIMUM :   0.0012000  CONVERGED : NO
 MAX DR     :   0.0293673  MAXIMUM :   0.0018000  CONVERGED : NO
 


 HESSIAN EIGENVALUES


                1           2           3           4           5           6
             0.03951     0.27122     0.99755     0.99997     1.00000     1.00000
 


                7           8           9          10          11          12
             1.00000     1.00000     1.00000     1.00000     1.00008     1.00136
 


               13          14          15          16          17
             1.01205     1.03158     1.04817     1.21743     1.66806
 


 LAMBDA FOR LMQA STEP: 0.00

  |TANGENTIAL STEP| =   0.039203  |PARALLEL STEP| =   0.000142


 STEP IN NORMAL COORDINATES

              1          2          3          4          5          6
           0.001549  -0.000807   0.000030  -0.001667  -0.014544  -0.000200

              7          8          9         10         11         12
          -0.009607   0.004176  -0.000130  -0.014301  -0.005417  -0.000082

             13         14         15         16         17         18
          -0.021219   0.019335  -0.000123  -0.007008  -0.002384   0.009847

 DISPLACEMENT STEP IN ANGSTROM

  NO.  ATOM        X             Y             Z

    1  C        0.000719     -0.000339      0.000012
    2  O       -0.000896     -0.002655     -0.000025
    3  C       -0.005542      0.004280     -0.000030
    4  C        0.001260     -0.002778      0.000006
    5  H       -0.006353      0.010513     -0.000043
    6  H        0.004361     -0.001943      0.000018
    7  H        0.010675      0.002327      0.000048
    8  H        0.007188     -0.004335      0.000117


 ACTIVE CARTESIAN DISPLACEMENT STEP

              1          2          3          4          5          6
           0.001549  -0.000807   0.000030  -0.001667  -0.014544  -0.000200

              7          8          9         10         11         12
          -0.009607   0.004176  -0.000130  -0.014301  -0.005417  -0.000082

             13         14         15         16         17         18
          -0.021219   0.019335  -0.000123  -0.007008  -0.002384   0.009847
 
 PREDICTED ENERGY CHANGE: -0.000120902
 
 INTERPOLATION DISTANCE: 5.4023397377


 COORDINATES OF OPTIMIZATION STEP 8 IN ANGSTROM

  NO.  ATOM        X              Y              Z        Z-ATOM   MASS   TYPE

    1  C        -0.715839      -0.409174       0.000131       6    12.011  QM
    2  O        -1.620215       0.419995      -0.000304       8    15.999  QM
    3  C         0.761689      -0.507356      -0.000364       6    12.011  QM
    4  C         1.666088       0.489001       0.000157       6    12.011  QM
    5  H         1.068620      -1.566135      -0.000465       1     1.008  QM
    6  H         2.752362       0.286325       0.000071       1     1.008  QM
    7  H         1.298506       1.520446       0.000491       1     1.008  QM
    8  H        -1.063058      -1.388605       0.001394       1     1.008  QM
[truncated: 2,456,195 more chars]
