# Supplementary material for: Constrained Structure Minimizations on Hyperspheres for Minimum Energy Path Following
Source: J Chem Inf Model. 2025 Apr 1;65(7):3488–501. doi: 10.1021/acs.jcim.4c02351 (PMC12004539; doi:10.1021/acs.jcim.4c02351)
Supplement: Supplementary file 1 — ci4c02351_si_001.zip [file ci4c02351_si_001.zip › data_availability/rxn15/outputs/SADDLE/5/rxn15-sad.mol]

    8
 TRAJECTORY GEOMETRY    -191.690563
  C      0.595450   -0.366673    0.000021
  O      1.734381    0.103394   -0.000020
  C     -0.642324    0.444233    0.000025
  C     -1.857852   -0.151025   -0.000018
  H     -0.522192    1.535267   -0.000011
  H     -2.790178    0.423928   -0.000017
  H     -1.944471   -1.246239   -0.000057
  H      0.423838   -1.478731    0.000059
    8
 TRAJECTORY GEOMETRY    -191.687484
  C     -0.591454    0.267468    0.000136
  O     -1.750026   -0.133727   -0.000133
  C      0.688807   -0.479856   -0.000066
  C      1.802756    0.288629    0.000028
  H      0.726288   -1.575014   -0.000293
  H      2.823202   -0.099170   -0.000121
  H      1.678669    1.380987    0.000230
  H     -0.415872    1.352775    0.000596
    8
 TRAJECTORY GEOMETRY    -191.677434
  C     -0.579488    0.199673    0.000203
  O     -1.775390   -0.052220   -0.000257
  C      0.712081   -0.541286   -0.000019
  C      1.768900    0.307689   -0.000034
  H      0.843274   -1.627091   -0.000153
  H      2.819367    0.020554   -0.000155
  H      1.541899    1.384449    0.000042
  H     -0.344927    1.241318    0.000981
    8
 TRAJECTORY GEOMETRY    -191.682596
  C     -0.729298   -0.477085    0.000099
  O     -1.516878    0.465115   -0.000179
  C      0.752040   -0.535872   -0.000149
  C      1.602981    0.510452    0.000063
  H      1.134692   -1.565142   -0.000306
  H      2.685733    0.339327   -0.000003
  H      1.236182    1.540577    0.000313
  H     -1.158445   -1.470234    0.000673
    8
 TRAJECTORY GEOMETRY    -191.669326
  C     -0.721839   -0.412457    0.000414
  O     -1.635716    0.405752   -0.000750
  C      0.756272   -0.487389   -0.000863
  C      1.674519    0.492810    0.000298
  H      1.068146   -1.542047   -0.001315
  H      2.741214    0.240139    0.000107
  H      1.376349    1.541115    0.001399
  H     -1.057214   -1.401167    0.003334
    8
 TRAJECTORY GEOMETRY    -191.660690
  C     -0.596497    0.123514    0.000557
  O     -1.816551    0.007497   -0.000977
  C      0.732752   -0.560047    0.000140
  C      1.763454    0.333618   -0.000404
  H      0.931341   -1.633219    0.000427
  H      2.816387    0.043994   -0.000315
  H      1.546698    1.416569   -0.000855
  H     -0.306627    1.109898    0.003820
    8
 TRAJECTORY GEOMETRY    -191.676530
  C     -0.709797   -0.375980    0.199792
  O     -1.590125    0.334165   -0.272202
  C      0.725311   -0.488292   -0.217158
  C      1.643227    0.454994    0.070544
  H      1.032450   -1.471934   -0.611315
  H      2.707444    0.272585   -0.113826
  H      1.350200    1.404180    0.531054
  H     -0.930045   -0.995724    1.095026
    8
 TRAJECTORY GEOMETRY    -191.689655
  C     -0.705893    0.027126    0.231745
  O     -1.717651   -0.401415   -0.331234
  C      0.644519   -0.184461   -0.337289
  C      1.800636    0.223640    0.236161
  H      0.642918   -0.717242   -1.297296
  H      2.764276    0.001385   -0.235064
  H      1.826968    0.760182    1.193402
  H     -0.773428    0.591984    1.207791
    8
 TRAJECTORY GEOMETRY    -191.690129
  C     -0.667199    0.020224    0.215581
  O     -1.744973   -0.293007   -0.290713
  C      0.666325   -0.296620   -0.339187
  C      1.770280    0.254720    0.213625
  H      0.722024   -0.966386   -1.201847
  H      2.777667    0.091581   -0.182945
  H      1.672954    0.925117    1.074982
  H     -0.620598    0.627320    1.157370
    8
 TRAJECTORY GEOMETRY    -191.660690
  C     -0.596497    0.123514    0.000557
  O     -1.816551    0.007497   -0.000977
  C      0.732752   -0.560047    0.000140
  C      1.763454    0.333618   -0.000404
  H      0.931341   -1.633219    0.000427
  H      2.816387    0.043994   -0.000315
  H      1.546698    1.416569   -0.000855
  H     -0.306627    1.109898    0.003820
    8
 TRAJECTORY GEOMETRY    -191.689303
  C     -0.658371    0.022173    0.202887
  O     -1.757093   -0.270022   -0.267285
  C      0.673020   -0.315592   -0.346709
  C      1.762679    0.260748    0.208654
  H      0.754302   -1.035172   -1.162358
  H      2.784349    0.091082   -0.145059
  H      1.633984    0.974240    1.027734
  H     -0.569626    0.652682    1.120853
    8
 TRAJECTORY GEOMETRY    -191.688007
  C     -0.650956    0.026707    0.190849
  O     -1.765987   -0.253922   -0.244509
  C      0.678180   -0.327864   -0.353758
  C      1.757458    0.262077    0.206318
  H      0.780549   -1.092904   -1.120309
  H      2.788676    0.087771   -0.114116
  H      1.601600    1.014915    0.980917
  H     -0.529254    0.686909    1.077896
    8
 TRAJECTORY GEOMETRY    -191.686388
  C     -0.644973    0.033182    0.177469
  O     -1.774053   -0.243558   -0.222541
  C      0.681851   -0.334926   -0.359556
  C      1.754263    0.260579    0.206066
  H      0.802921   -1.141490   -1.074592
  H      2.790628    0.081532   -0.089985
  H      1.583677    1.050465    0.937001
  H     -0.498717    0.725174    1.031513
    8
 TRAJECTORY GEOMETRY    -191.660690
  C     -0.596497    0.123514    0.000557
  O     -1.816551    0.007497   -0.000977
  C      0.732752   -0.560047    0.000140
  C      1.763454    0.333618   -0.000404
  H      0.931341   -1.633219    0.000427
  H      2.816387    0.043994   -0.000315
  H      1.546698    1.416569   -0.000855
  H     -0.306627    1.109898    0.003820
    8
 TRAJECTORY GEOMETRY    -191.684622
  C     -0.641618    0.041181    0.166032
  O     -1.780959   -0.237664   -0.199826
  C      0.685720   -0.340092   -0.365774
  C      1.752863    0.260116    0.205119
  H      0.821382   -1.181589   -1.034705
  H      2.795660    0.067188   -0.061048
  H      1.564757    1.078040    0.896906
  H     -0.470143    0.770812    0.976506
    8
 TRAJECTORY GEOMETRY    -191.682762
  C     -0.638555    0.048931    0.154768
  O     -1.785359   -0.233060   -0.181770
  C      0.687488   -0.342955   -0.368085
  C      1.752194    0.256964    0.206088
  H      0.835413   -1.216936   -0.987273
  H      2.795620    0.057483   -0.047785
  H      1.560589    1.105788    0.856441
  H     -0.452359    0.811694    0.927864
    8
 TRAJECTORY GEOMETRY    -191.679246
  C     -0.634023    0.062060    0.138203
  O     -1.794244   -0.219590   -0.150105
  C      0.693265   -0.357786   -0.367172
  C      1.751711    0.257650    0.203289
  H      0.858215   -1.284083   -0.899651
  H      2.800015    0.044495   -0.022192
  H      1.548107    1.152648    0.781097
  H     -0.419139    0.885833    0.827536
    8
 TRAJECTORY GEOMETRY    -191.660690
  C     -0.596497    0.123514    0.000557
  O     -1.816551    0.007497   -0.000977
  C      0.732752   -0.560047    0.000140
  C      1.763454    0.333618   -0.000404
  H      0.931341   -1.633219    0.000427
  H      2.816387    0.043994   -0.000315
  H      1.546698    1.416569   -0.000855
  H     -0.306627    1.109898    0.003820
    8
 TRAJECTORY GEOMETRY    -191.676277
  C     -0.630827    0.074758    0.124937
  O     -1.798843   -0.208306   -0.126198
  C      0.696637   -0.371237   -0.360128
  C      1.752782    0.257816    0.200220
  H      0.871219   -1.338067   -0.813262
  H      2.802331    0.034163   -0.009626
  H      1.546436    1.194303    0.706941
  H     -0.399019    0.947485    0.739567
    8
 TRAJECTORY GEOMETRY    -191.673938
  C     -0.627706    0.085258    0.114187
  O     -1.802389   -0.195467   -0.106756
  C      0.699768   -0.387338   -0.349209
  C      1.753583    0.260357    0.194808
  H      0.881240   -1.384185   -0.733614
  H      2.804397    0.029052   -0.000788
  H      1.545019    1.229153    0.638839
  H     -0.382279    0.997018    0.659831
    8
 TRAJECTORY GEOMETRY    -191.672219
  C     -0.624774    0.094164    0.104901
  O     -1.805129   -0.181785   -0.090843
  C      0.702718   -0.404617   -0.335443
  C      1.754168    0.264529    0.188071
  H      0.889141   -1.424347   -0.660803
  H      2.806023    0.027442    0.004849
  H      1.544276    1.258808    0.575625
  H     -0.368606    1.035481    0.588998
    8
 TRAJECTORY GEOMETRY    -191.660690
  C     -0.596497    0.123514    0.000557
  O     -1.816551    0.007497   -0.000977
  C      0.732752   -0.560047    0.000140
  C      1.763454    0.333618   -0.000404
  H      0.931341   -1.633219    0.000427
  H      2.816387    0.043994   -0.000315
  H      1.546698    1.416569   -0.000855
  H     -0.306627    1.109898    0.003820
    8
 TRAJECTORY GEOMETRY    -191.671022
  C     -0.621707    0.101988    0.095755
  O     -1.806992   -0.168316   -0.076681
  C      0.705501   -0.421910   -0.320648
  C      1.754088    0.269353    0.180879
  H      0.895443   -1.458603   -0.594604
  H      2.806655    0.027599    0.009435
  H      1.543793    1.283862    0.517773
  H     -0.357071    1.066621    0.524979
    8
 TRAJECTORY GEOMETRY    -191.670219
  C     -0.619214    0.108840    0.087523
  O     -1.808788   -0.155498   -0.064603
  C      0.708131   -0.438129   -0.304601
  C      1.754499    0.274652    0.172829
  H      0.900258   -1.487743   -0.534761
  H      2.807961    0.027936    0.012987
  H      1.543482    1.304989    0.465441
  H     -0.347399    1.091025    0.466613
    8
 TRAJECTORY GEOMETRY    -191.669694
  C     -0.616962    0.114340    0.080087
  O     -1.810242   -0.142956   -0.054555
  C      0.710537   -0.453396   -0.287709
  C      1.754840    0.280148    0.164300
  H      0.904380   -1.512419   -0.480337
  H      2.808955    0.028955    0.014802
  H      1.543454    1.322893    0.417874
  H     -0.339261    1.109931    0.414714
    8
 TRAJECTORY GEOMETRY    -191.660690
  C     -0.596497    0.123514    0.000557
  O     -1.816551    0.007497   -0.000977
  C      0.732752   -0.560047    0.000140
  C      1.763454    0.333618   -0.000404
  H      0.931341   -1.633219    0.000427
  H      2.816387    0.043994   -0.000315
  H      1.546698    1.416569   -0.000855
  H     -0.306627    1.109898    0.003820
    8
 TRAJECTORY GEOMETRY    -191.669358
  C     -0.614799    0.119359    0.072965
  O     -1.811355   -0.131267   -0.045623
  C      0.712743   -0.467382   -0.271078
  C      1.754938    0.285387    0.155888
  H      0.907934   -1.533873   -0.431080
  H      2.809593    0.030460    0.016122
  H      1.543535    1.337931    0.374842
  H     -0.332294    1.124678    0.367796
    8
 TRAJECTORY GEOMETRY    -191.669129
  C     -0.613100    0.122798    0.066796
  O     -1.812571   -0.119833   -0.038553
  C      0.714833   -0.479962   -0.253785
  C      1.755449    0.290589    0.146850
  H      0.910968   -1.551418   -0.386472
  H      2.810562    0.031860    0.016281
  H      1.543689    1.350695    0.335938
  H     -0.326451    1.135290    0.326572
    8
 TRAJECTORY GEOMETRY    -191.668965
  C     -0.611344    0.125545    0.060700
  O     -1.813560   -0.109078   -0.032224
  C      0.716712   -0.491261   -0.236969
  C      1.755742    0.295456    0.138041
  H      0.913607   -1.566178   -0.346225
  H      2.811183    0.033453    0.016184
  H      1.543870    1.361286    0.301000
  H     -0.321519    1.142999    0.289545
    8
 TRAJECTORY GEOMETRY    -191.660690
  C     -0.596497    0.123514    0.000557
  O     -1.816551    0.007497   -0.000977
  C      0.732752   -0.560047    0.000140
  C      1.763454    0.333618   -0.000404
  H      0.931341   -1.633219    0.000427
  H      2.816387    0.043994   -0.000315
  H      1.546698    1.416569   -0.000855
  H     -0.306627    1.109898    0.003820
    8
 TRAJECTORY GEOMETRY    -191.668825
  C     -0.610094    0.127579    0.055713
  O     -1.814572   -0.098945   -0.027352
  C      0.718523   -0.501398   -0.220625
  C      1.756262    0.300035    0.129310
  H      0.916123   -1.578878   -0.309687
  H      2.812041    0.034825    0.015169
  H      1.544089    1.370703    0.269266
  H     -0.317240    1.148449    0.257283
    8
 TRAJECTORY GEOMETRY    -191.668682
  C     -0.608629    0.129021    0.050524
  O     -1.815352   -0.089540   -0.022655
  C      0.720166   -0.510171   -0.205122
  C      1.756466    0.304093    0.121032
  H      0.918153   -1.589259   -0.276952
  H      2.812501    0.036302    0.014575
  H      1.544297    1.378236    0.240943
  H     -0.313690    1.152215    0.227729
    8
 TRAJECTORY GEOMETRY    -191.668518
  C     -0.607378    0.129912    0.045911
  O     -1.816076   -0.080773   -0.018869
  C      0.721601   -0.517657   -0.190022
  C      1.756860    0.307754    0.112812
  H      0.919971   -1.597650   -0.247525
  H      2.812993    0.037517    0.013689
  H      1.544521    1.384454    0.215458
  H     -0.310849    1.154077    0.201765
    8
 TRAJECTORY GEOMETRY    -191.660690
  C     -0.596497    0.123514    0.000557
  O     -1.816551    0.007497   -0.000977
  C      0.732752   -0.560047    0.000140
  C      1.763454    0.333618   -0.000404
  H      0.931341   -1.633219    0.000427
  H      2.816387    0.043994   -0.000315
  H      1.546698    1.416569   -0.000855
  H     -0.306627    1.109898    0.003820
    8
 TRAJECTORY GEOMETRY    -191.668331
  C     -0.606325    0.130406    0.041955
  O     -1.816781   -0.072592   -0.015843
  C      0.722974   -0.524329   -0.175796
  C      1.757275    0.311150    0.104988
  H      0.921675   -1.604895   -0.220984
  H      2.813466    0.038579    0.012463
  H      1.544725    1.389959    0.192452
  H     -0.308421    1.154903    0.178955
    8
 TRAJECTORY GEOMETRY    -191.668114
  C     -0.605301    0.130435    0.038153
  O     -1.817333   -0.064958   -0.013252
  C      0.724163   -0.529930   -0.162065
  C      1.757665    0.314151    0.097325
  H      0.923095   -1.610534   -0.197354
  H      2.813861    0.039542    0.011355
  H      1.544932    1.394329    0.171984
  H     -0.306605    1.154494    0.158761
    8
 TRAJECTORY GEOMETRY    -191.667871
  C     -0.604403    0.130257    0.034836
  O     -1.817871   -0.057914   -0.011123
  C      0.725345   -0.534874   -0.149340
  C      1.758005    0.316880    0.090169
  H      0.924383   -1.615401   -0.176082
  H      2.814230    0.040327    0.010164
  H      1.545095    1.398204    0.153534
  H     -0.305069    1.153640    0.140878
    8
 TRAJECTORY GEOMETRY    -191.660690
  C     -0.596497    0.123514    0.000557
  O     -1.816551    0.007497   -0.000977
  C      0.732752   -0.560047    0.000140
  C      1.763454    0.333618   -0.000404
  H      0.931341   -1.633219    0.000427
  H      2.816387    0.043994   -0.000315
  H      1.546698    1.416569   -0.000855
  H     -0.306627    1.109898    0.003820
    8
 TRAJECTORY GEOMETRY    -191.667601
  C     -0.603575    0.129930    0.031675
  O     -1.818275   -0.051464   -0.009257
  C      0.726318   -0.539040   -0.137363
  C      1.758373    0.319259    0.083381
  H      0.925503   -1.619294   -0.157109
  H      2.814526    0.041070    0.009122
  H      1.545263    1.401340    0.137088
  H     -0.303923    1.152129    0.124963
    8
 TRAJECTORY GEOMETRY    -191.667309
  C     -0.602830    0.129435    0.028815
  O     -1.818606   -0.045535   -0.007745
  C      0.727176   -0.542555   -0.126060
  C      1.758760    0.321360    0.076884
  H      0.926461   -1.622387   -0.140212
  H      2.814799    0.041678    0.008140
  H      1.545415    1.403935    0.122416
  H     -0.303107    1.150171    0.110975
    8
 TRAJECTORY GEOMETRY    -191.667157
  C     -0.602609    0.129177    0.027466
  O     -1.818610   -0.042865   -0.007123
  C      0.727560   -0.543910   -0.120682
  C      1.758937    0.322186    0.073742
  H      0.926828   -1.623485   -0.132722
  H      2.814946    0.041906    0.007720
  H      1.545500    1.404926    0.115897
  H     -0.302900    1.148954    0.104889
    8
 TRAJECTORY GEOMETRY    -191.660690
  C     -0.596497    0.123514    0.000557
  O     -1.816551    0.007497   -0.000977
  C      0.732752   -0.560047    0.000140
  C      1.763454    0.333618   -0.000404
  H      0.931341   -1.633219    0.000427
  H      2.816387    0.043994   -0.000315
  H      1.546698    1.416569   -0.000855
  H     -0.306627    1.109898    0.003820
    8
 TRAJECTORY GEOMETRY    -191.667002
  C     -0.602264    0.128902    0.026234
  O     -1.818763   -0.040272   -0.006557
  C      0.727967   -0.545336   -0.115597
  C      1.759082    0.323077    0.070773
  H      0.927206   -1.624597   -0.125601
  H      2.815080    0.042126    0.007276
  H      1.545573    1.405918    0.109704
  H     -0.302662    1.147820    0.099097
    8
 TRAJECTORY GEOMETRY    -191.666845
  C     -0.601956    0.128598    0.025064
  O     -1.818886   -0.037795   -0.006035
  C      0.728338   -0.546637   -0.110727
  C      1.759237    0.323898    0.067928
  H      0.927571   -1.625662   -0.118838
  H      2.815197    0.042339    0.006841
  H      1.545636    1.406872    0.103819
  H     -0.302446    1.146714    0.093622
    8
 TRAJECTORY GEOMETRY    -191.666686
  C     -0.601669    0.128286    0.023958
  O     -1.818990   -0.035424   -0.005561
  C      0.728686   -0.547861   -0.106047
  C      1.759386    0.324684    0.065186
  H      0.927909   -1.626635   -0.112431
  H      2.815306    0.042530    0.006418
  H      1.545693    1.407763    0.098239
  H     -0.302265    1.145603    0.088465
    8
 TRAJECTORY GEOMETRY    -191.660690
  C     -0.596497    0.123514    0.000557
  O     -1.816551    0.007497   -0.000977
  C      0.732752   -0.560047    0.000140
  C      1.763454    0.333618   -0.000404
  H      0.931341   -1.633219    0.000427
  H      2.816387    0.043994   -0.000315
  H      1.546698    1.416569   -0.000855
  H     -0.306627    1.109898    0.003820
    8
 TRAJECTORY GEOMETRY    -191.666525
  C     -0.601262    0.127884    0.022875
  O     -1.819257   -0.033157   -0.005085
  C      0.728935   -0.548949   -0.101623
  C      1.759650    0.325423    0.062612
  H      0.928266   -1.627592   -0.106319
  H      2.815402    0.042765    0.006027
  H      1.545766    1.408623    0.092924
  H     -0.302064    1.144591    0.083516
    8
 TRAJECTORY GEOMETRY    -191.666361
  C     -0.601153    0.127652    0.021875
  O     -1.819129   -0.031007   -0.004732
  C      0.729295   -0.550020   -0.097176
  C      1.759698    0.326115    0.059958
  H      0.928501   -1.628287   -0.100647
  H      2.815498    0.042856    0.005633
  H      1.545804    1.409324    0.087964
  H     -0.302024    1.143324    0.079055
    8
 TRAJECTORY GEOMETRY    -191.666197
  C     -0.600733    0.127257    0.020862
  O     -1.819395   -0.028968   -0.004382
  C      0.729495   -0.550817   -0.092880
  C      1.759982    0.326690    0.057395
  H      0.928787   -1.628916   -0.095282
  H      2.815586    0.043056    0.005309
  H      1.545879    1.409942    0.083288
  H     -0.301973    1.142163    0.074813
