# Supplementary material for: Constrained Structure Minimizations on Hyperspheres for Minimum Energy Path Following
Source: J Chem Inf Model. 2025 Apr 1;65(7):3488–501. doi: 10.1021/acs.jcim.4c02351 (PMC12004539; doi:10.1021/acs.jcim.4c02351)
Supplement: Supplementary file 1 — ci4c02351_si_001.zip [file ci4c02351_si_001.zip › data_availability/rxn15/outputs/SADDLE/10/rxn15-sad.out]

 Executing /home/jasa/demon/6.2.4/object.mpi/deMon.6.2.4.mpi.

node05
node05
node05
node05
node05
node05
node05
node05
node05
node05
node05
node05
node05
node05
node05
node05
node05
node05
node05
node05
node05
node05
node05
node05
(node05:0,1,2,3,4,5,6,7,8,9,10,11,12,13,14,15,16,17,18,19,20,21,22,23)

real	10m36.503s
user	214m33.174s
sys	39m43.705s
16M	.
 ******************************************************************************
 ******************************************************************************
 ***                                                                        ***
 ***                              PROGRAM deMon2k                           ***
 ***                                                                        ***
 ***                        (VERSION 6.2.2, Jun. 2022)                      ***
 ***                                                                        ***
 ***     COPYRIGHT (C) BY THE INTERNATIONAL DEMON DEVELOPERS COMMUNITY      ***
 ***                                                                        ***
 ***  AUTHORS: A.M. Koster, G. Geudtner, A. Alvarez-Ibarra, M.C. Amirani,   ***
 ***           P. Calaminici, A.A.M. Carranza, M.E. Casida, J. Carmona-     ***
 ***           Espindola, J. Cuny, F.A. Delesma, R. Delgado-Venegas, V.D.   ***
 ***           Dominguez, R. Flores-Moreno, G.U. Gamboa, A. Goursot, T.     ***
 ***           Heine, K. Hermann, A. Ipatov, F. Janetzko, A. de la Lande,   ***
 ***           F. Louisnard, J. Martin del Campo, N. Pedroza Montero, L.G.  ***
 ***           M. Pettersson, D. Mejia-Rodriguez, J. Reveles, J. Vasquez-   ***
 ***           Perez, A. Vela, B. Zuniga-Gutierrez and D.R. Salahub         ***
 ***                                                                        ***
 ******************************************************************************
 ******************************************************************************
                                                                                

 FIRST TIMING           DATE: WED JAN 10 17:52:19 2024  TOTAL TIME:       0.075
                                                                                

 INITIALIZATION                   STEP TIME:     0.035  TOTAL TIME:       0.112

 ******************************************************************************

 HCN

 ******************************************************************************

 
 *** MOLECULAR SIMULATION DATA ***
 
 MOLECULAR CHARGE: 0
 NUMBER OF ATOMS: 8
 MOLECULAR SIMULATION TYPE: QM ONLY
 
 *** MOLECULAR QM DATA ***
 
 MULTIPLICITY: 1
 NUMBER OF QM ATOMS: 8
 NUMBER OF ELECTRONS: 30
 
 *** SCF OPTIONS ***
 
 SCF THEORY: RESTRICTED KOHN-SHAM (RKS)
 DIAGONALIZER: RS
 START GUESS: HUECKEL DENSITY
 SCF TOLERANCE: 0.100E-04
 POTENTIAL DENSITY: FITTED DENSITY
 NUMBER OF SCF ITERATIONS: 1000
 DIIS ACCELERATION: ON
 XC-POTENTIAL: PBE96 - PBE
 GRID TECHNIQUE: FIXED
 GRID PRUNING: ON
 GRID METHOD: DIRECT
 GRID TYPE: (99,590)p
 ATOMIC WEIGHT FUNCTION: BECKE SCREENED
 RADIAL QUADRATURE TYPE: EULER-MACLAURIN
 SCF METHODE: DIRECT & DOUBLE ASYMPTOTIC EXPANSION
 FREEZE AUXILIARY FUNCTIONS: OFF
 ANALYTICAL FIT SOLVER: DIAGONAL SVD
 SVD THRESHOLD: 0.100E-05
 SCF SCREENING: 0.333E-11
 SYMMETRY USE: NONE
 ROTATION OF THE ANGULAR GRIDS: OFF
 SCF PRINTING UNTIL CYCLE 0
 SPHERICAL ORBITALS WILL BE USED
 
 *** SADDLE INTERPOLATION OPTIONS ***
 
 SADDLE TOLERANCE: 0.100
 NUMBER OF INTERPOLATION STEPS: 500
 INTERPOLATION DISTANCE REDUCTION [%]: 10.00
 REACTANT-PRODUCT ALIGNMENT ENABLED
 
 *** PRINT OPTIONS ***
 
 PRINT OPTIMIZATION INFORMATION
 PRINT SADDLE DEBUG OUTPUT
 
 *** OUTPUT OPTIONS ***
 
 SADDLE OPTIMIZATIONS NOT REMOVED
 
 *** ACTIVATED INTERFACE PORTS ***
 
 FILE deMon.mol WILL BE WRITTEN
 
 
 *** GEOMETRY ***


 INPUT ORIENTATION IN ANGSTROM

  NO.  ATOM        X            Y            Z      Z-ATOM   MASS   TYPE OPTXYZ

    1  C         0.000000     0.000000     0.000000     6    12.011  QM       
    2  O         0.000000     0.000000     1.232123     8    15.999  QM       
    3  C         1.221796     0.000000    -0.834786     6    12.011  QM       
    4  C         1.135297    -0.000089    -2.185474     6    12.011  QM       
    5  H         2.184478     0.000000    -0.307499     1     1.008  QM       
    6  H         2.022455    -0.000092    -2.827932     1     1.008  QM       
    7  H         0.155966    -0.000163    -2.683376     1     1.008  QM       
    8  H        -0.962475     0.000000    -0.582893     1     1.008  QM       


 
 
 *** ERI STATISTIC ***
 
 Est. Integrated ERIs: 1523520
 Est. Asymptotic ERIS: 0
                                                                                

 INPUT                            STEP TIME:     0.059  TOTAL TIME:       0.171
 
 *** THE INPUT ORIENTATION IS USED ***
 
 POINT GROUP: Cs
 
 GROUP ORDER: 2


 STANDARD ORIENTATION IN ANGSTROM

  NO.  ATOM        X              Y              Z        Z-ATOM   MASS   TYPE

    1  C         0.595450      -0.366673       0.000021       6    12.011  QM
    2  O         1.734381       0.103394      -0.000020       8    15.999  QM
    3  C        -0.642324       0.444233       0.000025       6    12.011  QM
    4  C        -1.857852      -0.151025      -0.000018       6    12.011  QM
    5  H        -0.522192       1.535267      -0.000011       1     1.008  QM
    6  H        -2.790178       0.423928      -0.000017       1     1.008  QM
    7  H        -1.944471      -1.246239      -0.000057       1     1.008  QM
    8  H         0.423838      -1.478731       0.000059       1     1.008  QM
                                                                                

 SYMMETRY ANALYSIS                STEP TIME:     0.001  TOTAL TIME:       0.175
 
 NUMBER OF TB ORBITALS: 24
                                                                                

 START GUESS                      STEP TIME:     1.706  TOTAL TIME:       1.882
 
 
 GENERAL BASIS SET: (DZVP-GGA)
 
 NUMBER OF SHELLS: 36
 NUMBER OF ORBITALS: 80
 NUMBER OF PRIMITIVE GAUSSIAN EXPONENTS: 84
 
 
 GENERAL AUXIS SET: (GEN-A2*)
 
 NUMBER OF AUXILIARY FUNCTION SETS: 44
 NUMBER OF AUXILIARY FUNCTION SHELLS: 108
 NUMBER OF AUXILIARY FUNCTION: 460
 
 
 
 *** WARNING IN INVCDERI ***
 
 *** 13 COULOMB EIGENVALUES ARE QUENCHED ***
                                                                                

 MPI AUXILIARY FUNCTION FIT       STEP TIME:     0.061  TOTAL TIME:       1.948  
                                                                                

 CORE INTEGRALS                   STEP TIME:     0.068  TOTAL TIME:       1.952
                                                                                

 NULLSPACE                        STEP TIME:     0.006  TOTAL TIME:       1.964
                                                                                

 FIXED GRID GENERATION            STEP TIME:     0.000  TOTAL TIME:       1.987

 CYCLE:    1    EUPPER =     -267.430213841515    CDMIX =        0.300000000000
 CYCLE:    1    ELOWER =     -454.878956631258    SHIFT =        0.000000000000
 CYCLE:    1    EXC    =      -25.542700777129    ERCDC =       15.874936081501
 CYCLE:    1    ETOTAL =     -292.972914618644    ERROR =      187.448742789743

 CYCLE:    2    EUPPER =     -264.000927858794    CDMIX =        0.300000000000
 CYCLE:    2    ELOWER =     -268.265849047756    SHIFT =        0.000000000000
 CYCLE:    2    EXC    =      -25.696526410953    ERCDC =        1.821651630424
 CYCLE:    2    ETOTAL =     -289.697454269747    ERROR =        4.264921188962

 CYCLE:    3    EUPPER =     -265.533715176456    CDMIX =        0.300000000000
 CYCLE:    3    ELOWER =     -267.387581207019    SHIFT =        0.000000000000
 CYCLE:    3    EXC    =      -26.003633924753    ERCDC =        1.510895006721
 CYCLE:    3    ETOTAL =     -291.537349101208    ERROR =        1.853866030563

 CYCLE:    4    EUPPER =     -267.364464415120    CDMIX =        0.300000000000
 CYCLE:    4    ELOWER =     -267.488288690336    SHIFT =        0.000000000000
 CYCLE:    4    EXC    =      -26.051138989724    ERCDC =        0.315855590027
 CYCLE:    4    ETOTAL =     -293.415603404844    ERROR =        0.123824275216

 CYCLE:    5    EUPPER =     -267.414421908179    CDMIX =        0.300000000000
 CYCLE:    5    ELOWER =     -267.436742036441    SHIFT =        0.000000000000
 CYCLE:    5    EXC    =      -26.088153505163    ERCDC =        0.086356098282
 CYCLE:    5    ETOTAL =     -293.502575413342    ERROR =        0.022320128262

 CYCLE:    6    EUPPER =     -267.456238169817    CDMIX =        0.300000000000
 CYCLE:    6    ELOWER =     -267.463691970857    SHIFT =        0.000000000000
 CYCLE:    6    EXC    =      -26.103835174028    ERCDC =        0.044942316400
 CYCLE:    6    ETOTAL =     -293.560073343846    ERROR =        0.007453801039

 CYCLE:    7    EUPPER =     -267.457528970508    CDMIX =        0.300000000000
 CYCLE:    7    ELOWER =     -267.460553541795    SHIFT =        0.000000000000
 CYCLE:    7    EXC    =      -26.115043974969    ERCDC =        0.030379011658
 CYCLE:    7    ETOTAL =     -293.572572945476    ERROR =        0.003024571288

 CYCLE:    8    EUPPER =     -267.463150217295    CDMIX =        0.300000000000
 CYCLE:    8    ELOWER =     -267.464437190365    SHIFT =        0.000000000000
 CYCLE:    8    EXC    =      -26.128987542036    EDIIS =        0.019471935553
 CYCLE:    8    ETOTAL =     -293.592137759331    ERROR =        0.001286973069

 CYCLE:    9    EUPPER =     -267.451388509890    CDMIX =        0.300000000000
 CYCLE:    9    ELOWER =     -267.452540407788    SHIFT =        0.000000000000
 CYCLE:    9    EXC    =      -26.132982180045    EDIIS =        0.034965113584
 CYCLE:    9    ETOTAL =     -293.584370689935    ERROR =        0.001151897898

 CYCLE:   10    EUPPER =     -267.466922559751    CDMIX =        0.300000000000
 CYCLE:   10    ELOWER =     -267.466934993454    SHIFT =        0.000000000000
 CYCLE:   10    EXC    =      -26.133515697073    EDIIS =        0.002716824420
 CYCLE:   10    ETOTAL =     -293.600438256824    ERROR =        0.000012433703

 CYCLE:   11    EUPPER =     -267.466948952340    CDMIX =        0.300000000000
 CYCLE:   11    ELOWER =     -267.466950119798    SHIFT =        0.000000000000
 CYCLE:   11    EXC    =      -26.133429228484    EDIIS =        0.001110619217
 CYCLE:   11    ETOTAL =     -293.600378180824    ERROR =        0.000001167459

 CYCLE:   12    EUPPER =     -267.466781402984    CDMIX =        0.300000000000
 CYCLE:   12    ELOWER =     -267.466781497040    SHIFT =        0.000000000000
 CYCLE:   12    EXC    =      -26.133352339067    EDIIS =        0.000322211167
 CYCLE:   12    ETOTAL =     -293.600133742051    ERROR =        0.000000094056

 CYCLE:   13    EUPPER =     -267.466618145473    CDMIX =        0.100000000000
 CYCLE:   13    ELOWER =     -267.466618264652    SHIFT =        0.000000000000
 CYCLE:   13    EXC    =      -26.133500952397    ERCDC =        0.000320664185
 CYCLE:   13    ETOTAL =     -293.600119097870    ERROR =        0.000000119178
 
 *** SCF CONVERGED ***
 

 ELECTRONIC CORE ENERGY      =       -461.121094934
 ELECTRONIC COULOMB ENERGY   =        193.654476788
 ELECTRONIC HARTREE ENERGY   =       -267.466618145

 EXCHANGE ENERGY             =        -25.162599536
 CORRELATION ENERGY          =         -0.970901416
 EXCHANGE-CORRELATION ENERGY =        -26.133500952

 ELECTRONIC SCF ENERGY       =       -293.600119098
 NUCLEAR-REPULSION ENERGY    =        101.909555711
 TOTAL SCF ENERGY            =       -191.690563387
                                                                                

 SCF ITERATION                    STEP TIME:     0.955  TOTAL TIME:       2.991
 
 
 
 *********************************************
 *** TRANSITION STATE SADDLE INTERPOLATION ***
 *********************************************


 UNRELAXED COORDINATES OF SADDLE STEP 0 IN ANGSTROM

  NO.  ATOM        X              Y              Z        Z-ATOM   MASS   TYPE

    1  C         0.000000       0.000000       0.000000       6    12.011  QM
    2  O         0.000000       0.000000       1.232679       8    15.999  QM
    3  C         1.226800       0.000000      -0.846858       6    12.011  QM
    4  C         2.467775       0.000000      -0.307240       6    12.011  QM
    5  H         1.080517       0.000000      -1.935608       1     1.008  QM
    6  H         3.368523       0.000000      -0.930538       1     1.008  QM
    7  H         2.587475       0.000000       0.783649       1     1.008  QM
    8  H        -0.967397       0.000000      -0.569014       1     1.008  QM


 UNRELAXED SCF-ENERGY CALCULATED IN 12 CYCLES
 
 UNRELAXED TOTAL SADDLE ENERGY = -191.686995054965
 


 ALIGNED COORDINATES OF REFERENCE STRUCTURE IN ANGSTROM

  NO.  ATOM        X              Y              Z        Z-ATOM   MASS   TYPE

    1  C        -0.734119      -0.524814       0.000000       6    12.011  QM
    2  O        -1.386394       0.521148       0.000000       8    15.999  QM
    3  C         0.754970      -0.594232       0.000000       6    12.011  QM
    4  C         1.522431       0.520313       0.000000       6    12.011  QM
    5  H         1.206960      -1.595472       0.000000       1     1.008  QM
    6  H         2.616560       0.468060       0.000000       1     1.008  QM
    7  H         1.046754       1.509301       0.000000       1     1.008  QM
    8  H        -1.253887      -1.519537       0.000000       1     1.008  QM


 ALIGNED COORDINATES OF REACTANT IN ANGSTROM

  NO.  ATOM        X              Y              Z        Z-ATOM   MASS   TYPE

    1  C        -0.617464       0.328249       0.000107       6    12.011  QM
    2  O        -1.724359      -0.212964      -0.000075       8    15.999  QM
    3  C         0.669154      -0.402686      -0.000081       6    12.011  QM
    4  C         1.844568       0.268315       0.000052       6    12.011  QM
    5  H         0.618319      -1.499137      -0.000405       1     1.008  QM
    6  H         2.811415      -0.246474      -0.000082       1     1.008  QM
    7  H         1.861691       1.366815       0.000302       1     1.008  QM
    8  H        -0.516584       1.448939       0.000440       1     1.008  QM

 SIMILARITY INDEX: 0.731
 


 UNRELAXED COORDINATES OF SADDLE STEP 1 IN ANGSTROM

  NO.  ATOM        X              Y              Z        Z-ATOM   MASS   TYPE

    1  C        -0.629130       0.242943       0.000097       6    12.011  QM
    2  O        -1.690562      -0.139553      -0.000068       8    15.999  QM
    3  C         0.677736      -0.421841      -0.000073       6    12.011  QM
    4  C         1.812354       0.293515       0.000047       6    12.011  QM
    5  H         0.677183      -1.508770      -0.000365       1     1.008  QM
    6  H         2.791930      -0.175021      -0.000074       1     1.008  QM
    7  H         1.780198       1.381063       0.000272       1     1.008  QM
    8  H        -0.590314       1.152091       0.000396       1     1.008  QM


 UNRELAXED SCF-ENERGY CALCULATED IN 13 CYCLES
 
 UNRELAXED TOTAL SADDLE ENERGY = -191.623806448163
 
 
 
 
 ***************************************
 *** MOLECULAR GEOMETRY OPTIMIZATION ***
 ***************************************
 
 INTERPOLATION DISTANCE: 5.9389139544
 
 *** ACTIVE DEGREES OF FREEDOM: 18 ***
 
 *** ENTERING OPTIMIZATION CYCLE: 1 ***
 

 PROJECTED CARTESIAN GRADIENTS IN A.U.

  NO.  ATOM        X             Y             Z

    1  C       -0.187513      0.046423      0.000009
    2  O        0.203023      0.041936      0.000019
    3  C       -0.007366     -0.006588     -0.000001
    4  C       -0.020950     -0.013583     -0.000005
    5  H       -0.000007      0.000709     -0.000004
    6  H       -0.009126      0.003626      0.000002
    7  H       -0.010167     -0.010959     -0.000003
    8  H       -0.044525     -0.251076     -0.000082


 ACTIVE CARTESIAN GRADIENTS

              1          2          3          4          5          6
          -0.212356   0.049421   0.000007   0.180822   0.129588   0.000042

              7          8          9         10         11         12
          -0.026874   0.133376   0.000041   0.023670   0.054931   0.000014

             13         14         15         16         17         18
          -0.079501   0.110373   0.000024  -0.070398  -0.046268   0.040507


 FULL LOCAL GRADIENT

              1          2          3          4          5          6
          -0.250518   0.213298   0.000005   0.175431  -0.014965   0.000035

              7          8          9         10         11         12
          -0.000744   0.031677   0.000045  -0.004643   0.042265   0.000008

             13         14         15         16         17         18
          -0.037406   0.038323   0.000021  -0.016535  -0.017036   0.029283


 TANGENTIAL LOCAL GRADIENTS IN A.U.

              1          2          3          4          5          6
           0.213298   0.000005   0.175431  -0.014965   0.000035  -0.000744

              7          8          9         10         11         12
           0.031677   0.000045  -0.004643   0.042265   0.000008  -0.037406

             13         14         15         16         17
           0.038323   0.000021  -0.016535  -0.017036   0.029283
 
 RMSQ FORCE :   0.0701247  MAXIMUM :   0.0003000  CONVERGED : NO
 MAX FORCE  :   0.2132981  MAXIMUM :   0.0004500  CONVERGED : NO
 RMSQ FORCE6:   4.9298753  MAXIMUM6:   0.0003000  CONVERGED : NO
 MAX FORCE6 :   4.7867019  MAXIMUM6:   0.0004500  CONVERGED : NO
 


 HESSIAN EIGENVALUES


                1           2           3           4           5           6
             1.00000     1.00000     1.00000     1.00000     1.00000     1.00000
 


                7           8           9          10          11          12
             1.00000     1.00000     1.00000     1.00000     1.00000     1.00000
 


               13          14          15          16          17
             1.00000     1.00000     1.00000     1.00000     1.00000
 


 NEWTON STEP 0.289 EXCEEDED TRUST RADIUS 0.200
 LAMBDA ITERATION CONVERGED IN 2 CYCLES
 LAMBDA FOR LMQA STEP: 0.446

  |TANGENTIAL STEP| =   0.200000  |PARALLEL STEP| =   0.003369


 STEP IN NORMAL COORDINATES

              1          2          3          4          5          6
           0.146164  -0.070792  -0.000006  -0.100599   0.031734  -0.000023

              7          8          9         10         11         12
          -0.004946  -0.006277  -0.000031   0.006443  -0.027843  -0.000005

             13         14         15         16         17         18
           0.022104  -0.022644  -0.000015   0.009907   0.011198  -0.020084

 DISPLACEMENT STEP IN ANGSTROM

  NO.  ATOM        X             Y             Z

    1  C        0.068298     -0.033704     -0.000005
    2  O       -0.064002      0.016771     -0.000004
    3  C        0.004847     -0.002348      0.000002
    4  C        0.002050      0.007088      0.000000
    5  H        0.014332     -0.002731      0.000011
    6  H       -0.001603      0.015210      0.000001
    7  H       -0.015837      0.006526     -0.000006
    8  H       -0.001474      0.014161      0.000019


 ACTIVE CARTESIAN DISPLACEMENT STEP

              1          2          3          4          5          6
           0.146164  -0.070792  -0.000006  -0.100599   0.031734  -0.000023

              7          8          9         10         11         12
          -0.004946  -0.006277  -0.000031   0.006443  -0.027843  -0.000005

             13         14         15         16         17         18
           0.022104  -0.022644  -0.000015   0.009907   0.011198  -0.020084
 
 PREDICTED ENERGY CHANGE: -0.036976732
 
 INTERPOLATION DISTANCE: 5.9389139544


 COORDINATES OF OPTIMIZATION STEP 1 IN ANGSTROM

  NO.  ATOM        X              Y              Z        Z-ATOM   MASS   TYPE

    1  C        -0.560832       0.209239       0.000092       6    12.011  QM
    2  O        -1.754564      -0.122782      -0.000072       8    15.999  QM
    3  C         0.682583      -0.424189      -0.000071       6    12.011  QM
    4  C         1.814404       0.300603       0.000047       6    12.011  QM
    5  H         0.691515      -1.511501      -0.000354       1     1.008  QM
    6  H         2.790327      -0.159811      -0.000073       1     1.008  QM
    7  H         1.764361       1.387589       0.000266       1     1.008  QM
    8  H        -0.591788       1.166252       0.000415       1     1.008  QM


 
 NEW SCF-ENERGY CALCULATED IN 16 CYCLES
 

 TOTAL ENERGY    =       -191.650967048

 ENERGY CHANGE =         -0.027160600
 ENERGY RATIO  =          0.734532183
 TRUST RADIUS  =          0.200000000
 
 BFGS DELTA*GAMMA: 0.559E-01
 
 BFGS DELTA*DE2*DELTA: 0.400E-01
 
 *** ENTERING OPTIMIZATION CYCLE: 2 ***
 

 PROJECTED CARTESIAN GRADIENTS IN A.U.

  NO.  ATOM        X             Y             Z

    1  C        0.047131      0.029640      0.000014
    2  O        0.006325      0.002867     -0.000001
    3  C       -0.027865      0.025745      0.000008
    4  C       -0.010938     -0.011205     -0.000004
    5  H       -0.001163      0.003934     -0.000002
    6  H       -0.011554      0.005773      0.000003
    7  H       -0.006746     -0.008578     -0.000003
    8  H       -0.034483     -0.165062     -0.000055


 ACTIVE CARTESIAN GRADIENTS

              1          2          3          4          5          6
           0.053320   0.034947   0.000015   0.026191   0.054234   0.000020

              7          8          9         10         11         12
          -0.028684   0.106402   0.000032   0.022101   0.032238   0.000008

             13         14         15         16         17         18
          -0.051111   0.074358   0.000017  -0.048955  -0.027851   0.029876


 FULL LOCAL GRADIENT

              1          2          3          4          5          6
          -0.141421  -0.047664   0.000014   0.046774   0.034754   0.000018

              7          8          9         10         11         12
          -0.020154   0.061557   0.000033   0.007571   0.025087   0.000005

             13         14         15         16         17         18
          -0.028451   0.034720   0.000015  -0.018683  -0.011142   0.023072


 TANGENTIAL LOCAL GRADIENTS IN A.U.

              1          2          3          4          5          6
          -0.047664   0.000014   0.046774   0.034754   0.000018  -0.020154

              7          8          9         10         11         12
           0.061557   0.000033   0.007571   0.025087   0.000005  -0.028451

             13         14         15         16         17
           0.034720   0.000015  -0.018683  -0.011142   0.023072

 COSANG =         0.121080087
 
 RMSQ FORCE :   0.0282531  MAXIMUM :   0.0003000  CONVERGED : NO
 MAX FORCE  :   0.0615574  MAXIMUM :   0.0004500  CONVERGED : NO
 RMSQ FORCE6:   4.4469050  MAXIMUM6:   0.0003000  CONVERGED : NO
 MAX FORCE6 :   4.4175986  MAXIMUM6:   0.0004500  CONVERGED : NO
 RMSQ DR    :   0.0471471  MAXIMUM :   0.0012000  CONVERGED : NO
 MAX DR     :   0.1461635  MAXIMUM :   0.0018000  CONVERGED : NO
 


 HESSIAN EIGENVALUES


                1           2           3           4           5           6
             0.72987     1.00000     1.00000     1.00000     1.00000     1.00000
 


                7           8           9          10          11          12
             1.00000     1.00000     1.00000     1.00000     1.00000     1.00000
 


               13          14          15          16          17
             1.00000     1.00000     1.00000     1.00000     1.88674
 


 LAMBDA FOR LMQA STEP: 0.00

  |TANGENTIAL STEP| =   0.128510  |PARALLEL STEP| =   0.001391


 STEP IN NORMAL COORDINATES

              1          2          3          4          5          6
          -0.022907  -0.080837  -0.000018  -0.028153   0.051795  -0.000020

              7          8          9         10         11         12
           0.008550  -0.038304  -0.000042  -0.002202  -0.030297  -0.000006

             13         14         15         16         17         18
           0.029420  -0.035981  -0.000019   0.019769   0.013487  -0.028042

 DISPLACEMENT STEP IN ANGSTROM

  NO.  ATOM        X             Y             Z

    1  C       -0.010715     -0.036990     -0.000009
    2  O       -0.008741      0.027870      0.000002
    3  C        0.018028     -0.017924     -0.000003
    4  C        0.001448      0.009764      0.000001
    5  H        0.015751     -0.004416      0.000012
    6  H        0.001559      0.013963      0.000000
    7  H       -0.015982      0.007831     -0.000006
    8  H        0.003254      0.027441      0.000025


 ACTIVE CARTESIAN DISPLACEMENT STEP

              1          2          3          4          5          6
          -0.022907  -0.080837  -0.000018  -0.028153   0.051795  -0.000020

              7          8          9         10         11         12
           0.008550  -0.038304  -0.000042  -0.002202  -0.030297  -0.000006

             13         14         15         16         17         18
           0.029420  -0.035981  -0.000019   0.019769   0.013487  -0.028042
 
 PREDICTED ENERGY CHANGE: -0.006741817
 
 INTERPOLATION DISTANCE: 5.9389139544
 
 *** CDFTOL TIGHTEN TO 0.100E-03 ***


 COORDINATES OF OPTIMIZATION STEP 2 IN ANGSTROM

  NO.  ATOM        X              Y              Z        Z-ATOM   MASS   TYPE

    1  C        -0.571547       0.172249       0.000083       6    12.011  QM
    2  O        -1.763304      -0.094913      -0.000070       8    15.999  QM
    3  C         0.700611      -0.442112      -0.000074       6    12.011  QM
    4  C         1.815852       0.310368       0.000048       6    12.011  QM
    5  H         0.707266      -1.515917      -0.000342       1     1.008  QM
    6  H         2.791886      -0.145847      -0.000073       1     1.008  QM
    7  H         1.748379       1.395419       0.000260       1     1.008  QM
    8  H        -0.588534       1.193692       0.000440       1     1.008  QM


 
 NEW SCF-ENERGY CALCULATED IN 11 CYCLES
 

 TOTAL ENERGY    =       -191.658488170

 ENERGY CHANGE =         -0.007521122
 ENERGY RATIO  =          1.115592705
 TRUST RADIUS  =          0.200000000
 
 BFGS DELTA*GAMMA: 0.117E-01
 
 BFGS DELTA*DE2*DELTA: 0.139E-01
 
 *** ENTERING OPTIMIZATION CYCLE: 3 ***
 

 PROJECTED CARTESIAN GRADIENTS IN A.U.

  NO.  ATOM        X             Y             Z

    1  C        0.014960     -0.045653     -0.000014
    2  O        0.026931      0.036534      0.000012
    3  C       -0.016997      0.022850      0.000009
    4  C       -0.009266      0.001277     -0.000001
    5  H       -0.006509      0.017202      0.000003
    6  H       -0.014211      0.006800      0.000003
    7  H       -0.005992     -0.006506     -0.000003
    8  H       -0.041568     -0.088742     -0.000032


 ACTIVE CARTESIAN GRADIENTS

              1          2          3          4          5          6
           0.016909  -0.052377  -0.000015   0.039861   0.041225   0.000016

              7          8          9         10         11         12
          -0.010136   0.057375   0.000020   0.027179   0.013016   0.000003

             13         14         15         16         17         18
          -0.024274   0.052445   0.000011  -0.023423  -0.011020   0.030064


 FULL LOCAL GRADIENT

              1          2          3          4          5          6
          -0.106695  -0.023859  -0.000014  -0.002623  -0.045756   0.000012

              7          8          9         10         11         12
           0.001139   0.013083   0.000020   0.014923   0.006497   0.000000

             13         14         15         16         17         18
          -0.005214   0.020377   0.000009   0.000305   0.001845   0.024441


 TANGENTIAL LOCAL GRADIENTS IN A.U.

              1          2          3          4          5          6
          -0.023859  -0.000014  -0.002623  -0.045756   0.000012   0.001139

              7          8          9         10         11         12
           0.013083   0.000020   0.014923   0.006497   0.000000  -0.005214

             13         14         15         16         17
           0.020377   0.000009   0.000305   0.001845   0.024441

 COSANG =         0.250004805
 
 RMSQ FORCE :   0.0156249  MAXIMUM :   0.0003000  CONVERGED : NO
 MAX FORCE  :   0.0457557  MAXIMUM :   0.0004500  CONVERGED : NO
 RMSQ FORCE6:   3.8609614  MAXIMUM6:   0.0003000  CONVERGED : NO
 MAX FORCE6 :   3.8382791  MAXIMUM6:   0.0004500  CONVERGED : NO
 RMSQ DR    :   0.0302920  MAXIMUM :   0.0012000  CONVERGED : NO
 MAX DR     :   0.0808368  MAXIMUM :   0.0018000  CONVERGED : NO
 


 HESSIAN EIGENVALUES


                1           2           3           4           5           6
             0.42079     0.99975     1.00000     1.00000     1.00000     1.00000
 


                7           8           9          10          11          12
             1.00000     1.00000     1.00000     1.00000     1.00000     1.00000
 


               13          14          15          16          17
             1.00000     1.00000     1.00000     1.38642     1.95609
 


 LAMBDA FOR LMQA STEP: 0.00

  |TANGENTIAL STEP| =   0.098740  |PARALLEL STEP| =   0.000821


 STEP IN NORMAL COORDINATES

              1          2          3          4          5          6
          -0.023476   0.003902   0.000009  -0.041763   0.057271  -0.000022

              7          8          9         10         11         12
          -0.002452  -0.019301  -0.000041  -0.015805  -0.019326  -0.000002

             13         14         15         16         17         18
           0.015735  -0.035931  -0.000018   0.006865   0.003134  -0.039526

 DISPLACEMENT STEP IN ANGSTROM

  NO.  ATOM        X             Y             Z

    1  C       -0.010991      0.001931      0.000004
    2  O       -0.014179      0.010110     -0.000005
    3  C        0.019031     -0.023081     -0.000006
    4  C        0.001757      0.004550     -0.000000
    5  H        0.020307     -0.013404      0.000010
    6  H        0.005324      0.012973     -0.000001
    7  H       -0.016271      0.008112     -0.000006
    8  H        0.013312      0.009345      0.000021


 ACTIVE CARTESIAN DISPLACEMENT STEP

              1          2          3          4          5          6
          -0.023476   0.003902   0.000009  -0.041763   0.057271  -0.000022

              7          8          9         10         11         12
          -0.002452  -0.019301  -0.000041  -0.015805  -0.019326  -0.000002

             13         14         15         16         17         18
           0.015735  -0.035931  -0.000018   0.006865   0.003134  -0.039526
 
 PREDICTED ENERGY CHANGE: -0.002617320
 
 INTERPOLATION DISTANCE: 5.9389139544
 
 *** SCFTOL TIGHTEN TO 0.100E-06 ***
 
 *** CDFTOL TIGHTEN TO 0.750E-04 ***


 COORDINATES OF OPTIMIZATION STEP 3 IN ANGSTROM

  NO.  ATOM        X              Y              Z        Z-ATOM   MASS   TYPE

    1  C        -0.582538       0.174180       0.000087       6    12.011  QM
    2  O        -1.777483      -0.084803      -0.000074       8    15.999  QM
    3  C         0.719642      -0.465194      -0.000080       6    12.011  QM
    4  C         1.817608       0.314918       0.000048       6    12.011  QM
    5  H         0.727573      -1.529322      -0.000333       1     1.008  QM
    6  H         2.797210      -0.132874      -0.000074       1     1.008  QM
    7  H         1.732108       1.403532       0.000254       1     1.008  QM
    8  H        -0.575222       1.203037       0.000461       1     1.008  QM


 
 NEW SCF-ENERGY CALCULATED IN 11 CYCLES
 

 TOTAL ENERGY    =       -191.662589329

 ENERGY CHANGE =         -0.004101159
 ENERGY RATIO  =          1.566930535
 TRUST RADIUS  =          0.200000000
 
 BFGS DELTA*GAMMA: 0.238E-02
 
 BFGS DELTA*DE2*DELTA: 0.540E-02
 
 *** ENTERING OPTIMIZATION CYCLE: 4 ***
 

 PROJECTED CARTESIAN GRADIENTS IN A.U.

  NO.  ATOM        X             Y             Z

    1  C        0.000119     -0.032838     -0.000010
    2  O        0.018881      0.035344      0.000012
    3  C        0.005708      0.001190      0.000004
    4  C       -0.007615      0.005545      0.000000
    5  H       -0.006832      0.024409      0.000006
    6  H       -0.015284      0.006362      0.000003
    7  H       -0.005858     -0.002090     -0.000003
    8  H       -0.041082     -0.079388     -0.000030


 ACTIVE CARTESIAN GRADIENTS

              1          2          3          4          5          6
           0.000135  -0.037845  -0.000011   0.023834   0.054100   0.000019

              7          8          9         10         11         12
           0.001505   0.034517   0.000015   0.028067   0.008480   0.000002

             13         14         15         16         17         18
          -0.020777   0.053250   0.000011  -0.021503  -0.013006   0.029545


 FULL LOCAL GRADIENT

              1          2          3          4          5          6
          -0.097369  -0.004449  -0.000010  -0.007702  -0.022082   0.000014

              7          8          9         10         11         12
           0.013702  -0.008296   0.000015   0.016982   0.002409  -0.000000

             13         14         15         16         17         18
          -0.003665   0.023951   0.000010   0.000122  -0.001265   0.023777


 TANGENTIAL LOCAL GRADIENTS IN A.U.

              1          2          3          4          5          6
          -0.004449  -0.000010  -0.007702  -0.022082   0.000014   0.013702

              7          8          9         10         11         12
          -0.008296   0.000015   0.016982   0.002409  -0.000000  -0.003665

             13         14         15         16         17
           0.023951   0.000010   0.000122  -0.001265   0.023777

 COSANG =         0.781280771
 
 RMSQ FORCE :   0.0115594  MAXIMUM :   0.0003000  CONVERGED : NO
 MAX FORCE  :   0.0239515  MAXIMUM :   0.0004500  CONVERGED : NO
 RMSQ FORCE6:   3.1550849  MAXIMUM6:   0.0003000  CONVERGED : NO
 MAX FORCE6 :   3.1483284  MAXIMUM6:   0.0004500  CONVERGED : NO
 RMSQ DR    :   0.0232740  MAXIMUM :   0.0012000  CONVERGED : NO
 MAX DR     :   0.0572708  MAXIMUM :   0.0018000  CONVERGED : NO
 


 HESSIAN EIGENVALUES


                1           2           3           4           5           6
             0.16470     0.99212     0.99999     1.00000     1.00000     1.00000
 


                7           8           9          10          11          12
             1.00000     1.00000     1.00000     1.00000     1.00000     1.00000
 


               13          14          15          16          17
             1.00000     1.00000     1.06671     1.43864     1.96390
 


 LAMBDA FOR LMQA STEP: 0.00

  |TANGENTIAL STEP| =   0.199512  |PARALLEL STEP| =   0.003352


 STEP IN NORMAL COORDINATES

              1          2          3          4          5          6
          -0.034413   0.005876   0.000022  -0.065289   0.099974  -0.000061

              7          8          9         10         11         12
          -0.032902  -0.002465  -0.000086  -0.047050  -0.034087  -0.000004

             13         14         15         16         17         18
           0.029184  -0.095010  -0.000047   0.013142   0.010408  -0.098570

 DISPLACEMENT STEP IN ANGSTROM

  NO.  ATOM        X             Y             Z

    1  C       -0.016111      0.002904      0.000010
    2  O       -0.022503      0.017810     -0.000013
    3  C        0.020897     -0.032201     -0.000007
    4  C        0.002612      0.004179     -0.000003
    5  H        0.049254     -0.043009      0.000019
    6  H        0.015775      0.029589     -0.000002
    7  H       -0.037425      0.013964     -0.000015
    8  H        0.036512      0.015209      0.000049


 ACTIVE CARTESIAN DISPLACEMENT STEP

              1          2          3          4          5          6
          -0.034413   0.005876   0.000022  -0.065289   0.099974  -0.000061

              7          8          9         10         11         12
          -0.032902  -0.002465  -0.000086  -0.047050  -0.034087  -0.000004

             13         14         15         16         17         18
           0.029184  -0.095010  -0.000047   0.013142   0.010408  -0.098570
 
 PREDICTED ENERGY CHANGE: -0.003417772
 
 INTERPOLATION DISTANCE: 5.9389139544


 COORDINATES OF OPTIMIZATION STEP 4 IN ANGSTROM

  NO.  ATOM        X              Y              Z        Z-ATOM   MASS   TYPE

    1  C        -0.598649       0.177084       0.000097       6    12.011  QM
    2  O        -1.799987      -0.066993      -0.000087       8    15.999  QM
    3  C         0.740540      -0.497395      -0.000087       6    12.011  QM
    4  C         1.820221       0.319097       0.000045       6    12.011  QM
    5  H         0.776827      -1.572331      -0.000314       1     1.008  QM
    6  H         2.812985      -0.103285      -0.000076       1     1.008  QM
    7  H         1.694683       1.417496       0.000239       1     1.008  QM
    8  H        -0.538710       1.218246       0.000510       1     1.008  QM


 
 NEW SCF-ENERGY CALCULATED IN 12 CYCLES
 

 TOTAL ENERGY    =       -191.667689599

 ENERGY CHANGE =         -0.005100271
 ENERGY RATIO  =          1.492279500
 TRUST RADIUS  =          0.300000000
 
 BFGS DELTA*GAMMA: 0.395E-02
 
 BFGS DELTA*DE2*DELTA: 0.739E-02
 
 *** ENTERING OPTIMIZATION CYCLE: 5 ***
 

 PROJECTED CARTESIAN GRADIENTS IN A.U.

  NO.  ATOM        X             Y             Z

    1  C       -0.010700     -0.021027     -0.000007
    2  O        0.007020      0.030419      0.000010
    3  C        0.020914     -0.009082      0.000000
    4  C       -0.000083      0.005519      0.000001
    5  H       -0.004512      0.015017      0.000005
    6  H       -0.014136      0.005090      0.000003
    7  H       -0.006780      0.007022     -0.000002
    8  H       -0.037515     -0.063437     -0.000027


 ACTIVE CARTESIAN GRADIENTS

              1          2          3          4          5          6
          -0.012094  -0.024407  -0.000007   0.004620   0.055630   0.000020

              7          8          9         10         11         12
           0.006342   0.021734   0.000011   0.028927   0.004595   0.000002

             13         14         15         16         17         18
          -0.016505   0.036003   0.000011  -0.016520  -0.018172   0.026074


 FULL LOCAL GRADIENT

              1          2          3          4          5          6
          -0.079275   0.010045  -0.000006  -0.014303   0.000600   0.000015

              7          8          9         10         11         12
           0.017016  -0.015317   0.000010   0.019116  -0.000916  -0.000000

             13         14         15         16         17         18
          -0.001838   0.010856   0.000009   0.000979  -0.008582   0.020086


 TANGENTIAL LOCAL GRADIENTS IN A.U.

              1          2          3          4          5          6
           0.010045  -0.000006  -0.014303   0.000600   0.000015   0.017016

              7          8          9         10         11         12
          -0.015317   0.000010   0.019116  -0.000916  -0.000000  -0.001838

             13         14         15         16         17
           0.010856   0.000009   0.000979  -0.008582   0.020086

 COSANG =         0.737855611
 
 RMSQ FORCE :   0.0102772  MAXIMUM :   0.0003000  CONVERGED : NO
 MAX FORCE  :   0.0200859  MAXIMUM :   0.0004500  CONVERGED : NO
 RMSQ FORCE6:   2.2316482  MAXIMUM6:   0.0003000  CONVERGED : NO
 MAX FORCE6 :   2.2288683  MAXIMUM6:   0.0004500  CONVERGED : NO
 RMSQ DR    :   0.0470320  MAXIMUM :   0.0012000  CONVERGED : NO
 MAX DR     :   0.0999736  MAXIMUM :   0.0018000  CONVERGED : NO
 


 HESSIAN EIGENVALUES


                1           2           3           4           5           6
             0.08632     0.91925     0.99999     1.00000     1.00000     1.00000
 


                7           8           9          10          11          12
             1.00000     1.00000     1.00000     1.00000     1.00000     1.00000
 


               13          14          15          16          17
             1.00000     1.01902     1.04097     1.52846     1.94445
 


 LAMBDA FOR LMQA STEP: 0.00

  |TANGENTIAL STEP| =   0.192535  |PARALLEL STEP| =   0.003122


 STEP IN NORMAL COORDINATES

              1          2          3          4          5          6
          -0.021478   0.010960   0.000025  -0.039773   0.086827  -0.000072

              7          8          9         10         11         12
          -0.047456   0.014493  -0.000087  -0.062301  -0.027952  -0.000003

             13         14         15         16         17         18
           0.024899  -0.085985  -0.000054   0.008618   0.020759  -0.108323

 DISPLACEMENT STEP IN ANGSTROM

  NO.  ATOM        X             Y             Z

    1  C       -0.010055      0.005161      0.000011
    2  O       -0.013628      0.014119     -0.000015
    3  C        0.007493     -0.024597     -0.000004
    4  C       -0.003666      0.001869     -0.000005
    5  H        0.052066     -0.041941      0.000019
    6  H        0.018263      0.031112     -0.000002
    7  H       -0.037772      0.005501     -0.000016
    8  H        0.043239      0.009717      0.000051


 ACTIVE CARTESIAN DISPLACEMENT STEP

              1          2          3          4          5          6
          -0.021478   0.010960   0.000025  -0.039773   0.086827  -0.000072

              7          8          9         10         11         12
          -0.047456   0.014493  -0.000087  -0.062301  -0.027952  -0.000003

             13         14         15         16         17         18
           0.024899  -0.085985  -0.000054   0.008618   0.020759  -0.108323
 
 PREDICTED ENERGY CHANGE: -0.001935276
 
 INTERPOLATION DISTANCE: 5.9389139544


 COORDINATES OF OPTIMIZATION STEP 5 IN ANGSTROM

  NO.  ATOM        X              Y              Z        Z-ATOM   MASS   TYPE

    1  C        -0.608704       0.182245       0.000108       6    12.011  QM
    2  O        -1.813615      -0.052874      -0.000102       8    15.999  QM
    3  C         0.748032      -0.521992      -0.000091       6    12.011  QM
    4  C         1.816555       0.320966       0.000040       6    12.011  QM
    5  H         0.828892      -1.614272      -0.000295       1     1.008  QM
    6  H         2.831248      -0.072173      -0.000078       1     1.008  QM
    7  H         1.656911       1.422997       0.000223       1     1.008  QM
    8  H        -0.495470       1.227964       0.000561       1     1.008  QM


 
 NEW SCF-ENERGY CALCULATED IN 13 CYCLES
 

 TOTAL ENERGY    =       -191.670564829

 ENERGY CHANGE =         -0.002875230
 ENERGY RATIO  =          1.485695050
 TRUST RADIUS  =          0.300000000
 
 BFGS DELTA*GAMMA: 0.252E-02
 
 BFGS DELTA*DE2*DELTA: 0.439E-02
 
 *** ENTERING OPTIMIZATION CYCLE: 6 ***
 

 PROJECTED CARTESIAN GRADIENTS IN A.U.

  NO.  ATOM        X             Y             Z

    1  C       -0.011971     -0.012336     -0.000003
    2  O       -0.000067      0.024626      0.000008
    3  C        0.022046     -0.009810     -0.000001
    4  C        0.003373      0.005436      0.000001
    5  H        0.000002      0.000375      0.000004
    6  H       -0.007010      0.002063      0.000002
    7  H       -0.007054      0.010883     -0.000002
    8  H       -0.032090     -0.053749     -0.000025


 ACTIVE CARTESIAN GRADIENTS

              1          2          3          4          5          6
          -0.013533  -0.014412  -0.000004  -0.004804   0.051102   0.000020

              7          8          9         10         11         12
           0.002967   0.020744   0.000009   0.023339   0.007548   0.000003

             13         14         15         16         17         18
          -0.014879   0.018920   0.000011  -0.009200  -0.021500   0.021755


 FULL LOCAL GRADIENT

              1          2          3          4          5          6
          -0.064865   0.012612  -0.000003  -0.014151   0.012745   0.000015

              7          8          9         10         11         12
           0.011560  -0.011439   0.000007   0.014055   0.002395   0.000001

             13         14         15         16         17         18
          -0.001659  -0.003330   0.000008   0.005073  -0.013518   0.015695


 TANGENTIAL LOCAL GRADIENTS IN A.U.

              1          2          3          4          5          6
           0.012612  -0.000003  -0.014151   0.012745   0.000015   0.011560

              7          8          9         10         11         12
          -0.011439   0.000007   0.014055   0.002395   0.000001  -0.001659

             13         14         15         16         17
          -0.003330   0.000008   0.005073  -0.013518   0.015695

 COSANG =         0.851788822
 
 RMSQ FORCE :   0.0092614  MAXIMUM :   0.0003000  CONVERGED : NO
 MAX FORCE  :   0.0156950  MAXIMUM :   0.0004500  CONVERGED : NO
 RMSQ FORCE6:   0.0286769  MAXIMUM6:   0.0003000  CONVERGED : NO
 MAX FORCE6 :   0.0918057  MAXIMUM6:   0.0004500  CONVERGED : NO
 RMSQ DR    :   0.0453869  MAXIMUM :   0.0012000  CONVERGED : NO
 MAX DR     :   0.1083229  MAXIMUM :   0.0018000  CONVERGED : NO
 


 HESSIAN EIGENVALUES


                1           2           3           4           5           6
             0.06016     0.71922     0.99998     0.99999     1.00000     1.00000
 


                7           8           9          10          11          12
             1.00000     1.00000     1.00000     1.00000     1.00000     1.00000
 


               13          14          15          16          17
             1.00599     1.01102     1.10869     1.45505     1.91116
 


 LAMBDA FOR LMQA STEP: 0.00

  |TANGENTIAL STEP| =   0.135545  |PARALLEL STEP| =   0.001547


 STEP IN NORMAL COORDINATES

              1          2          3          4          5          6
          -0.004936   0.014185   0.000020  -0.003063   0.046275  -0.000065

              7          8          9         10         11         12
          -0.040537   0.020572  -0.000064  -0.054433  -0.020819  -0.000003

             13         14         15         16         17         18
           0.016175  -0.044490  -0.000048  -0.004211   0.028647  -0.086349

 DISPLACEMENT STEP IN ANGSTROM

  NO.  ATOM        X             Y             Z

    1  C       -0.002311      0.006539      0.000009
    2  O       -0.000566      0.005562     -0.000013
    3  C       -0.005643     -0.011152     -0.000000
    4  C       -0.008580     -0.002248     -0.000006
    5  H        0.037714     -0.022458      0.000015
    6  H        0.010949      0.025184     -0.000001
    7  H       -0.026706     -0.005072     -0.000014
    8  H        0.037370      0.003869      0.000040


 ACTIVE CARTESIAN DISPLACEMENT STEP

              1          2          3          4          5          6
          -0.004936   0.014185   0.000020  -0.003063   0.046275  -0.000065

              7          8          9         10         11         12
          -0.040537   0.020572  -0.000064  -0.054433  -0.020819  -0.000003

             13         14         15         16         17         18
           0.016175  -0.044490  -0.000048  -0.004211   0.028647  -0.086349
 
 PREDICTED ENERGY CHANGE: -0.001149098
 
 INTERPOLATION DISTANCE: 5.9389139544


 COORDINATES OF OPTIMIZATION STEP 6 IN ANGSTROM

  NO.  ATOM        X              Y              Z        Z-ATOM   MASS   TYPE

    1  C        -0.611015       0.188784       0.000117       6    12.011  QM
    2  O        -1.814181      -0.047312      -0.000114       8    15.999  QM
    3  C         0.742390      -0.533144      -0.000092       6    12.011  QM
    4  C         1.807975       0.318717       0.000034       6    12.011  QM
    5  H         0.866607      -1.636729      -0.000280       1     1.008  QM
    6  H         2.842197      -0.046989      -0.000079       1     1.008  QM
    7  H         1.630205       1.417925       0.000209       1     1.008  QM
    8  H        -0.458101       1.231832       0.000601       1     1.008  QM


 
 NEW SCF-ENERGY CALCULATED IN 11 CYCLES
 

 TOTAL ENERGY    =       -191.672371167

 ENERGY CHANGE =         -0.001806338
 ENERGY RATIO  =          1.571961513
 TRUST RADIUS  =          0.300000000
 
 BFGS DELTA*GAMMA: 0.123E-02
 
 BFGS DELTA*DE2*DELTA: 0.254E-02
 
 *** ENTERING OPTIMIZATION CYCLE: 7 ***
 

 PROJECTED CARTESIAN GRADIENTS IN A.U.

  NO.  ATOM        X             Y             Z

    1  C       -0.011926     -0.006491     -0.000001
    2  O        0.001557      0.019827      0.000007
    3  C        0.015825     -0.006149     -0.000002
    4  C        0.002663      0.004291      0.000001
    5  H        0.005103     -0.009497      0.000003
    6  H       -0.000046      0.000743      0.000002
    7  H       -0.006567      0.009641     -0.000002
    8  H       -0.027342     -0.051060     -0.000024


 ACTIVE CARTESIAN GRADIENTS

              1          2          3          4          5          6
          -0.013484  -0.007677  -0.000001  -0.002759   0.045443   0.000020

              7          8          9         10         11         12
          -0.003023   0.026048   0.000008   0.015513   0.011337   0.000004

             13         14         15         16         17         18
          -0.014776   0.009910   0.000011  -0.004490  -0.021308   0.018442


 FULL LOCAL GRADIENT

              1          2          3          4          5          6
          -0.058512   0.013025  -0.000001  -0.007887   0.013965   0.000014

              7          8          9         10         11         12
           0.004166  -0.004056   0.000006   0.005944   0.006159   0.000002

             13         14         15         16         17         18
          -0.001819  -0.011438   0.000008   0.008386  -0.013854   0.012134


 TANGENTIAL LOCAL GRADIENTS IN A.U.

              1          2          3          4          5          6
           0.013025  -0.000001  -0.007887   0.013965   0.000014   0.004166

              7          8          9         10         11         12
          -0.004056   0.000006   0.005944   0.006159   0.000002  -0.001819

             13         14         15         16         17
          -0.011438   0.000008   0.008386  -0.013854   0.012134

 COSANG =         0.883989703
 
 RMSQ FORCE :   0.0079615  MAXIMUM :   0.0003000  CONVERGED : NO
 MAX FORCE  :   0.0139645  MAXIMUM :   0.0004500  CONVERGED : NO
 RMSQ FORCE6:   0.0099043  MAXIMUM6:   0.0003000  CONVERGED : NO
 MAX FORCE6 :   0.0261380  MAXIMUM6:   0.0004500  CONVERGED : NO
 RMSQ DR    :   0.0319503  MAXIMUM :   0.0012000  CONVERGED : NO
 MAX DR     :   0.0863493  MAXIMUM :   0.0018000  CONVERGED : NO
 


 HESSIAN EIGENVALUES


                1           2           3           4           5           6
             0.05178     0.38730     0.99977     0.99998     1.00000     1.00000
 


                7           8           9          10          11          12
             1.00000     1.00000     1.00000     1.00000     1.00000     1.00020
 


               13          14          15          16          17
             1.00494     1.01470     1.18438     1.36902     1.90518
 


 LAMBDA FOR LMQA STEP: 0.00

  |TANGENTIAL STEP| =   0.133747  |PARALLEL STEP| =   0.001506


 STEP IN NORMAL COORDINATES

              1          2          3          4          5          6
           0.011472   0.016282   0.000019   0.024835   0.021568  -0.000076

              7          8          9         10         11         12
          -0.038091   0.024076  -0.000062  -0.054901  -0.024719  -0.000006

             13         14         15         16         17         18
           0.014380  -0.013678  -0.000053  -0.020918   0.044461  -0.089152

 DISPLACEMENT STEP IN ANGSTROM

  NO.  ATOM        X             Y             Z

    1  C        0.005369      0.007396      0.000009
    2  O        0.008793      0.000101     -0.000014
    3  C       -0.016423     -0.003261      0.000003
    4  C       -0.014307     -0.006348     -0.000008
    5  H        0.031770     -0.006291      0.000015
    6  H        0.003286      0.027032     -0.000001
    7  H       -0.023997     -0.015349     -0.000015
    8  H        0.041454      0.001842      0.000043


 ACTIVE CARTESIAN DISPLACEMENT STEP

              1          2          3          4          5          6
           0.011472   0.016282   0.000019   0.024835   0.021568  -0.000076

              7          8          9         10         11         12
          -0.038091   0.024076  -0.000062  -0.054901  -0.024719  -0.000006

             13         14         15         16         17         18
           0.014380  -0.013678  -0.000053  -0.020918   0.044461  -0.089152
 
 PREDICTED ENERGY CHANGE: -0.001253637
 
 INTERPOLATION DISTANCE: 5.9389139544


 COORDINATES OF OPTIMIZATION STEP 7 IN ANGSTROM

  NO.  ATOM        X              Y              Z        Z-ATOM   MASS   TYPE

    1  C        -0.605646       0.196180       0.000126       6    12.011  QM
    2  O        -1.805388      -0.047211      -0.000129       8    15.999  QM
    3  C         0.725966      -0.536404      -0.000088       6    12.011  QM
    4  C         1.793669       0.312370       0.000027       6    12.011  QM
    5  H         0.898376      -1.643020      -0.000265       1     1.008  QM
    6  H         2.845483      -0.019956      -0.000079       1     1.008  QM
    7  H         1.606208       1.402576       0.000194       1     1.008  QM
    8  H        -0.416647       1.233674       0.000644       1     1.008  QM


 
 NEW SCF-ENERGY CALCULATED IN 14 CYCLES
 

 TOTAL ENERGY    =       -191.674193556

 ENERGY CHANGE =         -0.001822389
 ENERGY RATIO  =          1.453682011
 TRUST RADIUS  =          0.300000000
 
 BFGS DELTA*GAMMA: 0.158E-02
 
 BFGS DELTA*DE2*DELTA: 0.270E-02
 
 *** ENTERING OPTIMIZATION CYCLE: 8 ***
 

 PROJECTED CARTESIAN GRADIENTS IN A.U.

  NO.  ATOM        X             Y             Z

    1  C       -0.007072     -0.002505     -0.000000
    2  O        0.005156      0.014785      0.000006
    3  C        0.004747      0.000730     -0.000001
    4  C       -0.000457      0.001942      0.000001
    5  H        0.011106     -0.014416      0.000002
    6  H        0.005377      0.001635      0.000002
    7  H       -0.005205      0.003948     -0.000003
    8  H       -0.022220     -0.050651     -0.000024


 ACTIVE CARTESIAN GRADIENTS

              1          2          3          4          5          6
          -0.007997  -0.003005  -0.000000   0.003668   0.037322   0.000018

              7          8          9         10         11         12
          -0.010382   0.034515   0.000009   0.006119   0.014120   0.000004

             13         14         15         16         17         18
          -0.014377   0.006768   0.000010  -0.002494  -0.016974   0.015202


 FULL LOCAL GRADIENT

              1          2          3          4          5          6
          -0.055029   0.007780   0.000000   0.000228   0.009892   0.000013

              7          8          9         10         11         12
          -0.004574   0.006251   0.000006  -0.003931   0.008808   0.000002

             13         14         15         16         17         18
          -0.001530  -0.014045   0.000007   0.009607  -0.009511   0.008440


 TANGENTIAL LOCAL GRADIENTS IN A.U.

              1          2          3          4          5          6
           0.007780   0.000000   0.000228   0.009892   0.000013  -0.004574

              7          8          9         10         11         12
           0.006251   0.000006  -0.003931   0.008808   0.000002  -0.001530

             13         14         15         16         17
          -0.014045   0.000007   0.009607  -0.009511   0.008440

 COSANG =         0.773518655
 
 RMSQ FORCE :   0.0067084  MAXIMUM :   0.0003000  CONVERGED : NO
 MAX FORCE  :   0.0140449  MAXIMUM :   0.0004500  CONVERGED : NO
 RMSQ FORCE6:   0.0049772  MAXIMUM6:   0.0003000  CONVERGED : NO
 MAX FORCE6 :   0.0151191  MAXIMUM6:   0.0004500  CONVERGED : NO
 RMSQ DR    :   0.0315266  MAXIMUM :   0.0012000  CONVERGED : NO
 MAX DR     :   0.0891517  MAXIMUM :   0.0018000  CONVERGED : NO
 


 HESSIAN EIGENVALUES


                1           2           3           4           5           6
             0.05002     0.22419     0.99757     0.99999     1.00000     1.00000
 


                7           8           9          10          11          12
             1.00000     1.00000     1.00000     1.00000     1.00004     1.00036
 


               13          14          15          16          17
             1.00281     1.02425     1.14578     1.41512     1.91695
 


 LAMBDA FOR LMQA STEP: 0.00

  |TANGENTIAL STEP| =   0.089422  |PARALLEL STEP| =   0.000673


 STEP IN NORMAL COORDINATES

              1          2          3          4          5          6
           0.019874   0.005821   0.000008   0.034527  -0.008684  -0.000053

              7          8          9         10         11         12
          -0.012006   0.007493  -0.000031  -0.022438  -0.020409  -0.000006

             13         14         15         16         17         18
           0.006653   0.022588  -0.000034  -0.028276   0.036241  -0.050126

 DISPLACEMENT STEP IN ANGSTROM

  NO.  ATOM        X             Y             Z

    1  C        0.009300      0.002537      0.000004
    2  O        0.011649     -0.003440     -0.000009
    3  C       -0.015217      0.003191      0.000005
    4  C       -0.011620     -0.006296     -0.000006
    5  H        0.008394      0.013996      0.000008
    6  H       -0.008118      0.016021      0.000000
    7  H       -0.011205     -0.015459     -0.000009
    8  H        0.025055      0.001109      0.000027


 ACTIVE CARTESIAN DISPLACEMENT STEP

              1          2          3          4          5          6
           0.019874   0.005821   0.000008   0.034527  -0.008684  -0.000053

              7          8          9         10         11         12
          -0.012006   0.007493  -0.000031  -0.022438  -0.020409  -0.000006

             13         14         15         16         17         18
           0.006653   0.022588  -0.000034  -0.028276   0.036241  -0.050126
 
 PREDICTED ENERGY CHANGE: -0.000813516
 
 INTERPOLATION DISTANCE: 5.9389139544


 COORDINATES OF OPTIMIZATION STEP 8 IN ANGSTROM

  NO.  ATOM        X              Y              Z        Z-ATOM   MASS   TYPE

    1  C        -0.596346       0.198718       0.000130       6    12.011  QM
    2  O        -1.793738      -0.050651      -0.000138       8    15.999  QM
    3  C         0.710749      -0.533214      -0.000083       6    12.011  QM
    4  C         1.782049       0.306073       0.000020       6    12.011  QM
    5  H         0.906770      -1.629024      -0.000256       1     1.008  QM
    6  H         2.837365      -0.003935      -0.000079       1     1.008  QM
    7  H         1.595003       1.387117       0.000185       1     1.008  QM
    8  H        -0.391592       1.234783       0.000671       1     1.008  QM


 
 NEW SCF-ENERGY CALCULATED IN 11 CYCLES
 

 TOTAL ENERGY    =       -191.675313499

 ENERGY CHANGE =         -0.001119943
 ENERGY RATIO  =          1.376670002
 TRUST RADIUS  =          0.300000000
 
 BFGS DELTA*GAMMA: 0.110E-02
 
 BFGS DELTA*DE2*DELTA: 0.170E-02
 
 *** ENTERING OPTIMIZATION CYCLE: 9 ***
 

 PROJECTED CARTESIAN GRADIENTS IN A.U.

  NO.  ATOM        X             Y             Z

    1  C       -0.001091     -0.004137     -0.000002
    2  O        0.008225      0.013037      0.000006
    3  C       -0.004459      0.004773      0.000001
    4  C       -0.002389      0.000688      0.000000
    5  H        0.013605     -0.009448      0.000003
    6  H        0.004250      0.004646      0.000003
    7  H       -0.003951     -0.002179     -0.000004
    8  H       -0.019265     -0.049535     -0.000023


 ACTIVE CARTESIAN GRADIENTS

              1          2          3          4          5          6
          -0.001234  -0.004787  -0.000002   0.009873   0.031103   0.000016

              7          8          9         10         11         12
          -0.015130   0.037079   0.000009   0.002489   0.012583   0.000003

             13         14         15         16         17         18
          -0.012646   0.011478   0.000010  -0.004980  -0.010558   0.013357


 FULL LOCAL GRADIENT

              1          2          3          4          5          6
          -0.054419   0.000832  -0.000001   0.003999   0.002536   0.000011

              7          8          9         10         11         12
          -0.009943   0.010099   0.000006  -0.007536   0.007248   0.000001

             13         14         15         16         17         18
          -0.000209  -0.008680   0.000007   0.006916  -0.002758   0.006201


 TANGENTIAL LOCAL GRADIENTS IN A.U.

              1          2          3          4          5          6
           0.000832  -0.000001   0.003999   0.002536   0.000011  -0.009943

              7          8          9         10         11         12
           0.010099   0.000006  -0.007536   0.007248   0.000001  -0.000209

             13         14         15         16         17
          -0.008680   0.000007   0.006916  -0.002758   0.006201

 COSANG =         0.809225055
 
 RMSQ FORCE :   0.0054372  MAXIMUM :   0.0003000  CONVERGED : NO
 MAX FORCE  :   0.0100993  MAXIMUM :   0.0004500  CONVERGED : NO
 RMSQ FORCE6:   0.0040871  MAXIMUM6:   0.0003000  CONVERGED : NO
 MAX FORCE6 :   0.0084075  MAXIMUM6:   0.0004500  CONVERGED : NO
 RMSQ DR    :   0.0210776  MAXIMUM :   0.0012000  CONVERGED : NO
 MAX DR     :   0.0501264  MAXIMUM :   0.0018000  CONVERGED : NO
 


 HESSIAN EIGENVALUES


                1           2           3           4           5           6
             0.04814     0.17592     0.91627     0.99995     1.00000     1.00000
 


                7           8           9          10          11          12
             1.00000     1.00000     1.00000     1.00000     1.00027     1.00032
 


               13          14          15          16          17
             1.00544     1.01972     1.03980     1.43395     1.91809
 


 LAMBDA FOR LMQA STEP: 0.00

  |TANGENTIAL STEP| =   0.053156  |PARALLEL STEP| =   0.000238


 STEP IN NORMAL COORDINATES

              1          2          3          4          5          6
           0.012444  -0.003844   0.000004   0.017036  -0.004556  -0.000036

              7          8          9         10         11         12
           0.006189  -0.006974  -0.000019  -0.000879  -0.016427  -0.000004

             13         14         15         16         17         18
           0.002649   0.020947  -0.000022  -0.021197   0.018340  -0.027494

 DISPLACEMENT STEP IN ANGSTROM

  NO.  ATOM        X             Y             Z

    1  C        0.005823     -0.001850      0.000002
    2  O        0.005362     -0.000321     -0.000006
    3  C       -0.003658      0.000124      0.000004
    4  C       -0.006415     -0.003289     -0.000004
    5  H       -0.002063      0.014489      0.000006
    6  H       -0.010203      0.008660     -0.000001
    7  H       -0.007179     -0.006849     -0.000006
    8  H        0.012756      0.002290      0.000018


 ACTIVE CARTESIAN DISPLACEMENT STEP

              1          2          3          4          5          6
           0.012444  -0.003844   0.000004   0.017036  -0.004556  -0.000036

              7          8          9         10         11         12
           0.006189  -0.006974  -0.000019  -0.000879  -0.016427  -0.000004

             13         14         15         16         17         18
           0.002649   0.020947  -0.000022  -0.021197   0.018340  -0.027494
 
 PREDICTED ENERGY CHANGE: -0.000383904
 
 INTERPOLATION DISTANCE: 5.9389139544


 COORDINATES OF OPTIMIZATION STEP 9 IN ANGSTROM

  NO.  ATOM        X              Y              Z        Z-ATOM   MASS   TYPE

    1  C        -0.590523       0.196867       0.000132       6    12.011  QM
    2  O        -1.788376      -0.050972      -0.000143       8    15.999  QM
    3  C         0.707091      -0.533089      -0.000079       6    12.011  QM
    4  C         1.775634       0.302784       0.000016       6    12.011  QM
    5  H         0.904707      -1.614535      -0.000251       1     1.008  QM
    6  H         2.827162       0.004725      -0.000080       1     1.008  QM
    7  H         1.587823       1.380268       0.000179       1     1.008  QM
    8  H        -0.378836       1.237073       0.000689       1     1.008  QM


 
 NEW SCF-ENERGY CALCULATED IN 11 CYCLES
 

 TOTAL ENERGY    =       -191.675833016

 ENERGY CHANGE =         -0.000519517
 ENERGY RATIO  =          1.353247111
 TRUST RADIUS  =          0.300000000
 
 BFGS DELTA*GAMMA: 0.524E-03
 
 BFGS DELTA*DE2*DELTA: 0.792E-03
 
 *** ENTERING OPTIMIZATION CYCLE: 10 ***
 

 PROJECTED CARTESIAN GRADIENTS IN A.U.

  NO.  ATOM        X             Y             Z

    1  C        0.000971     -0.008093     -0.000004
    2  O        0.008333      0.014186      0.000007
    3  C       -0.004657      0.003782      0.000001
    4  C       -0.003371     -0.000118     -0.000000
    5  H        0.012750     -0.000043      0.000004
    6  H       -0.000197      0.007640      0.000004
    7  H       -0.003650     -0.003837     -0.000004
    8  H       -0.017741     -0.044991     -0.000021


 ACTIVE CARTESIAN GRADIENTS

              1          2          3          4          5          6
           0.001098  -0.009309  -0.000005   0.010819   0.029338   0.000015

              7          8          9         10         11         12
          -0.013117   0.031966   0.000009   0.003197   0.006729   0.000001

             13         14         15         16         17         18
          -0.009938   0.017411   0.000009  -0.008254  -0.006496   0.012050


 FULL LOCAL GRADIENT

              1          2          3          4          5          6
          -0.052734  -0.001971  -0.000004   0.001899  -0.001759   0.000010

              7          8          9         10         11         12
          -0.007927   0.006154   0.000005  -0.006172   0.001618  -0.000001

             13         14         15         16         17         18
           0.001534  -0.001386   0.000006   0.003155   0.001287   0.004865


 TANGENTIAL LOCAL GRADIENTS IN A.U.

              1          2          3          4          5          6
          -0.001971  -0.000004   0.001899  -0.001759   0.000010  -0.007927

              7          8          9         10         11         12
           0.006154   0.000005  -0.006172   0.001618  -0.000001   0.001534

             13         14         15         16         17
          -0.001386   0.000006   0.003155   0.001287   0.004865

 COSANG =         0.840700407
 
 RMSQ FORCE :   0.0033568  MAXIMUM :   0.0003000  CONVERGED : NO
 MAX FORCE  :   0.0079271  MAXIMUM :   0.0004500  CONVERGED : NO
 RMSQ FORCE6:   0.0048892  MAXIMUM6:   0.0003000  CONVERGED : NO
 MAX FORCE6 :   0.0075733  MAXIMUM6:   0.0004500  CONVERGED : NO
 RMSQ DR    :   0.0125291  MAXIMUM :   0.0012000  CONVERGED : NO
 MAX DR     :   0.0274940  MAXIMUM :   0.0018000  CONVERGED : NO
 


 HESSIAN EIGENVALUES


                1           2           3           4           5           6
             0.04596     0.18063     0.61513     0.99996     1.00000     1.00000
 


                7           8           9          10          11          12
             1.00000     1.00000     1.00000     1.00007     1.00025     1.00178
 


               13          14          15          16          17
             1.00534     1.01193     1.09736     1.37875     1.90120
 


 LAMBDA FOR LMQA STEP: 0.00

  |TANGENTIAL STEP| =   0.030270  |PARALLEL STEP| =   0.000077


 STEP IN NORMAL COORDINATES

              1          2          3          4          5          6
           0.003261  -0.004141   0.000006   0.001582   0.006677  -0.000028

              7          8          9         10         11         12
           0.008706  -0.008654  -0.000019   0.004628  -0.008806  -0.000001

             13         14         15         16         17         18
           0.000111   0.004120  -0.000018  -0.010754   0.005536  -0.020699

 DISPLACEMENT STEP IN ANGSTROM

  NO.  ATOM        X             Y             Z

    1  C        0.001526     -0.001924      0.000003
    2  O        0.000189      0.002085     -0.000005
    3  C        0.003395     -0.003309      0.000003
    4  C       -0.002593     -0.000413     -0.000003
    5  H       -0.002567      0.004739      0.000005
    6  H       -0.006378      0.005004     -0.000002
    7  H       -0.007595     -0.000554     -0.000006
    8  H        0.007751      0.001991      0.000015


 ACTIVE CARTESIAN DISPLACEMENT STEP

              1          2          3          4          5          6
           0.003261  -0.004141   0.000006   0.001582   0.006677  -0.000028

              7          8          9         10         11         12
           0.008706  -0.008654  -0.000019   0.004628  -0.008806  -0.000001

             13         14         15         16         17         18
           0.000111   0.004120  -0.000018  -0.010754   0.005536  -0.020699
 
 PREDICTED ENERGY CHANGE: -0.000151158
 
 INTERPOLATION DISTANCE: 5.9389139544
 
 *** SCFTOL TIGHTEN TO 0.750E-07 ***
 
 *** CDFTOL TIGHTEN TO 0.500E-04 ***


 COORDINATES OF OPTIMIZATION STEP 10 IN ANGSTROM

  NO.  ATOM        X              Y              Z        Z-ATOM   MASS   TYPE

    1  C        -0.588998       0.194944       0.000134       6    12.011  QM
    2  O        -1.788188      -0.048887      -0.000149       8    15.999  QM
    3  C         0.710486      -0.536399      -0.000076       6    12.011  QM
    4  C         1.773041       0.302371       0.000013       6    12.011  QM
    5  H         0.902141      -1.609796      -0.000246       1     1.008  QM
    6  H         2.820785       0.009729      -0.000082       1     1.008  QM
    7  H         1.580228       1.379714       0.000173       1     1.008  QM
    8  H        -0.371085       1.239064       0.000704       1     1.008  QM


 
 NEW SCF-ENERGY CALCULATED IN 10 CYCLES
 

 TOTAL ENERGY    =       -191.676034857

 ENERGY CHANGE =         -0.000201841
 ENERGY RATIO  =          1.335294622
 TRUST RADIUS  =          0.300000000
 
 BFGS DELTA*GAMMA: 0.212E-03
 
 BFGS DELTA*DE2*DELTA: 0.310E-03
 
 *** ENTERING OPTIMIZATION CYCLE: 11 ***
 

 PROJECTED CARTESIAN GRADIENTS IN A.U.

  NO.  ATOM        X             Y             Z

    1  C        0.000594     -0.009744     -0.000005
    2  O        0.005961      0.015305      0.000007
    3  C       -0.000204      0.000772      0.000001
    4  C       -0.003392     -0.000568     -0.000000
    5  H        0.011236      0.006182      0.000005
    6  H       -0.003808      0.009224      0.000005
    7  H       -0.004011     -0.002722     -0.000004
    8  H       -0.016805     -0.040731     -0.000019


 ACTIVE CARTESIAN GRADIENTS

              1          2          3          4          5          6
           0.000672  -0.011218  -0.000006   0.007694   0.030240   0.000014

              7          8          9         10         11         12
          -0.008919   0.025839   0.000008   0.004981   0.001834  -0.000000

             13         14         15         16         17         18
          -0.007955   0.020304   0.000008  -0.010302  -0.005432   0.010956


 FULL LOCAL GRADIENT

              1          2          3          4          5          6
          -0.050287  -0.001762  -0.000005  -0.001728  -0.000816   0.000009

              7          8          9         10         11         12
          -0.003608   0.001117   0.000004  -0.003660  -0.002971  -0.000002

             13         14         15         16         17         18
           0.002569   0.002841   0.000005   0.000470   0.002058   0.003923


 TANGENTIAL LOCAL GRADIENTS IN A.U.

              1          2          3          4          5          6
          -0.001762  -0.000005  -0.001728  -0.000816   0.000009  -0.003608

              7          8          9         10         11         12
           0.001117   0.000004  -0.003660  -0.002971  -0.000002   0.002569

             13         14         15         16         17
           0.002841   0.000005   0.000470   0.002058   0.003923

 COSANG =         0.639912783
 
 RMSQ FORCE :   0.0021388  MAXIMUM :   0.0003000  CONVERGED : NO
 MAX FORCE  :   0.0039232  MAXIMUM :   0.0004500  CONVERGED : NO
 RMSQ FORCE6:   0.0048555  MAXIMUM6:   0.0003000  CONVERGED : NO
 MAX FORCE6 :   0.0088998  MAXIMUM6:   0.0004500  CONVERGED : NO
 RMSQ DR    :   0.0071347  MAXIMUM :   0.0012000  CONVERGED : NO
 MAX DR     :   0.0206993  MAXIMUM :   0.0018000  CONVERGED : NO
 


 HESSIAN EIGENVALUES


                1           2           3           4           5           6
             0.04388     0.17880     0.39607     0.99955     1.00000     1.00000
 


                7           8           9          10          11          12
             1.00000     1.00000     1.00000     1.00003     1.00027     1.00108
 


               13          14          15          16          17
             1.00361     1.01578     1.23065     1.37411     1.89396
 


 LAMBDA FOR LMQA STEP: 0.00

  |TANGENTIAL STEP| =   0.020737  |PARALLEL STEP| =   0.000036


 STEP IN NORMAL COORDINATES

              1          2          3          4          5          6
           0.000157  -0.000783   0.000009   0.000808   0.005777  -0.000025

              7          8          9         10         11         12
           0.007215  -0.005031  -0.000015   0.005942  -0.000461   0.000002

             13         14         15         16         17         18
          -0.002988  -0.003114  -0.000016  -0.004998   0.000130  -0.015455

 DISPLACEMENT STEP IN ANGSTROM

  NO.  ATOM        X             Y             Z

    1  C        0.000073     -0.000361      0.000004
    2  O        0.000318      0.001246     -0.000005
    3  C        0.003315     -0.002403      0.000002
    4  C       -0.001224      0.000753     -0.000003
    5  H       -0.003676     -0.000970      0.000003
    6  H       -0.003589      0.001835     -0.000003
    7  H       -0.006541      0.000642     -0.000005
    8  H        0.005068      0.000469      0.000013


 ACTIVE CARTESIAN DISPLACEMENT STEP

              1          2          3          4          5          6
           0.000157  -0.000783   0.000009   0.000808   0.005777  -0.000025

              7          8          9         10         11         12
           0.007215  -0.005031  -0.000015   0.005942  -0.000461   0.000002

             13         14         15         16         17         18
          -0.002988  -0.003114  -0.000016  -0.004998   0.000130  -0.015455
 
 PREDICTED ENERGY CHANGE: -0.000065948
 
 INTERPOLATION DISTANCE: 5.9389139544
 
 *** SCFTOL TIGHTEN TO 0.250E-07 ***
 
 *** CDFTOL TIGHTEN TO 0.100E-04 ***


 COORDINATES OF OPTIMIZATION STEP 11 IN ANGSTROM

  NO.  ATOM        X              Y              Z        Z-ATOM   MASS   TYPE

    1  C        -0.588924       0.194583       0.000138       6    12.011  QM
    2  O        -1.787869      -0.047641      -0.000154       8    15.999  QM
    3  C         0.713801      -0.538802      -0.000074       6    12.011  QM
    4  C         1.771817       0.303125       0.000011       6    12.011  QM
    5  H         0.898464      -1.610766      -0.000243       1     1.008  QM
    6  H         2.817196       0.011564      -0.000084       1     1.008  QM
    7  H         1.573688       1.380357       0.000168       1     1.008  QM
    8  H        -0.366017       1.239533       0.000717       1     1.008  QM


 
 NEW SCF-ENERGY CALCULATED IN 10 CYCLES
 

 TOTAL ENERGY    =       -191.676139096

 ENERGY CHANGE =         -0.000104239
 ENERGY RATIO  =          1.580625315
 TRUST RADIUS  =          0.300000000
 
 BFGS DELTA*GAMMA: 0.590E-04
 
 BFGS DELTA*DE2*DELTA: 0.136E-03
 
 *** ENTERING OPTIMIZATION CYCLE: 12 ***
 

 PROJECTED CARTESIAN GRADIENTS IN A.U.

  NO.  ATOM        X             Y             Z

    1  C       -0.001577     -0.009692     -0.000005
    2  O        0.005481      0.015720      0.000007
    3  C        0.003332     -0.000545      0.000001
    4  C       -0.003356     -0.000939     -0.000001
    5  H        0.010187      0.007824      0.000006
    6  H       -0.005791      0.009414      0.000005
    7  H       -0.004446     -0.002002     -0.000004
    8  H       -0.016260     -0.039292     -0.000019


 ACTIVE CARTESIAN GRADIENTS

              1          2          3          4          5          6
          -0.001784  -0.011194  -0.000006   0.006234   0.031148   0.000014

              7          8          9         10         11         12
          -0.005856   0.023473   0.000007   0.006221   0.000367  -0.000000

             13         14         15         16         17         18
          -0.007245   0.020846   0.000008  -0.011469  -0.005584   0.010241


 FULL LOCAL GRADIENT

              1          2          3          4          5          6
          -0.049450   0.000682  -0.000004  -0.002956   0.000298   0.000009

              7          8          9         10         11         12
          -0.000432  -0.000883   0.000004  -0.002128  -0.004315  -0.000002

             13         14         15         16         17         18
           0.002943   0.003816   0.000005  -0.000940   0.001793   0.003191


 TANGENTIAL LOCAL GRADIENTS IN A.U.

              1          2          3          4          5          6
           0.000682  -0.000004  -0.002956   0.000298   0.000009  -0.000432

              7          8          9         10         11         12
          -0.000883   0.000004  -0.002128  -0.004315  -0.000002   0.002943

             13         14         15         16         17
           0.003816   0.000005  -0.000940   0.001793   0.003191

 COSANG =         0.794757574
 
 RMSQ FORCE :   0.0020424  MAXIMUM :   0.0003000  CONVERGED : NO
 MAX FORCE  :   0.0043148  MAXIMUM :   0.0004500  CONVERGED : NO
 RMSQ FORCE6:   0.0037435  MAXIMUM6:   0.0003000  CONVERGED : NO
 MAX FORCE6 :   0.0068477  MAXIMUM6:   0.0004500  CONVERGED : NO
 RMSQ DR    :   0.0048879  MAXIMUM :   0.0012000  CONVERGED : NO
 MAX DR     :   0.0154552  MAXIMUM :   0.0018000  CONVERGED : NO
 


 HESSIAN EIGENVALUES


                1           2           3           4           5           6
             0.03930     0.13840     0.23599     0.96972     1.00000     1.00000
 


                7           8           9          10          11          12
             1.00000     1.00000     1.00000     1.00004     1.00016     1.00131
 


               13          14          15          16          17
             1.00364     1.02123     1.11719     1.55938     1.97828
 


 LAMBDA FOR LMQA STEP: 0.00

  |TANGENTIAL STEP| =   0.041980  |PARALLEL STEP| =   0.000148


 STEP IN NORMAL COORDINATES

              1          2          3          4          5          6
           0.002620   0.001061   0.000023   0.005812   0.009964  -0.000056

              7          8          9         10         11         12
           0.010777  -0.007107  -0.000034   0.011121   0.004192   0.000005

             13         14         15         16         17         18
          -0.009109  -0.009555  -0.000036  -0.007631  -0.000497  -0.032873

 DISPLACEMENT STEP IN ANGSTROM

  NO.  ATOM        X             Y             Z

    1  C        0.001226      0.000470      0.000010
    2  O        0.002068      0.001548     -0.000013
    3  C        0.003959     -0.004030      0.000005
    4  C       -0.002710      0.002313     -0.000006
    5  H       -0.008049     -0.005084      0.000007
    6  H       -0.005409      0.002887     -0.000006
    7  H       -0.014033      0.000700     -0.000012
    8  H        0.010710     -0.000369      0.000029


 ACTIVE CARTESIAN DISPLACEMENT STEP

              1          2          3          4          5          6
           0.002620   0.001061   0.000023   0.005812   0.009964  -0.000056

              7          8          9         10         11         12
           0.010777  -0.007107  -0.000034   0.011121   0.004192   0.000005

             13         14         15         16         17         18
          -0.009109  -0.009555  -0.000036  -0.007631  -0.000497  -0.032873
 
 PREDICTED ENERGY CHANGE: -0.000100562
 
 INTERPOLATION DISTANCE: 5.9389139544


 COORDINATES OF OPTIMIZATION STEP 12 IN ANGSTROM

  NO.  ATOM        X              Y              Z        Z-ATOM   MASS   TYPE

    1  C        -0.587698       0.195053       0.000148       6    12.011  QM
    2  O        -1.785802      -0.046092      -0.000167       8    15.999  QM
    3  C         0.717760      -0.542832      -0.000069       6    12.011  QM
    4  C         1.769107       0.305438       0.000005       6    12.011  QM
    5  H         0.890415      -1.615850      -0.000236       1     1.008  QM
    6  H         2.811786       0.014451      -0.000090       1     1.008  QM
    7  H         1.559654       1.381057       0.000155       1     1.008  QM
    8  H        -0.355306       1.239164       0.000746       1     1.008  QM


 
 NEW SCF-ENERGY CALCULATED IN 12 CYCLES
 

 TOTAL ENERGY    =       -191.676284674

 ENERGY CHANGE =         -0.000145578
 ENERGY RATIO  =          1.447652585
 TRUST RADIUS  =          0.300000000
 
 BFGS DELTA*GAMMA: 0.124E-03
 
 BFGS DELTA*DE2*DELTA: 0.216E-03
 
 *** ENTERING OPTIMIZATION CYCLE: 13 ***
 

 PROJECTED CARTESIAN GRADIENTS IN A.U.

  NO.  ATOM        X             Y             Z

    1  C       -0.004539     -0.008562     -0.000005
    2  O        0.005648      0.015781      0.000007
    3  C        0.007076     -0.002357      0.000001
    4  C       -0.003305     -0.000538     -0.000001
    5  H        0.008641      0.007956      0.000006
    6  H       -0.008071      0.008863      0.000006
    7  H       -0.005246     -0.001672     -0.000004
    8  H       -0.015178     -0.038469     -0.000019


 ACTIVE CARTESIAN GRADIENTS

              1          2          3          4          5          6
          -0.005133  -0.009942  -0.000005   0.005275   0.032387   0.000015

              7          8          9         10         11         12
          -0.002752   0.020937   0.000008   0.007785   0.000710  -0.000001

             13         14         15         16         17         18
          -0.006828   0.020604   0.000009  -0.012913  -0.006113   0.008927


 FULL LOCAL GRADIENT

              1          2          3          4          5          6
          -0.048640   0.004115  -0.000003  -0.003020   0.001989   0.000009

              7          8          9         10         11         12
           0.002839  -0.003104   0.000004  -0.000239  -0.003828  -0.000002

             13         14         15         16         17         18
           0.003049   0.003890   0.000005  -0.002637   0.001162   0.001710


 TANGENTIAL LOCAL GRADIENTS IN A.U.

              1          2          3          4          5          6
           0.004115  -0.000003  -0.003020   0.001989   0.000009   0.002839

              7          8          9         10         11         12
          -0.003104   0.000004  -0.000239  -0.003828  -0.000002   0.003049

             13         14         15         16         17
           0.003890   0.000005  -0.002637   0.001162   0.001710

 COSANG =         0.775833486
 
 RMSQ FORCE :   0.0024019  MAXIMUM :   0.0003000  CONVERGED : NO
 MAX FORCE  :   0.0041146  MAXIMUM :   0.0004500  CONVERGED : NO
 RMSQ FORCE6:   0.0024029  MAXIMUM6:   0.0003000  CONVERGED : NO
 MAX FORCE6 :   0.0054597  MAXIMUM6:   0.0004500  CONVERGED : NO
 RMSQ DR    :   0.0098948  MAXIMUM :   0.0012000  CONVERGED : NO
 MAX DR     :   0.0328727  MAXIMUM :   0.0018000  CONVERGED : NO
 


 HESSIAN EIGENVALUES


                1           2           3           4           5           6
             0.03565     0.09486     0.22131     0.91203     1.00000     1.00000
 


                7           8           9          10          11          12
             1.00000     1.00000     1.00000     1.00012     1.00025     1.00318
 


               13          14          15          16          17
             1.00876     1.02142     1.07769     1.59877     2.06185
 


 LAMBDA FOR LMQA STEP: 0.00

  |TANGENTIAL STEP| =   0.038416  |PARALLEL STEP| =   0.000124


 STEP IN NORMAL COORDINATES

              1          2          3          4          5          6
           0.005818   0.002094   0.000024   0.009927   0.004252  -0.000057

              7          8          9         10         11         12
           0.008680  -0.004065  -0.000032   0.011831   0.007910   0.000008

             13         14         15         16         17         18
          -0.012381  -0.009017  -0.000035  -0.004116  -0.002251  -0.027747

 DISPLACEMENT STEP IN ANGSTROM

  NO.  ATOM        X             Y             Z

    1  C        0.002722      0.000922      0.000010
    2  O        0.003333      0.000167     -0.000013
    3  C        0.001045     -0.001754      0.000006
    4  C       -0.002547      0.002337     -0.000005
    5  H       -0.009966     -0.005886      0.000006
    6  H       -0.003508      0.001071     -0.000008
    7  H       -0.012494      0.000452     -0.000013
    8  H        0.008472     -0.001497      0.000029


 ACTIVE CARTESIAN DISPLACEMENT STEP

              1          2          3          4          5          6
           0.005818   0.002094   0.000024   0.009927   0.004252  -0.000057

              7          8          9         10         11         12
           0.008680  -0.004065  -0.000032   0.011831   0.007910   0.000008

             13         14         15         16         17         18
          -0.012381  -0.009017  -0.000035  -0.004116  -0.002251  -0.027747
 
 PREDICTED ENERGY CHANGE: -0.000073784
 
 INTERPOLATION DISTANCE: 5.9389139544


 COORDINATES OF OPTIMIZATION STEP 13 IN ANGSTROM

  NO.  ATOM        X              Y              Z        Z-ATOM   MASS   TYPE

    1  C        -0.584976       0.195975       0.000159       6    12.011  QM
    2  O        -1.782468      -0.045925      -0.000180       8    15.999  QM
    3  C         0.718805      -0.544585      -0.000063       6    12.011  QM
    4  C         1.766560       0.307775      -0.000000       6    12.011  QM
    5  H         0.880449      -1.621736      -0.000230       1     1.008  QM
    6  H         2.808278       0.015522      -0.000098       1     1.008  QM
    7  H         1.547160       1.381509       0.000143       1     1.008  QM
    8  H        -0.346834       1.237667       0.000775       1     1.008  QM


 
 NEW SCF-ENERGY CALCULATED IN 21 CYCLES
 

 TOTAL ENERGY    =       -191.676396227

 ENERGY CHANGE =         -0.000111553
 ENERGY RATIO  =          1.511876418
 TRUST RADIUS  =          0.300000000
 
 BFGS DELTA*GAMMA: 0.835E-04
 
 BFGS DELTA*DE2*DELTA: 0.160E-03
 
 *** ENTERING OPTIMIZATION CYCLE: 14 ***
 

 PROJECTED CARTESIAN GRADIENTS IN A.U.

  NO.  ATOM        X             Y             Z

    1  C       -0.004772     -0.007379     -0.000003
    2  O        0.005864      0.015229      0.000006
    3  C        0.007771     -0.001983      0.000001
    4  C       -0.003527     -0.000108     -0.000001
    5  H        0.007637      0.005690      0.000005
    6  H       -0.008737      0.007735      0.000006
    7  H       -0.005992     -0.001902     -0.000004
    8  H       -0.014448     -0.039508     -0.000021


 ACTIVE CARTESIAN GRADIENTS

              1          2          3          4          5          6
          -0.005397  -0.008582  -0.000003   0.005455   0.032387   0.000016

              7          8          9         10         11         12
          -0.001829   0.021595   0.000008   0.008469   0.002963  -0.000000

             13         14         15         16         17         18
          -0.007374   0.019403   0.000009  -0.013448  -0.007028   0.007976


 FULL LOCAL GRADIENT

              1          2          3          4          5          6
          -0.048781   0.004468  -0.000002  -0.001952   0.002742   0.000009

              7          8          9         10         11         12
           0.003777  -0.002339   0.000005   0.000525  -0.001544  -0.000002

             13         14         15         16         17         18
           0.002524   0.002497   0.000005  -0.003180   0.000267   0.000497


 TANGENTIAL LOCAL GRADIENTS IN A.U.

              1          2          3          4          5          6
           0.004468  -0.000002  -0.001952   0.002742   0.000009   0.003777

              7          8          9         10         11         12
          -0.002339   0.000005   0.000525  -0.001544  -0.000002   0.002524

             13         14         15         16         17
           0.002497   0.000005  -0.003180   0.000267   0.000497

 COSANG =         0.927520043
 
 RMSQ FORCE :   0.0021245  MAXIMUM :   0.0003000  CONVERGED : NO
 MAX FORCE  :   0.0044683  MAXIMUM :   0.0004500  CONVERGED : NO
 RMSQ FORCE6:   0.0015859  MAXIMUM6:   0.0003000  CONVERGED : NO
 MAX FORCE6 :   0.0029704  MAXIMUM6:   0.0004500  CONVERGED : NO
 RMSQ DR    :   0.0090547  MAXIMUM :   0.0012000  CONVERGED : NO
 MAX DR     :   0.0277468  MAXIMUM :   0.0018000  CONVERGED : NO
 


 HESSIAN EIGENVALUES


                1           2           3           4           5           6
             0.03291     0.07433     0.22456     0.77314     1.00000     1.00000
 


                7           8           9          10          11          12
             1.00000     1.00000     1.00000     1.00011     1.00033     1.00348
 


               13          14          15          16          17
             1.01993     1.02261     1.06309     1.42918     1.93107
 


 LAMBDA FOR LMQA STEP: 0.00

  |TANGENTIAL STEP| =   0.032165  |PARALLEL STEP| =   0.000087


 STEP IN NORMAL COORDINATES

              1          2          3          4          5          6
           0.007910   0.001620   0.000020   0.012188   0.000056  -0.000055

              7          8          9         10         11         12
           0.004107  -0.001709  -0.000029   0.009581   0.007147   0.000008

             13         14         15         16         17         18
          -0.013148  -0.006707  -0.000034  -0.000209  -0.001886  -0.020897

 DISPLACEMENT STEP IN ANGSTROM

  NO.  ATOM        X             Y             Z

    1  C        0.003701      0.000690      0.000009
    2  O        0.003980     -0.000566     -0.000012
    3  C       -0.002008     -0.000242      0.000006
    4  C       -0.002150      0.001837     -0.000005
    5  H       -0.009275     -0.004854      0.000005
    6  H       -0.000910      0.000716     -0.000008
    7  H       -0.009958      0.000165     -0.000012
    8  H        0.005864     -0.001663      0.000028


 ACTIVE CARTESIAN DISPLACEMENT STEP

              1          2          3          4          5          6
           0.007910   0.001620   0.000020   0.012188   0.000056  -0.000055

              7          8          9         10         11         12
           0.004107  -0.001709  -0.000029   0.009581   0.007147   0.000008

             13         14         15         16         17         18
          -0.013148  -0.006707  -0.000034  -0.000209  -0.001886  -0.020897
 
 PREDICTED ENERGY CHANGE: -0.000054890
 
 INTERPOLATION DISTANCE: 5.9389139544


 COORDINATES OF OPTIMIZATION STEP 14 IN ANGSTROM

  NO.  ATOM        X              Y              Z        Z-ATOM   MASS   TYPE

    1  C        -0.581275       0.196665       0.000168       6    12.011  QM
    2  O        -1.778488      -0.046491      -0.000191       8    15.999  QM
    3  C         0.716797      -0.544827      -0.000057       6    12.011  QM
    4  C         1.764410       0.309612      -0.000005       6    12.011  QM
    5  H         0.871174      -1.626590      -0.000224       1     1.008  QM
    6  H         2.807368       0.016237      -0.000106       1     1.008  QM
    7  H         1.537202       1.381673       0.000130       1     1.008  QM
    8  H        -0.340970       1.236004       0.000803       1     1.008  QM


 
 NEW SCF-ENERGY CALCULATED IN 10 CYCLES
 

 TOTAL ENERGY    =       -191.676468180

 ENERGY CHANGE =         -0.000071953
 ENERGY RATIO  =          1.310874614
 TRUST RADIUS  =          0.300000000
 
 BFGS DELTA*GAMMA: 0.838E-04
 
 BFGS DELTA*DE2*DELTA: 0.119E-03
 
 *** ENTERING OPTIMIZATION CYCLE: 15 ***
 

 PROJECTED CARTESIAN GRADIENTS IN A.U.

  NO.  ATOM        X             Y             Z

    1  C       -0.002855     -0.006928     -0.000002
    2  O        0.006466      0.014563      0.000006
    3  C        0.005290     -0.000753      0.000002
    4  C       -0.003752      0.000751     -0.000001
    5  H        0.007191      0.002796      0.000005
    6  H       -0.007766      0.006511      0.000006
    7  H       -0.006597     -0.002307     -0.000005
    8  H       -0.014040     -0.041100     -0.000023


 ACTIVE CARTESIAN GRADIENTS

              1          2          3          4          5          6
          -0.003229  -0.008029  -0.000002   0.006967   0.031398   0.000016

              7          8          9         10         11         12
          -0.003475   0.023386   0.000009   0.008301   0.005830   0.000000

             13         14         15         16         17         18
          -0.008455   0.018041   0.000010  -0.012822  -0.007988   0.007368


 FULL LOCAL GRADIENT

              1          2          3          4          5          6
          -0.049250   0.002314  -0.000001  -0.000238   0.001915   0.000009

              7          8          9         10         11         12
           0.002068  -0.000636   0.000006   0.000304   0.001293  -0.000001

             13         14         15         16         17         18
           0.001597   0.000726   0.000006  -0.002440  -0.000629  -0.000366


 TANGENTIAL LOCAL GRADIENTS IN A.U.

              1          2          3          4          5          6
           0.002314  -0.000001  -0.000238   0.001915   0.000009   0.002068

              7          8          9         10         11         12
          -0.000636   0.000006   0.000304   0.001293  -0.000001   0.001597

             13         14         15         16         17
           0.000726   0.000006  -0.002440  -0.000629  -0.000366

 COSANG =         0.838120545
 
 RMSQ FORCE :   0.0012146  MAXIMUM :   0.0003000  CONVERGED : NO
 MAX FORCE  :   0.0024395  MAXIMUM :   0.0004500  CONVERGED : NO
 RMSQ FORCE6:   0.0012935  MAXIMUM6:   0.0003000  CONVERGED : NO
 MAX FORCE6 :   0.0029241  MAXIMUM6:   0.0004500  CONVERGED : NO
 RMSQ DR    :   0.0075813  MAXIMUM :   0.0012000  CONVERGED : NO
 MAX DR     :   0.0208972  MAXIMUM :   0.0018000  CONVERGED : NO
 


 HESSIAN EIGENVALUES


                1           2           3           4           5           6
             0.03376     0.07281     0.22743     0.59623     0.99987     1.00000
 


                7           8           9          10          11          12
             1.00000     1.00000     1.00000     1.00000     1.00032     1.00288
 


               13          14          15          16          17
             1.01136     1.02216     1.08586     1.28739     1.91308
 


 LAMBDA FOR LMQA STEP: 0.00

  |TANGENTIAL STEP| =   0.008062  |PARALLEL STEP| =   0.000005


 STEP IN NORMAL COORDINATES

              1          2          3          4          5          6
           0.003028  -0.000323   0.000004   0.003913  -0.001945  -0.000019

              7          8          9         10         11         12
          -0.001665   0.000921  -0.000010   0.001209  -0.000072   0.000003

             13         14         15         16         17         18
          -0.004379  -0.000775  -0.000011   0.003199   0.000254  -0.001212

 DISPLACEMENT STEP IN ANGSTROM

  NO.  ATOM        X             Y             Z

    1  C        0.001417     -0.000169      0.000002
    2  O        0.001206     -0.000373     -0.000003
    3  C       -0.002103      0.000721      0.000002
    4  C       -0.000208     -0.000111     -0.000001
    5  H       -0.001950     -0.000569      0.000002
    6  H        0.001823      0.000618     -0.000003
    7  H       -0.001262      0.000085     -0.000005
    8  H       -0.000332     -0.000170      0.000010


 ACTIVE CARTESIAN DISPLACEMENT STEP

              1          2          3          4          5          6
           0.003028  -0.000323   0.000004   0.003913  -0.001945  -0.000019

              7          8          9         10         11         12
          -0.001665   0.000921  -0.000010   0.001209  -0.000072   0.000003

             13         14         15         16         17         18
          -0.004379  -0.000775  -0.000011   0.003199   0.000254  -0.001212
 
 PREDICTED ENERGY CHANGE: -0.000016359
 
 INTERPOLATION DISTANCE: 5.9389139544


 COORDINATES OF OPTIMIZATION STEP 15 IN ANGSTROM

  NO.  ATOM        X              Y              Z        Z-ATOM   MASS   TYPE

    1  C        -0.579858       0.196497       0.000169       6    12.011  QM
    2  O        -1.777282      -0.046864      -0.000195       8    15.999  QM
    3  C         0.714695      -0.544106      -0.000055       6    12.011  QM
    4  C         1.764202       0.309501      -0.000006       6    12.011  QM
    5  H         0.869224      -1.627159      -0.000222       1     1.008  QM
    6  H         2.809191       0.016855      -0.000109       1     1.008  QM
    7  H         1.535940       1.381759       0.000126       1     1.008  QM
    8  H        -0.341302       1.235834       0.000813       1     1.008  QM


 
 NEW SCF-ENERGY CALCULATED IN 17 CYCLES
 

 TOTAL ENERGY    =       -191.676490857

 ENERGY CHANGE =         -0.000022677
 ENERGY RATIO  =          1.386169020
 TRUST RADIUS  =          0.300000000
 
 BFGS DELTA*GAMMA: 0.206E-04
 
 BFGS DELTA*DE2*DELTA: 0.333E-04
 
 *** ENTERING OPTIMIZATION CYCLE: 16 ***
 

 PROJECTED CARTESIAN GRADIENTS IN A.U.

  NO.  ATOM        X             Y             Z

    1  C       -0.001010     -0.007596     -0.000003
    2  O        0.006574      0.014439      0.000006
    3  C        0.003055      0.000288      0.000002
    4  C       -0.003877      0.000900     -0.000001
    5  H        0.007431      0.001900      0.000005
    6  H       -0.006445      0.006263      0.000006
    7  H       -0.006723     -0.002140     -0.000005
    8  H       -0.014129     -0.041434     -0.000023


 ACTIVE CARTESIAN GRADIENTS

              1          2          3          4          5          6
          -0.001143  -0.008767  -0.000003   0.007830   0.030428   0.000016

              7          8          9         10         11         12
          -0.005070   0.024511   0.000010   0.007671   0.006328   0.000000

             13         14         15         16         17         18
          -0.008978   0.017506   0.000010  -0.011793  -0.008380   0.007374


 FULL LOCAL GRADIENT

              1          2          3          4          5          6
          -0.049327   0.000134  -0.000001   0.000105   0.000646   0.000009

              7          8          9         10         11         12
           0.000391   0.000439   0.000006  -0.000390   0.001753  -0.000001

             13         14         15         16         17         18
           0.001140   0.000040   0.000006  -0.001354  -0.001012  -0.000382


 TANGENTIAL LOCAL GRADIENTS IN A.U.

              1          2          3          4          5          6
           0.000134  -0.000001   0.000105   0.000646   0.000009   0.000391

              7          8          9         10         11         12
           0.000439   0.000006  -0.000390   0.001753  -0.000001   0.001140

             13         14         15         16         17
           0.000040   0.000006  -0.001354  -0.001012  -0.000382

 COSANG =         0.701189532
 
 RMSQ FORCE :   0.0006998  MAXIMUM :   0.0003000  CONVERGED : NO
 MAX FORCE  :   0.0017529  MAXIMUM :   0.0004500  CONVERGED : NO
 RMSQ FORCE6:   0.0013465  MAXIMUM6:   0.0003000  CONVERGED : NO
 MAX FORCE6 :   0.0022225  MAXIMUM6:   0.0004500  CONVERGED : NO
 RMSQ DR    :   0.0019002  MAXIMUM :   0.0012000  CONVERGED : NO
 MAX DR     :   0.0043787  MAXIMUM :   0.0018000  CONVERGED : NO
 


 HESSIAN EIGENVALUES


                1           2           3           4           5           6
             0.03386     0.07201     0.22742     0.36322     0.91737     1.00000
 


                7           8           9          10          11          12
             1.00000     1.00000     1.00000     1.00000     1.00013     1.00214
 


               13          14          15          16          17
             1.00968     1.02248     1.06773     1.41019     1.99483
 


 LAMBDA FOR LMQA STEP: 0.00

  |TANGENTIAL STEP| =   0.006608  |PARALLEL STEP| =   0.000004


 STEP IN NORMAL COORDINATES

              1          2          3          4          5          6
           0.001485  -0.000565   0.000003   0.002130  -0.001030  -0.000020

              7          8          9         10         11         12
          -0.001498   0.000326  -0.000012   0.001029  -0.002282   0.000003

             13         14         15         16         17         18
          -0.003607   0.000018  -0.000012   0.003349   0.001488   0.000700

 DISPLACEMENT STEP IN ANGSTROM

  NO.  ATOM        X             Y             Z

    1  C        0.000695     -0.000270      0.000001
    2  O        0.000681     -0.000108     -0.000003
    3  C       -0.001336      0.000304      0.000002
    4  C        0.000164     -0.000507     -0.000001
    5  H       -0.001298      0.000309      0.000003
    6  H        0.001916      0.001375     -0.000004
    7  H       -0.000566      0.000022     -0.000005
    8  H       -0.001117      0.000353      0.000012


 ACTIVE CARTESIAN DISPLACEMENT STEP

              1          2          3          4          5          6
           0.001485  -0.000565   0.000003   0.002130  -0.001030  -0.000020

              7          8          9         10         11         12
          -0.001498   0.000326  -0.000012   0.001029  -0.002282   0.000003

             13         14         15         16         17         18
          -0.003607   0.000018  -0.000012   0.003349   0.001488   0.000700
 
 PREDICTED ENERGY CHANGE: -0.000008155
 
 INTERPOLATION DISTANCE: 5.9389139544


 COORDINATES OF OPTIMIZATION STEP 16 IN ANGSTROM

  NO.  ATOM        X              Y              Z        Z-ATOM   MASS   TYPE

    1  C        -0.579163       0.196227       0.000170       6    12.011  QM
    2  O        -1.776601      -0.046972      -0.000198       8    15.999  QM
    3  C         0.713358      -0.543802      -0.000053       6    12.011  QM
    4  C         1.764366       0.308994      -0.000007       6    12.011  QM
    5  H         0.867926      -1.626850      -0.000220       1     1.008  QM
    6  H         2.811107       0.018231      -0.000113       1     1.008  QM
    7  H         1.535374       1.381781       0.000120       1     1.008  QM
    8  H        -0.342419       1.236187       0.000825       1     1.008  QM


 
 NEW SCF-ENERGY CALCULATED IN 12 CYCLES
 

 TOTAL ENERGY    =       -191.676502574

 ENERGY CHANGE =         -0.000011717
 ENERGY RATIO  =          1.436704594
 TRUST RADIUS  =          0.300000000
 
 BFGS DELTA*GAMMA: 0.973E-05
 
 BFGS DELTA*DE2*DELTA: 0.167E-04
 
 *** ENTERING OPTIMIZATION CYCLE: 17 ***
 

 PROJECTED CARTESIAN GRADIENTS IN A.U.

  NO.  ATOM        X             Y             Z

    1  C       -0.000383     -0.008377     -0.000004
    2  O        0.007142      0.014595      0.000007
    3  C        0.001571      0.000636      0.000002
    4  C       -0.003895      0.000925     -0.000001
    5  H        0.007568      0.001966      0.000005
    6  H       -0.005532      0.006364      0.000006
    7  H       -0.006843     -0.001696     -0.000005
    8  H       -0.014297     -0.041256     -0.000023


 ACTIVE CARTESIAN GRADIENTS

              1          2          3          4          5          6
          -0.000434  -0.009656  -0.000004   0.008788   0.029902   0.000017

              7          8          9         10         11         12
          -0.006171   0.024708   0.000010   0.007318   0.005944   0.000000

             13         14         15         16         17         18
          -0.009251   0.017424   0.000010  -0.010975  -0.008648   0.007417


 FULL LOCAL GRADIENT

              1          2          3          4          5          6
          -0.049343  -0.000684  -0.000002   0.000314  -0.000711   0.000009

              7          8          9         10         11         12
          -0.000710   0.000504   0.000006  -0.000776   0.001333  -0.000001

             13         14         15         16         17         18
           0.000877  -0.000112   0.000006  -0.000495  -0.001269  -0.000335


 TANGENTIAL LOCAL GRADIENTS IN A.U.

              1          2          3          4          5          6
          -0.000684  -0.000002   0.000314  -0.000711   0.000009  -0.000710

              7          8          9         10         11         12
           0.000504   0.000006  -0.000776   0.001333  -0.000001   0.000877

             13         14         15         16         17
          -0.000112   0.000006  -0.000495  -0.001269  -0.000335

 COSANG =         0.675789416
 
 RMSQ FORCE :   0.0006399  MAXIMUM :   0.0003000  CONVERGED : NO
 MAX FORCE  :   0.0013329  MAXIMUM :   0.0004500  CONVERGED : NO
 RMSQ FORCE6:   0.0012337  MAXIMUM6:   0.0003000  CONVERGED : NO
 MAX FORCE6 :   0.0023606  MAXIMUM6:   0.0004500  CONVERGED : NO
 RMSQ DR    :   0.0015576  MAXIMUM :   0.0012000  CONVERGED : NO
 MAX DR     :   0.0036070  MAXIMUM :   0.0018000  CONVERGED : NO
 


 HESSIAN EIGENVALUES


                1           2           3           4           5           6
             0.03386     0.07031     0.19270     0.23605     0.83764     1.00000
 


                7           8           9          10          11          12
             1.00000     1.00000     1.00000     1.00000     1.00014     1.00308
 


               13          14          15          16          17
             1.01242     1.02511     1.10628     1.62766     1.97171
 


 LAMBDA FOR LMQA STEP: 0.00

  |TANGENTIAL STEP| =   0.007949  |PARALLEL STEP| =   0.000005


 STEP IN NORMAL COORDINATES

              1          2          3          4          5          6
           0.000888  -0.000379   0.000006   0.000846   0.000089  -0.000032

              7          8          9         10         11         12
          -0.000528  -0.000112  -0.000019   0.002217  -0.003313   0.000005

             13         14         15         16         17         18
          -0.004696  -0.000449  -0.000019   0.003853   0.002755   0.000814

 DISPLACEMENT STEP IN ANGSTROM

  NO.  ATOM        X             Y             Z

    1  C        0.000415     -0.000180      0.000002
    2  O        0.000226      0.000077     -0.000006
    3  C       -0.000463     -0.000069      0.000003
    4  C        0.000427     -0.000707     -0.000002
    5  H       -0.001836      0.000254      0.000004
    6  H        0.002083      0.002251     -0.000006
    7  H       -0.000892     -0.000158     -0.000008
    8  H       -0.001565      0.000645      0.000019


 ACTIVE CARTESIAN DISPLACEMENT STEP

              1          2          3          4          5          6
           0.000888  -0.000379   0.000006   0.000846   0.000089  -0.000032

              7          8          9         10         11         12
          -0.000528  -0.000112  -0.000019   0.002217  -0.003313   0.000005

             13         14         15         16         17         18
          -0.004696  -0.000449  -0.000019   0.003853   0.002755   0.000814
 
 PREDICTED ENERGY CHANGE: -0.000006909
 
 INTERPOLATION DISTANCE: 5.9389139544


 COORDINATES OF OPTIMIZATION STEP 17 IN ANGSTROM

  NO.  ATOM        X              Y              Z        Z-ATOM   MASS   TYPE

    1  C        -0.578748       0.196047       0.000173       6    12.011  QM
    2  O        -1.776374      -0.046895      -0.000203       8    15.999  QM
    3  C         0.712895      -0.543871      -0.000050       6    12.011  QM
    4  C         1.764792       0.308287      -0.000009       6    12.011  QM
    5  H         0.866090      -1.626595      -0.000215       1     1.008  QM
    6  H         2.813191       0.020482      -0.000118       1     1.008  QM
    7  H         1.534483       1.381623       0.000112       1     1.008  QM
    8  H        -0.343984       1.236832       0.000844       1     1.008  QM


 
 NEW SCF-ENERGY CALCULATED IN 15 CYCLES
 

 TOTAL ENERGY    =       -191.676513631

 ENERGY CHANGE =         -0.000011057
 ENERGY RATIO  =          1.600501775
 TRUST RADIUS  =          0.300000000
 
 BFGS DELTA*GAMMA: 0.606E-05
 
 BFGS DELTA*DE2*DELTA: 0.143E-04
 
 *** ENTERING OPTIMIZATION CYCLE: 18 ***
 

 PROJECTED CARTESIAN GRADIENTS IN A.U.

  NO.  ATOM        X             Y             Z

    1  C        0.000091     -0.008898     -0.000005
    2  O        0.007111      0.014763      0.000007
    3  C        0.001113      0.000702      0.000003
    4  C       -0.003944      0.000738     -0.000001
    5  H        0.007547      0.002380      0.000005
    6  H       -0.004907      0.006599      0.000006
    7  H       -0.006994     -0.001146     -0.000005
    8  H       -0.014518     -0.040902     -0.000023


 ACTIVE CARTESIAN GRADIENTS

              1          2          3          4          5          6
           0.000103  -0.010248  -0.000005   0.008936   0.029739   0.000017

              7          8          9         10         11         12
          -0.006466   0.024573   0.000010   0.007164   0.005167   0.000001

             13         14         15         16         17         18
          -0.009454   0.017505   0.000010  -0.010314  -0.008883   0.007465


 FULL LOCAL GRADIENT

              1          2          3          4          5          6
          -0.049210  -0.001295  -0.000003   0.000085  -0.001235   0.000009

              7          8          9         10         11         12
          -0.000998   0.000342   0.000006  -0.000908   0.000537  -0.000001

             13         14         15         16         17         18
           0.000614  -0.000017   0.000006   0.000175  -0.001506  -0.000259


 TANGENTIAL LOCAL GRADIENTS IN A.U.

              1          2          3          4          5          6
          -0.001295  -0.000003   0.000085  -0.001235   0.000009  -0.000998

              7          8          9         10         11         12
           0.000342   0.000006  -0.000908   0.000537  -0.000001   0.000614

             13         14         15         16         17
          -0.000017   0.000006   0.000175  -0.001506  -0.000259

 COSANG =         0.867504926
 
 RMSQ FORCE :   0.0006935  MAXIMUM :   0.0003000  CONVERGED : NO
 MAX FORCE  :   0.0015058  MAXIMUM :   0.0004500  CONVERGED : NO
 RMSQ FORCE6:   0.0010238  MAXIMUM6:   0.0003000  CONVERGED : NO
 MAX FORCE6 :   0.0018191  MAXIMUM6:   0.0004500  CONVERGED : NO
 RMSQ DR    :   0.0018736  MAXIMUM :   0.0012000  CONVERGED : NO
 MAX DR     :   0.0046957  MAXIMUM :   0.0018000  CONVERGED : NO
 


 HESSIAN EIGENVALUES


                1           2           3           4           5           6
             0.03321     0.05855     0.10782     0.23375     0.77320     1.00000
 


                7           8           9          10          11          12
             1.00000     1.00000     1.00000     1.00000     1.00009     1.00298
 


               13          14          15          16          17
             1.01844     1.03391     1.15211     1.57333     1.95449
 


 LAMBDA FOR LMQA STEP: 0.00

  |TANGENTIAL STEP| =   0.015939  |PARALLEL STEP| =   0.000021


 STEP IN NORMAL COORDINATES

              1          2          3          4          5          6
           0.001043   0.000349   0.000017   0.001583   0.001520  -0.000073

              7          8          9         10         11         12
           0.000466  -0.000662  -0.000044   0.005727  -0.005590   0.000010

             13         14         15         16         17         18
          -0.009853  -0.001810  -0.000044   0.005693   0.006945  -0.001522

 DISPLACEMENT STEP IN ANGSTROM

  NO.  ATOM        X             Y             Z

    1  C        0.000488      0.000153      0.000008
    2  O        0.000514      0.000179     -0.000014
    3  C       -0.000033     -0.000611      0.000007
    4  C        0.000730     -0.001191     -0.000005
    5  H       -0.004308     -0.000171      0.000010
    6  H        0.003023      0.005073     -0.000013
    7  H       -0.002911     -0.001090     -0.000018
    8  H       -0.001943      0.001166      0.000042


 ACTIVE CARTESIAN DISPLACEMENT STEP

              1          2          3          4          5          6
           0.001043   0.000349   0.000017   0.001583   0.001520  -0.000073

              7          8          9         10         11         12
           0.000466  -0.000662  -0.000044   0.005727  -0.005590   0.000010

             13         14         15         16         17         18
          -0.009853  -0.001810  -0.000044   0.005693   0.006945  -0.001522
 
 PREDICTED ENERGY CHANGE: -0.000010249
 
 INTERPOLATION DISTANCE: 5.9389139544


 COORDINATES OF OPTIMIZATION STEP 18 IN ANGSTROM

  NO.  ATOM        X              Y              Z        Z-ATOM   MASS   TYPE

    1  C        -0.578260       0.196201       0.000181       6    12.011  QM
    2  O        -1.775860      -0.046716      -0.000217       8    15.999  QM
    3  C         0.712862      -0.544482      -0.000043       6    12.011  QM
    4  C         1.765523       0.307096      -0.000015       6    12.011  QM
    5  H         0.861782      -1.626766      -0.000206       1     1.008  QM
    6  H         2.816213       0.025555      -0.000131       1     1.008  QM
    7  H         1.531572       1.380533       0.000095       1     1.008  QM
    8  H        -0.345927       1.237999       0.000886       1     1.008  QM


 
 NEW SCF-ENERGY CALCULATED IN 16 CYCLES
 

 TOTAL ENERGY    =       -191.676528412

 ENERGY CHANGE =         -0.000014781
 ENERGY RATIO  =          1.442239413
 TRUST RADIUS  =          0.300000000
 
 BFGS DELTA*GAMMA: 0.135E-04
 
 BFGS DELTA*DE2*DELTA: 0.226E-04
 
 *** ENTERING OPTIMIZATION CYCLE: 19 ***
 

 PROJECTED CARTESIAN GRADIENTS IN A.U.

  NO.  ATOM        X             Y             Z

    1  C        0.000079     -0.009307     -0.000006
    2  O        0.007269      0.014990      0.000008
    3  C        0.000901      0.000415      0.000003
    4  C       -0.003809      0.000501     -0.000001
    5  H        0.007322      0.003114      0.000005
    6  H       -0.004397      0.007147      0.000006
    7  H       -0.007260     -0.000569     -0.000006
    8  H       -0.014858     -0.040446     -0.000023


 ACTIVE CARTESIAN GRADIENTS

              1          2          3          4          5          6
           0.000089  -0.010719  -0.000007   0.009128   0.029813   0.000017

              7          8          9         10         11         12
          -0.006677   0.024078   0.000011   0.007322   0.004024   0.000001

             13         14         15         16         17         18
          -0.009780   0.017776   0.000011  -0.009670  -0.008991   0.007492


 FULL LOCAL GRADIENT

              1          2          3          4          5          6
          -0.049124  -0.001345  -0.000004  -0.000062  -0.001651   0.000009

              7          8          9         10         11         12
          -0.001160  -0.000236   0.000006  -0.000696  -0.000643  -0.000000

             13         14         15         16         17         18
           0.000184   0.000238   0.000006   0.000861  -0.001571  -0.000231


 TANGENTIAL LOCAL GRADIENTS IN A.U.

              1          2          3          4          5          6
          -0.001345  -0.000004  -0.000062  -0.001651   0.000009  -0.001160

              7          8          9         10         11         12
          -0.000236   0.000006  -0.000696  -0.000643  -0.000000   0.000184

             13         14         15         16         17
           0.000238   0.000006   0.000861  -0.001571  -0.000231

 COSANG =         0.857062798
 
 RMSQ FORCE :   0.0007742  MAXIMUM :   0.0003000  CONVERGED : NO
 MAX FORCE  :   0.0016509  MAXIMUM :   0.0004500  CONVERGED : NO
 RMSQ FORCE6:   0.0006399  MAXIMUM6:   0.0003000  CONVERGED : NO
 MAX FORCE6 :   0.0013185  MAXIMUM6:   0.0004500  CONVERGED : NO
 RMSQ DR    :   0.0037569  MAXIMUM :   0.0012000  CONVERGED : NO
 MAX DR     :   0.0098534  MAXIMUM :   0.0018000  CONVERGED : NO
 


 HESSIAN EIGENVALUES


                1           2           3           4           5           6
             0.03032     0.04945     0.09475     0.23455     0.72354     0.99996
 


                7           8           9          10          11          12
             1.00000     1.00000     1.00000     1.00000     1.00000     1.00339
 


               13          14          15          16          17
             1.01838     1.03095     1.20220     1.41448     1.95100
 


 LAMBDA FOR LMQA STEP: 0.00

  |TANGENTIAL STEP| =   0.012168  |PARALLEL STEP| =   0.000012


 STEP IN NORMAL COORDINATES

              1          2          3          4          5          6
          -0.000228   0.001171   0.000017   0.000013   0.001714  -0.000062

              7          8          9         10         11         12
           0.001518  -0.000265  -0.000039   0.004830  -0.003143   0.000007

             13         14         15         16         17         18
          -0.007164  -0.001851  -0.000038   0.003127   0.006529  -0.000980

 DISPLACEMENT STEP IN ANGSTROM

  NO.  ATOM        X             Y             Z

    1  C       -0.000106      0.000539      0.000008
    2  O        0.000039      0.000068     -0.000012
    3  C        0.000867     -0.000522      0.000006
    4  C        0.000675     -0.000830     -0.000005
    5  H       -0.003333     -0.000633      0.000009
    6  H        0.001616      0.003967     -0.000010
    7  H       -0.001972     -0.001605     -0.000015
    8  H       -0.001419      0.000806      0.000036


 ACTIVE CARTESIAN DISPLACEMENT STEP

              1          2          3          4          5          6
          -0.000228   0.001171   0.000017   0.000013   0.001714  -0.000062

              7          8          9         10         11         12
           0.001518  -0.000265  -0.000039   0.004830  -0.003143   0.000007

             13         14         15         16         17         18
          -0.007164  -0.001851  -0.000038   0.003127   0.006529  -0.000980
 
 PREDICTED ENERGY CHANGE: -0.000006828
 
 INTERPOLATION DISTANCE: 5.9389139544


 COORDINATES OF OPTIMIZATION STEP 19 IN ANGSTROM

  NO.  ATOM        X              Y              Z        Z-ATOM   MASS   TYPE

    1  C        -0.578366       0.196740       0.000188       6    12.011  QM
    2  O        -1.775821      -0.046648      -0.000229       8    15.999  QM
    3  C         0.713729      -0.545004      -0.000038       6    12.011  QM
    4  C         1.766197       0.306266      -0.000019       6    12.011  QM
    5  H         0.858448      -1.627399      -0.000196       1     1.008  QM
    6  H         2.817829       0.029521      -0.000141       1     1.008  QM
    7  H         1.529600       1.378928       0.000079       1     1.008  QM
    8  H        -0.347346       1.238804       0.000922       1     1.008  QM


 
 NEW SCF-ENERGY CALCULATED IN 11 CYCLES
 

 TOTAL ENERGY    =       -191.676538648

 ENERGY CHANGE =         -0.000010236
 ENERGY RATIO  =          1.499113355
 TRUST RADIUS  =          0.300000000
 
 BFGS DELTA*GAMMA: 0.796E-05
 
 BFGS DELTA*DE2*DELTA: 0.149E-04
 
 *** ENTERING OPTIMIZATION CYCLE: 20 ***
 

 PROJECTED CARTESIAN GRADIENTS IN A.U.

  NO.  ATOM        X             Y             Z

    1  C       -0.000492     -0.008982     -0.000007
    2  O        0.007122      0.015016      0.000008
    3  C        0.001833      0.000190      0.000003
    4  C       -0.003778      0.000231     -0.000001
    5  H        0.007030      0.003371      0.000005
    6  H       -0.004576      0.007522      0.000006
    7  H       -0.007326     -0.000759     -0.000006
    8  H       -0.015091     -0.040407     -0.000024


 ACTIVE CARTESIAN GRADIENTS

              1          2          3          4          5          6
          -0.000556  -0.010355  -0.000007   0.008719   0.030231   0.000018

              7          8          9         10         11         12
          -0.005960   0.023942   0.000011   0.007642   0.003658   0.000001

             13         14         15         16         17         18
          -0.009964   0.017991   0.000011  -0.009719  -0.008675   0.007563


 FULL LOCAL GRADIENT

              1          2          3          4          5          6
          -0.049218  -0.000658  -0.000005  -0.000178  -0.001032   0.000009

              7          8          9         10         11         12
          -0.000404  -0.000401   0.000006  -0.000340  -0.001039  -0.000000

             13         14         15         16         17         18
          -0.000048   0.000396   0.000006   0.000870  -0.001183  -0.000183


 TANGENTIAL LOCAL GRADIENTS IN A.U.

              1          2          3          4          5          6
          -0.000658  -0.000005  -0.000178  -0.001032   0.000009  -0.000404

              7          8          9         10         11         12
          -0.000401   0.000006  -0.000340  -0.001039  -0.000000  -0.000048

             13         14         15         16         17
           0.000396   0.000006   0.000870  -0.001183  -0.000183

 COSANG =         0.917274862
 
 RMSQ FORCE :   0.0005634  MAXIMUM :   0.0003000  CONVERGED : NO
 MAX FORCE  :   0.0011829  MAXIMUM :   0.0004500  CONVERGED : NO
 RMSQ FORCE6:   0.0003193  MAXIMUM6:   0.0003000  CONVERGED : NO
 MAX FORCE6 :   0.0006708  MAXIMUM6:   0.0004500  CONVERGED : NO
 RMSQ DR    :   0.0028681  MAXIMUM :   0.0012000  CONVERGED : NO
 MAX DR     :   0.0071641  MAXIMUM :   0.0018000  CONVERGED : NO
 


 HESSIAN EIGENVALUES


                1           2           3           4           5           6
             0.02665     0.05056     0.09124     0.23417     0.59814     0.91751
 


                7           8           9          10          11          12
             1.00000     1.00000     1.00000     1.00000     1.00000     1.00128
 


               13          14          15          16          17
             1.00460     1.01980     1.05609     1.34060     1.96048
 


 LAMBDA FOR LMQA STEP: 0.00

  |TANGENTIAL STEP| =   0.008069  |PARALLEL STEP| =   0.000005


 STEP IN NORMAL COORDINATES

              1          2          3          4          5          6
          -0.000623   0.001497   0.000016  -0.000464   0.001725  -0.000048

              7          8          9         10         11         12
           0.000956   0.000219  -0.000031   0.002661  -0.000880   0.000004

             13         14         15         16         17         18
          -0.003761  -0.001837  -0.000031   0.000307   0.005486  -0.001656

 DISPLACEMENT STEP IN ANGSTROM

  NO.  ATOM        X             Y             Z

    1  C       -0.000291      0.000692      0.000007
    2  O       -0.000105      0.000008     -0.000010
    3  C        0.000823     -0.000462      0.000004
    4  C        0.000392     -0.000327     -0.000004
    5  H       -0.001625     -0.001009      0.000008
    6  H        0.000294      0.002759     -0.000007
    7  H       -0.001257     -0.001839     -0.000012
    8  H       -0.000181      0.000393      0.000028


 ACTIVE CARTESIAN DISPLACEMENT STEP

              1          2          3          4          5          6
          -0.000623   0.001497   0.000016  -0.000464   0.001725  -0.000048

              7          8          9         10         11         12
           0.000956   0.000219  -0.000031   0.002661  -0.000880   0.000004

             13         14         15         16         17         18
          -0.003761  -0.001837  -0.000031   0.000307   0.005486  -0.001656
 
 PREDICTED ENERGY CHANGE: -0.000004392
 
 INTERPOLATION DISTANCE: 5.9389139544


 COORDINATES OF OPTIMIZATION STEP 20 IN ANGSTROM

  NO.  ATOM        X              Y              Z        Z-ATOM   MASS   TYPE

    1  C        -0.578658       0.197432       0.000195       6    12.011  QM
    2  O        -1.775926      -0.046640      -0.000239       8    15.999  QM
    3  C         0.714552      -0.545466      -0.000034       6    12.011  QM
    4  C         1.766589       0.305939      -0.000024       6    12.011  QM
    5  H         0.856824      -1.628408      -0.000189       1     1.008  QM
    6  H         2.818123       0.032280      -0.000148       1     1.008  QM
    7  H         1.528342       1.377089       0.000067       1     1.008  QM
    8  H        -0.347527       1.239197       0.000951       1     1.008  QM


 
 NEW SCF-ENERGY CALCULATED IN 10 CYCLES
 

 TOTAL ENERGY    =       -191.676544187

 ENERGY CHANGE =         -0.000005539
 ENERGY RATIO  =          1.261150013
 TRUST RADIUS  =          0.300000000
 
 BFGS DELTA*GAMMA: 0.696E-05
 
 BFGS DELTA*DE2*DELTA: 0.933E-05
 
 *** ENTERING OPTIMIZATION CYCLE: 21 ***
 

 PROJECTED CARTESIAN GRADIENTS IN A.U.

  NO.  ATOM        X             Y             Z

    1  C       -0.001067     -0.008367     -0.000006
    2  O        0.006938      0.014866      0.000008
    3  C        0.002514     -0.000033      0.000003
    4  C       -0.003474      0.000314     -0.000001
    5  H        0.006850      0.003123      0.000005
    6  H       -0.005155      0.007755      0.000006
    7  H       -0.007207     -0.001587     -0.000007
    8  H       -0.015133     -0.040607     -0.000025


 ACTIVE CARTESIAN GRADIENTS

              1          2          3          4          5          6
          -0.001207  -0.009656  -0.000007   0.008262   0.030545   0.000019

              7          8          9         10         11         12
          -0.005620   0.023957   0.000012   0.008086   0.004119   0.000001

             13         14         15         16         17         18
          -0.009982   0.018021   0.000011  -0.010236  -0.007976   0.007613


 FULL LOCAL GRADIENT

              1          2          3          4          5          6
          -0.049331   0.000077  -0.000004  -0.000114  -0.000188   0.000010

              7          8          9         10         11         12
          -0.000060  -0.000358   0.000006   0.000122  -0.000596   0.000000

             13         14         15         16         17         18
          -0.000072   0.000366   0.000006   0.000393  -0.000413  -0.000164


 TANGENTIAL LOCAL GRADIENTS IN A.U.

              1          2          3          4          5          6
           0.000077  -0.000004  -0.000114  -0.000188   0.000010  -0.000060

              7          8          9         10         11         12
          -0.000358   0.000006   0.000122  -0.000596   0.000000  -0.000072

             13         14         15         16         17
           0.000366   0.000006   0.000393  -0.000413  -0.000164

 COSANG =         0.806914698
 
 RMSQ FORCE :   0.0002482  MAXIMUM :   0.0003000  CONVERGED :YES
 MAX FORCE  :   0.0005957  MAXIMUM :   0.0004500  CONVERGED : NO
 RMSQ FORCE6:   0.0004317  MAXIMUM6:   0.0003000  CONVERGED : NO
 MAX FORCE6 :   0.0009131  MAXIMUM6:   0.0004500  CONVERGED : NO
 RMSQ DR    :   0.0019018  MAXIMUM :   0.0012000  CONVERGED : NO
 MAX DR     :   0.0054864  MAXIMUM :   0.0018000  CONVERGED : NO
 


 HESSIAN EIGENVALUES


                1           2           3           4           5           6
             0.02697     0.05291     0.09159     0.23362     0.46513     0.80900
 


                7           8           9          10          11          12
             1.00000     1.00000     1.00000     1.00000     1.00000     1.00329
 


               13          14          15          16          17
             1.00979     1.02053     1.04950     1.37178     1.95847
 


 LAMBDA FOR LMQA STEP: 0.00

  |TANGENTIAL STEP| =   0.002575  |PARALLEL STEP| =   0.000001


 STEP IN NORMAL COORDINATES

              1          2          3          4          5          6
          -0.000465   0.000383   0.000004  -0.000609  -0.000127  -0.000006

              7          8          9         10         11         12
           0.000074   0.000499  -0.000004  -0.000829   0.001061  -0.000001

             13         14         15         16         17         18
           0.001257  -0.000148  -0.000004  -0.001136   0.000293   0.000913

 DISPLACEMENT STEP IN ANGSTROM

  NO.  ATOM        X             Y             Z

    1  C       -0.000217      0.000179      0.000002
    2  O       -0.000189     -0.000096     -0.000002
    3  C        0.000195      0.000162      0.000000
    4  C       -0.000041      0.000110     -0.000001
    5  H        0.000638     -0.000291      0.000001
    6  H       -0.000504     -0.000350     -0.000000
    7  H        0.000772     -0.000412     -0.000002
    8  H        0.000065     -0.000122      0.000004


 ACTIVE CARTESIAN DISPLACEMENT STEP

              1          2          3          4          5          6
          -0.000465   0.000383   0.000004  -0.000609  -0.000127  -0.000006

              7          8          9         10         11         12
           0.000074   0.000499  -0.000004  -0.000829   0.001061  -0.000001

             13         14         15         16         17         18
           0.001257  -0.000148  -0.000004  -0.001136   0.000293   0.000913
 
 PREDICTED ENERGY CHANGE: -0.000000883
 
 INTERPOLATION DISTANCE: 5.9389139544
 
 *** SCFTOL TIGHTEN TO 0.500E-08 ***
 
 *** CDFTOL TIGHTEN TO 0.750E-05 ***


 COORDINATES OF OPTIMIZATION STEP 21 IN ANGSTROM

  NO.  ATOM        X              Y              Z        Z-ATOM   MASS   TYPE

    1  C        -0.578875       0.197611       0.000197       6    12.011  QM
    2  O        -1.776115      -0.046736      -0.000241       8    15.999  QM
    3  C         0.714746      -0.545304      -0.000033       6    12.011  QM
    4  C         1.766548       0.306048      -0.000025       6    12.011  QM
    5  H         0.857462      -1.628699      -0.000188       1     1.008  QM
    6  H         2.817618       0.031930      -0.000148       1     1.008  QM
    7  H         1.529115       1.376677       0.000066       1     1.008  QM
    8  H        -0.347462       1.239076       0.000954       1     1.008  QM


 
 NEW SCF-ENERGY CALCULATED IN 12 CYCLES
 

 TOTAL ENERGY    =       -191.676545251

 ENERGY CHANGE =         -0.000001063
 ENERGY RATIO  =          1.204000318
 TRUST RADIUS  =          0.300000000
 
 BFGS DELTA*GAMMA: 0.151E-05
 
 BFGS DELTA*DE2*DELTA: 0.182E-05
 
 *** ENTERING OPTIMIZATION CYCLE: 22 ***
 

 PROJECTED CARTESIAN GRADIENTS IN A.U.

  NO.  ATOM        X             Y             Z

    1  C       -0.001189     -0.008129     -0.000006
    2  O        0.006882      0.014778      0.000008
    3  C        0.002799      0.000138      0.000003
    4  C       -0.003567      0.000336     -0.000001
    5  H        0.006875      0.002740      0.000005
    6  H       -0.005395      0.007696      0.000006
    7  H       -0.007047     -0.002077     -0.000007
    8  H       -0.015095     -0.040810     -0.000025


 ACTIVE CARTESIAN GRADIENTS

              1          2          3          4          5          6
          -0.001344  -0.009385  -0.000006   0.008144   0.030602   0.000019

              7          8          9         10         11         12
          -0.005351   0.024283   0.000012   0.008057   0.004606   0.000001

             13         14         15         16         17         18
          -0.009938   0.017894   0.000012  -0.010519  -0.007657   0.007678


 FULL LOCAL GRADIENT

              1          2          3          4          5          6
          -0.049438   0.000249  -0.000004  -0.000040   0.000087   0.000010

              7          8          9         10         11         12
           0.000197  -0.000034   0.000006   0.000065  -0.000115  -0.000000

             13         14         15         16         17         18
           0.000018   0.000192   0.000006   0.000128  -0.000072  -0.000107


 TANGENTIAL LOCAL GRADIENTS IN A.U.

              1          2          3          4          5          6
           0.000249  -0.000004  -0.000040   0.000087   0.000010   0.000197

              7          8          9         10         11         12
          -0.000034   0.000006   0.000065  -0.000115  -0.000000   0.000018

             13         14         15         16         17
           0.000192   0.000006   0.000128  -0.000072  -0.000107

 COSANG =         0.549287411
 
 *** CONVERGED BY GRADIENT AND DISPLACEMENT CRITERIA ***
 *** AFTER 21 OPTIMIZATION CYCLES ***
 
 
 RMSQ FORCE :   0.0001082  MAXIMUM :   0.0003000  CONVERGED :YES
 MAX FORCE  :   0.0002493  MAXIMUM :   0.0004500  CONVERGED :YES
 RMSQ FORCE6:   0.0005090  MAXIMUM6:   0.0003000  CONVERGED : NO
 MAX FORCE6 :   0.0010686  MAXIMUM6:   0.0004500  CONVERGED : NO
 RMSQ DR    :   0.0006068  MAXIMUM :   0.0012000  CONVERGED :YES
 MAX DR     :   0.0012569  MAXIMUM :   0.0018000  CONVERGED :YES
 
 
 *** THE GEOMETRY IS OPTIMIZED ***
 
 
 INTERPOLATION DISTANCE: 5.9389139544


 RELAXED REACTANT COORDINATES OF SADDLE STEP 1 IN ANGSTROM

  NO.  ATOM        X              Y              Z        Z-ATOM   MASS   TYPE

    1  C        -0.578875       0.197611       0.000197       6    12.011  QM
    2  O        -1.776115      -0.046736      -0.000241       8    15.999  QM
    3  C         0.714746      -0.545304      -0.000033       6    12.011  QM
    4  C         1.766548       0.306048      -0.000025       6    12.011  QM
    5  H         0.857462      -1.628699      -0.000188       1     1.008  QM
    6  H         2.817618       0.031930      -0.000148       1     1.008  QM
    7  H         1.529115       1.376677       0.000066       1     1.008  QM
    8  H        -0.347462       1.239076       0.000954       1     1.008  QM


 NUMBER OF CONSTRAINED OPTIMIZATION CYCLES: 21
 
 RELAXED REACTANT ENERGY = -191.676545250718
 
 ANGLE BETWEEN SUCCESSIVE SADDLE GRADIENTS: 76.614
 
 RMSQ FORCE :   0.0109739  MAXIMUM :   0.0003000  CONVERGED :NO 
 MAX FORCE  :   0.0385961  MAXIMUM :   0.0004500  CONVERGED :NO 


 UNRELAXED COORDINATES OF SADDLE STEP 2 IN ANGSTROM

  NO.  ATOM        X              Y              Z        Z-ATOM   MASS   TYPE

    1  C        -0.718595      -0.452571       0.000020       6    12.011  QM
    2  O        -1.425366       0.464360      -0.000024       8    15.999  QM
    3  C         0.750948      -0.589339      -0.000003       6    12.011  QM
    4  C         1.546843       0.498887      -0.000002       6    12.011  QM
    5  H         1.172010      -1.598794      -0.000019       1     1.008  QM
    6  H         2.636666       0.424447      -0.000015       1     1.008  QM
    7  H         1.094990       1.496039       0.000007       1     1.008  QM
    8  H        -1.163244      -1.243676       0.000095       1     1.008  QM


 UNRELAXED SCF-ENERGY CALCULATED IN 13 CYCLES
 
 UNRELAXED TOTAL SADDLE ENERGY = -191.631986651635
 
 
 
 
 ***************************************
 *** MOLECULAR GEOMETRY OPTIMIZATION ***
 ***************************************
 
 INTERPOLATION DISTANCE: 5.3632567702
 
 *** ACTIVE DEGREES OF FREEDOM: 18 ***
 
 *** ENTERING OPTIMIZATION CYCLE: 1 ***
 

 PROJECTED CARTESIAN GRADIENTS IN A.U.

  NO.  ATOM        X             Y             Z

    1  C       -0.150399     -0.002676      0.000004
    2  O        0.095932     -0.084174      0.000003
    3  C       -0.008122      0.012192     -0.000001
    4  C        0.015318      0.016259     -0.000000
    5  H       -0.001429      0.009401     -0.000002
    6  H        0.002883      0.000129     -0.000000
    7  H        0.010067      0.004377     -0.000000
    8  H        0.100610      0.232479     -0.000021


 ACTIVE CARTESIAN GRADIENTS

              1          2          3          4          5          6
          -0.172255   0.005470   0.000004   0.067283  -0.135783   0.000013

              7          8          9         10         11         12
           0.012865  -0.080445   0.000009  -0.079955  -0.064611   0.000005

             13         14         15         16         17         18
           0.013942  -0.051885   0.000005  -0.050274  -0.038045  -0.165183


 FULL LOCAL GRADIENT

              1          2          3          4          5          6
          -0.229529  -0.166590  -0.000004  -0.019089   0.130041  -0.000048

              7          8          9         10         11         12
           0.007967   0.036868  -0.000032   0.022671   0.037220  -0.000005

             13         14         15         16         17         18
          -0.010265   0.020614  -0.000028   0.017566   0.014308   0.044052


 TANGENTIAL LOCAL GRADIENTS IN A.U.

              1          2          3          4          5          6
          -0.166590  -0.000004  -0.019089   0.130041  -0.000048   0.007967

              7          8          9         10         11         12
           0.036868  -0.000032   0.022671   0.037220  -0.000005  -0.010265

             13         14         15         16         17
           0.020614  -0.000028   0.017566   0.014308   0.044052
 
 RMSQ FORCE :   0.0549509  MAXIMUM :   0.0003000  CONVERGED : NO
 MAX FORCE  :   0.1665896  MAXIMUM :   0.0004500  CONVERGED : NO
 RMSQ FORCE6:   4.9450491  MAXIMUM6:   0.0003000  CONVERGED : NO
 MAX FORCE6 :   4.8334104  MAXIMUM6:   0.0004500  CONVERGED : NO
 


 HESSIAN EIGENVALUES


                1           2           3           4           5           6
             1.00000     1.00000     1.00000     1.00000     1.00000     1.00000
 


                7           8           9          10          11          12
             1.00000     1.00000     1.00000     1.00000     1.00000     1.00000
 


               13          14          15          16          17
             1.00000     1.00000     1.00000     1.00000     1.00000
 


 NEWTON STEP 0.227 EXCEEDED TRUST RADIUS 0.200
 LAMBDA ITERATION CONVERGED IN 2 CYCLES
 LAMBDA FOR LMQA STEP: 0.133

  |TANGENTIAL STEP| =   0.200000  |PARALLEL STEP| =   0.003730


 STEP IN NORMAL COORDINATES

              1          2          3          4          5          6
           0.163767   0.034296  -0.000004  -0.097482   0.006182  -0.000063

              7          8          9         10         11         12
           0.019162   0.011851  -0.000038   0.001447   0.026045  -0.000004

             13         14         15         16         17         18
          -0.008252   0.011844  -0.000029   0.009759   0.008901   0.030106

 DISPLACEMENT STEP IN ANGSTROM

  NO.  ATOM        X             Y             Z

    1  C        0.075666      0.019142     -0.000002
    2  O       -0.063013      0.007776     -0.000007
    3  C        0.003050     -0.004532     -0.000007
    4  C       -0.002935     -0.011975      0.000007
    5  H       -0.009935     -0.005149     -0.000011
    6  H        0.004486     -0.012866     -0.000002
    7  H        0.009478     -0.006344      0.000008
    8  H       -0.014573     -0.015717      0.000038


 ACTIVE CARTESIAN DISPLACEMENT STEP

              1          2          3          4          5          6
           0.163767   0.034296  -0.000004  -0.097482   0.006182  -0.000063

              7          8          9         10         11         12
           0.019162   0.011851  -0.000038   0.001447   0.026045  -0.000004

             13         14         15         16         17         18
          -0.008252   0.011844  -0.000029   0.009759   0.008901   0.030106
 
 PREDICTED ENERGY CHANGE: -0.024450473
 
 INTERPOLATION DISTANCE: 5.3632567702


 COORDINATES OF OPTIMIZATION STEP 1 IN ANGSTROM

  NO.  ATOM        X              Y              Z        Z-ATOM   MASS   TYPE

    1  C        -0.642929      -0.433429       0.000018       6    12.011  QM
    2  O        -1.488379       0.472136      -0.000031       8    15.999  QM
    3  C         0.753998      -0.593871      -0.000010       6    12.011  QM
    4  C         1.543908       0.486912       0.000005       6    12.011  QM
    5  H         1.162075      -1.603943      -0.000030       1     1.008  QM
    6  H         2.641152       0.411581      -0.000017       1     1.008  QM
    7  H         1.104468       1.489695       0.000015       1     1.008  QM
    8  H        -1.177817      -1.259393       0.000133       1     1.008  QM


 
 NEW SCF-ENERGY CALCULATED IN 15 CYCLES
 

 TOTAL ENERGY    =       -191.653218314

 ENERGY CHANGE =         -0.021231662
 ENERGY RATIO  =          0.868353818
 TRUST RADIUS  =          0.300000000
 
 BFGS DELTA*GAMMA: 0.452E-01
 
 BFGS DELTA*DE2*DELTA: 0.400E-01
 
 *** ENTERING OPTIMIZATION CYCLE: 2 ***
 

 PROJECTED CARTESIAN GRADIENTS IN A.U.

  NO.  ATOM        X             Y             Z

    1  C        0.037947     -0.014307     -0.000001
    2  O       -0.006000     -0.014771      0.000002
    3  C       -0.033939     -0.001125      0.000002
    4  C       -0.012168     -0.005987      0.000001
    5  H       -0.001102      0.007607     -0.000001
    6  H        0.005116     -0.001468     -0.000002
    7  H        0.007085      0.001570     -0.000001
    8  H        0.040975      0.125078     -0.000014


 ACTIVE CARTESIAN GRADIENTS

              1          2          3          4          5          6
           0.043403  -0.018467  -0.000001   0.005480  -0.064120   0.000009

              7          8          9         10         11         12
           0.001249  -0.042785   0.000007  -0.051630  -0.040414   0.000005

             13         14         15         16         17         18
           0.012267  -0.024598   0.000004  -0.019944  -0.015563  -0.082502


 FULL LOCAL GRADIENT

              1          2          3          4          5          6
          -0.124719   0.045582   0.000001   0.004036   0.037917  -0.000030

              7          8          9         10         11         12
           0.011128   0.016885  -0.000020   0.017747   0.023436  -0.000005

             13         14         15         16         17         18
          -0.009879   0.005647  -0.000017   0.000533   0.001655   0.014398


 TANGENTIAL LOCAL GRADIENTS IN A.U.

              1          2          3          4          5          6
           0.045582   0.000001   0.004036   0.037917  -0.000030   0.011128

              7          8          9         10         11         12
           0.016885  -0.000020   0.017747   0.023436  -0.000005  -0.009879

             13         14         15         16         17
           0.005647  -0.000017   0.000533   0.001655   0.014398

 COSANG =         0.008071739
 
 RMSQ FORCE :   0.0173962  MAXIMUM :   0.0003000  CONVERGED : NO
 MAX FORCE  :   0.0455818  MAXIMUM :   0.0004500  CONVERGED : NO
 RMSQ FORCE6:   4.4566080  MAXIMUM6:   0.0003000  CONVERGED : NO
 MAX FORCE6 :   4.4316968  MAXIMUM6:   0.0004500  CONVERGED : NO
 RMSQ DR    :   0.0471487  MAXIMUM :   0.0012000  CONVERGED : NO
 MAX DR     :   0.1637668  MAXIMUM :   0.0018000  CONVERGED : NO
 


 HESSIAN EIGENVALUES


                1           2           3           4           5           6
             0.75929     1.00000     1.00000     1.00000     1.00000     1.00000
 


                7           8           9          10          11          12
             1.00000     1.00000     1.00000     1.00000     1.00000     1.00000
 


               13          14          15          16          17
             1.00000     1.00000     1.00000     1.00000     1.46258
 


 LAMBDA FOR LMQA STEP: 0.00

  |TANGENTIAL STEP| =   0.071728  |PARALLEL STEP| =   0.000480


 STEP IN NORMAL COORDINATES

              1          2          3          4          5          6
          -0.020706   0.044410   0.000000  -0.036679  -0.004431  -0.000045

              7          8          9         10         11         12
           0.018594   0.007669  -0.000028   0.009440   0.023336  -0.000006

             13         14         15         16         17         18
          -0.010291   0.004893  -0.000021  -0.000224   0.001310   0.014468

 DISPLACEMENT STEP IN ANGSTROM

  NO.  ATOM        X             Y             Z

    1  C       -0.009580      0.019799     -0.000000
    2  O       -0.013300     -0.009887     -0.000005
    3  C        0.017241      0.000574     -0.000007
    4  C        0.008563     -0.000901      0.000005
    5  H       -0.006644     -0.004835     -0.000008
    6  H        0.001222     -0.008240     -0.000001
    7  H        0.005679     -0.004056      0.000007
    8  H       -0.003278     -0.010692      0.000027


 ACTIVE CARTESIAN DISPLACEMENT STEP

              1          2          3          4          5          6
          -0.020706   0.044410   0.000000  -0.036679  -0.004431  -0.000045

              7          8          9         10         11         12
           0.018594   0.007669  -0.000028   0.009440   0.023336  -0.000006

             13         14         15         16         17         18
          -0.010291   0.004893  -0.000021  -0.000224   0.001310   0.014468
 
 PREDICTED ENERGY CHANGE: -0.002382030
 
 INTERPOLATION DISTANCE: 5.3632567702
 
 *** SCFTOL TIGHTEN TO 0.100E-06 ***
 
 *** CDFTOL TIGHTEN TO 0.750E-04 ***


 COORDINATES OF OPTIMIZATION STEP 2 IN ANGSTROM

  NO.  ATOM        X              Y              Z        Z-ATOM   MASS   TYPE

    1  C        -0.652509      -0.413631       0.000018       6    12.011  QM
    2  O        -1.501679       0.462249      -0.000035       8    15.999  QM
    3  C         0.771239      -0.593297      -0.000017       6    12.011  QM
    4  C         1.552472       0.486010       0.000010       6    12.011  QM
    5  H         1.155431      -1.608778      -0.000038       1     1.008  QM
    6  H         2.642374       0.403342      -0.000018       1     1.008  QM
    7  H         1.110147       1.485639       0.000022       1     1.008  QM
    8  H        -1.181095      -1.270085       0.000160       1     1.008  QM


 
 NEW SCF-ENERGY CALCULATED IN 12 CYCLES
 

 TOTAL ENERGY    =       -191.656344533

 ENERGY CHANGE =         -0.003126220
 ENERGY RATIO  =          1.312418308
 TRUST RADIUS  =          0.300000000
 
 BFGS DELTA*GAMMA: 0.337E-02
 
 BFGS DELTA*DE2*DELTA: 0.489E-02
 
 *** ENTERING OPTIMIZATION CYCLE: 3 ***
 

 PROJECTED CARTESIAN GRADIENTS IN A.U.

  NO.  ATOM        X             Y             Z

    1  C        0.016012      0.028623     -0.000004
    2  O        0.004078     -0.037664      0.000005
    3  C       -0.011721     -0.007117      0.000003
    4  C       -0.016692     -0.009949      0.000001
    5  H       -0.003728      0.008448     -0.000000
    6  H       -0.000844     -0.003620     -0.000002
    7  H        0.006101     -0.000352     -0.000002
    8  H        0.025029      0.105686     -0.000013


 ACTIVE CARTESIAN GRADIENTS

              1          2          3          4          5          6
           0.018290   0.032595  -0.000005   0.012545  -0.057836   0.000011

              7          8          9         10         11         12
           0.020206  -0.039265   0.000006  -0.040944  -0.034333   0.000006

             13         14         15         16         17         18
           0.014092  -0.017575   0.000004  -0.017572  -0.010205  -0.066211


 FULL LOCAL GRADIENT

              1          2          3          4          5          6
          -0.114822   0.012502   0.000005  -0.032878   0.006639  -0.000033

              7          8          9         10         11         12
          -0.005940   0.008629  -0.000021   0.003967   0.016299  -0.000006

             13         14         15         16         17         18
          -0.011422  -0.001794  -0.000017  -0.001929  -0.003701   0.001058


 TANGENTIAL LOCAL GRADIENTS IN A.U.

              1          2          3          4          5          6
           0.012502   0.000005  -0.032878   0.006639  -0.000033  -0.005940

              7          8          9         10         11         12
           0.008629  -0.000021   0.003967   0.016299  -0.000006  -0.011422

             13         14         15         16         17
          -0.001794  -0.000017  -0.001929  -0.003701   0.001058

 COSANG =         0.434626340
 
 RMSQ FORCE :   0.0103602  MAXIMUM :   0.0003000  CONVERGED : NO
 MAX FORCE  :   0.0328780  MAXIMUM :   0.0004500  CONVERGED : NO
 RMSQ FORCE6:   3.8650111  MAXIMUM6:   0.0003000  CONVERGED : NO
 MAX FORCE6 :   3.8479850  MAXIMUM6:   0.0004500  CONVERGED : NO
 RMSQ DR    :   0.0169069  MAXIMUM :   0.0012000  CONVERGED : NO
 MAX DR     :   0.0444102  MAXIMUM :   0.0018000  CONVERGED : NO
 


 HESSIAN EIGENVALUES


                1           2           3           4           5           6
             0.35470     0.99990     1.00000     1.00000     1.00000     1.00000
 


                7           8           9          10          11          12
             1.00000     1.00000     1.00000     1.00000     1.00000     1.00000
 


               13          14          15          16          17
             1.00000     1.00000     1.00000     1.12559     1.89757
 


 LAMBDA FOR LMQA STEP: 0.00

  |TANGENTIAL STEP| =   0.093656  |PARALLEL STEP| =   0.000818


 STEP IN NORMAL COORDINATES

              1          2          3          4          5          6
          -0.026962   0.013057   0.000007  -0.072230  -0.011089  -0.000084

              7          8          9         10         11         12
           0.007441   0.013744  -0.000050   0.008878   0.038951  -0.000012

             13         14         15         16         17         18
          -0.023277   0.001046  -0.000039  -0.002613  -0.004252   0.011242

 DISPLACEMENT STEP IN ANGSTROM

  NO.  ATOM        X             Y             Z

    1  C       -0.012490      0.005442      0.000003
    2  O       -0.026643     -0.002138     -0.000010
    3  C        0.018827      0.005969     -0.000013
    4  C        0.021195      0.002859      0.000008
    5  H       -0.009923     -0.009861     -0.000015
    6  H        0.006022     -0.012977     -0.000001
    7  H        0.010393     -0.005883      0.000013
    8  H        0.004619     -0.012024      0.000049


 ACTIVE CARTESIAN DISPLACEMENT STEP

              1          2          3          4          5          6
          -0.026962   0.013057   0.000007  -0.072230  -0.011089  -0.000084

              7          8          9         10         11         12
           0.007441   0.013744  -0.000050   0.008878   0.038951  -0.000012

             13         14         15         16         17         18
          -0.023277   0.001046  -0.000039  -0.002613  -0.004252   0.011242
 
 PREDICTED ENERGY CHANGE: -0.001670370
 
 INTERPOLATION DISTANCE: 5.3632567702


 COORDINATES OF OPTIMIZATION STEP 3 IN ANGSTROM

  NO.  ATOM        X              Y              Z        Z-ATOM   MASS   TYPE

    1  C        -0.664999      -0.408189       0.000021       6    12.011  QM
    2  O        -1.528322       0.460111      -0.000046       8    15.999  QM
    3  C         0.790065      -0.587328      -0.000030       6    12.011  QM
    4  C         1.573667       0.488870       0.000019       6    12.011  QM
    5  H         1.145509      -1.618638      -0.000053       1     1.008  QM
    6  H         2.648395       0.390364      -0.000019       1     1.008  QM
    7  H         1.120540       1.479756       0.000035       1     1.008  QM
    8  H        -1.176475      -1.282109       0.000208       1     1.008  QM


 
 NEW SCF-ENERGY CALCULATED IN 10 CYCLES
 

 TOTAL ENERGY    =       -191.658817652

 ENERGY CHANGE =         -0.002473118
 ENERGY RATIO  =          1.480580725
 TRUST RADIUS  =          0.300000000
 
 BFGS DELTA*GAMMA: 0.187E-02
 
 BFGS DELTA*DE2*DELTA: 0.351E-02
 
 *** ENTERING OPTIMIZATION CYCLE: 4 ***
 

 PROJECTED CARTESIAN GRADIENTS IN A.U.

  NO.  ATOM        X             Y             Z

    1  C        0.004426      0.024792     -0.000005
    2  O       -0.005254     -0.031294      0.000005
    3  C        0.007519     -0.007207      0.000003
    4  C       -0.008518     -0.008377      0.000002
    5  H       -0.004966      0.003830      0.000000
    6  H       -0.011138     -0.005358     -0.000003
    7  H        0.004613     -0.003901     -0.000003
    8  H        0.020591      0.098324     -0.000015


 ACTIVE CARTESIAN GRADIENTS

              1          2          3          4          5          6
           0.005053   0.028677  -0.000006  -0.003799  -0.048671   0.000014

              7          8          9         10         11         12
           0.030846  -0.036668   0.000007  -0.028346  -0.026955   0.000007

             13         14         15         16         17         18
           0.016274  -0.018362   0.000006  -0.023335  -0.008060  -0.062799


 FULL LOCAL GRADIENT

              1          2          3          4          5          6
          -0.105860  -0.000768   0.000005  -0.015667  -0.004201  -0.000034

              7          8          9         10         11         12
          -0.017597   0.007096  -0.000020  -0.005955   0.010146  -0.000007

             13         14         15         16         17         18
          -0.013458   0.001062  -0.000016   0.005760  -0.004531   0.002847


 TANGENTIAL LOCAL GRADIENTS IN A.U.

              1          2          3          4          5          6
          -0.000768   0.000005  -0.015667  -0.004201  -0.000034  -0.017597

              7          8          9         10         11         12
           0.007096  -0.000020  -0.005955   0.010146  -0.000007  -0.013458

             13         14         15         16         17
           0.001062  -0.000016   0.005760  -0.004531   0.002847

 COSANG =         0.697879165
 
 RMSQ FORCE :   0.0076933  MAXIMUM :   0.0003000  CONVERGED : NO
 MAX FORCE  :   0.0175974  MAXIMUM :   0.0004500  CONVERGED : NO
 RMSQ FORCE6:   3.1574859  MAXIMUM6:   0.0003000  CONVERGED : NO
 MAX FORCE6 :   3.1518847  MAXIMUM6:   0.0004500  CONVERGED : NO
 RMSQ DR    :   0.0220757  MAXIMUM :   0.0012000  CONVERGED : NO
 MAX DR     :   0.0722304  MAXIMUM :   0.0018000  CONVERGED : NO
 


 HESSIAN EIGENVALUES


                1           2           3           4           5           6
             0.16444     0.99885     1.00000     1.00000     1.00000     1.00000
 


                7           8           9          10          11          12
             1.00000     1.00000     1.00000     1.00000     1.00000     1.00000
 


               13          14          15          16          17
             1.00000     1.00000     1.03291     1.27450     1.83400
 


 LAMBDA FOR LMQA STEP: 0.00

  |TANGENTIAL STEP| =   0.115293  |PARALLEL STEP| =   0.001239


 STEP IN NORMAL COORDINATES

              1          2          3          4          5          6
          -0.026810   0.013757   0.000013  -0.079727  -0.026275  -0.000135

              7          8          9         10         11         12
          -0.014132   0.021039  -0.000078  -0.004549   0.049883  -0.000021

             13         14         15         16         17         18
          -0.041608   0.003706  -0.000062   0.007813  -0.010217   0.016656

 DISPLACEMENT STEP IN ANGSTROM

  NO.  ATOM        X             Y             Z

    1  C       -0.012427      0.005769      0.000006
    2  O       -0.029796     -0.005096     -0.000017
    3  C        0.010208      0.010285     -0.000020
    4  C        0.026881      0.004430      0.000013
    5  H       -0.013211     -0.010994     -0.000024
    6  H        0.019051     -0.017140     -0.000000
    7  H        0.016444     -0.005172      0.000022
    8  H        0.011290     -0.017098      0.000076


 ACTIVE CARTESIAN DISPLACEMENT STEP

              1          2          3          4          5          6
          -0.026810   0.013757   0.000013  -0.079727  -0.026275  -0.000135

              7          8          9         10         11         12
          -0.014132   0.021039  -0.000078  -0.004549   0.049883  -0.000021

             13         14         15         16         17         18
          -0.041608   0.003706  -0.000062   0.007813  -0.010217   0.016656
 
 PREDICTED ENERGY CHANGE: -0.001176086
 
 INTERPOLATION DISTANCE: 5.3632567702


 COORDINATES OF OPTIMIZATION STEP 4 IN ANGSTROM

  NO.  ATOM        X              Y              Z        Z-ATOM   MASS   TYPE

    1  C        -0.677426      -0.402420       0.000026       6    12.011  QM
    2  O        -1.558117       0.455015      -0.000062       8    15.999  QM
    3  C         0.800273      -0.577043      -0.000050       6    12.011  QM
    4  C         1.600548       0.493299       0.000031       6    12.011  QM
    5  H         1.132298      -1.629632      -0.000076       1     1.008  QM
    6  H         2.667446       0.373225      -0.000020       1     1.008  QM
    7  H         1.136984       1.474584       0.000057       1     1.008  QM
    8  H        -1.165185      -1.299207       0.000284       1     1.008  QM


 
 NEW SCF-ENERGY CALCULATED IN 11 CYCLES
 

 TOTAL ENERGY    =       -191.660609698

 ENERGY CHANGE =         -0.001792046
 ENERGY RATIO  =          1.523737733
 TRUST RADIUS  =          0.300000000
 
 BFGS DELTA*GAMMA: 0.136E-02
 
 BFGS DELTA*DE2*DELTA: 0.259E-02
 
 *** ENTERING OPTIMIZATION CYCLE: 5 ***
 

 PROJECTED CARTESIAN GRADIENTS IN A.U.

  NO.  ATOM        X             Y             Z

    1  C        0.000770      0.020658     -0.000006
    2  O       -0.012762     -0.025876      0.000006
    3  C        0.012745     -0.007517      0.000003
    4  C        0.001368     -0.002690      0.000003
    5  H       -0.004257     -0.005488      0.000001
    6  H       -0.015384     -0.007360     -0.000004
    7  H        0.003040     -0.008796     -0.000004
    8  H        0.016069      0.088660     -0.000019


 ACTIVE CARTESIAN GRADIENTS

              1          2          3          4          5          6
           0.000878   0.024031  -0.000007  -0.014921  -0.042872   0.000019

              7          8          9         10         11         12
           0.028438  -0.034317   0.000007  -0.017426  -0.014328   0.000010

             13         14         15         16         17         18
           0.018109  -0.022283   0.000008  -0.023994  -0.005234  -0.058911


 FULL LOCAL GRADIENT

              1          2          3          4          5          6
          -0.094985  -0.004665   0.000006  -0.002246  -0.009854  -0.000035

              7          8          9         10         11         12
          -0.015828   0.006325  -0.000018  -0.013560  -0.001029  -0.000010

             13         14         15         16         17         18
          -0.015027   0.007276  -0.000016   0.008450  -0.005669   0.005331


 TANGENTIAL LOCAL GRADIENTS IN A.U.

              1          2          3          4          5          6
          -0.004665   0.000006  -0.002246  -0.009854  -0.000035  -0.015828

              7          8          9         10         11         12
           0.006325  -0.000018  -0.013560  -0.001029  -0.000010  -0.015027

             13         14         15         16         17
           0.007276  -0.000016   0.008450  -0.005669   0.005331

 COSANG =         0.767151848
 
 RMSQ FORCE :   0.0077083  MAXIMUM :   0.0003000  CONVERGED : NO
 MAX FORCE  :   0.0158283  MAXIMUM :   0.0004500  CONVERGED : NO
 RMSQ FORCE6:   2.2327252  MAXIMUM6:   0.0003000  CONVERGED : NO
 MAX FORCE6 :   2.2300617  MAXIMUM6:   0.0004500  CONVERGED : NO
 RMSQ DR    :   0.0271764  MAXIMUM :   0.0012000  CONVERGED : NO
 MAX DR     :   0.0797267  MAXIMUM :   0.0018000  CONVERGED : NO
 


 HESSIAN EIGENVALUES


                1           2           3           4           5           6
             0.08476     0.93551     0.99998     1.00000     1.00000     1.00000
 


                7           8           9          10          11          12
             1.00000     1.00000     1.00000     1.00000     1.00000     1.00000
 


               13          14          15          16          17
             1.00000     1.00153     1.05415     1.37137     1.75515
 


 LAMBDA FOR LMQA STEP: 0.00

  |TANGENTIAL STEP| =   0.130797  |PARALLEL STEP| =   0.001595


 STEP IN NORMAL COORDINATES

              1          2          3          4          5          6
          -0.028249   0.009195   0.000021  -0.076179  -0.037691  -0.000184

              7          8          9         10         11         12
          -0.027781   0.028241  -0.000102  -0.024073   0.043884  -0.000033

             13         14         15         16         17         18
          -0.060640   0.013286  -0.000084   0.016248  -0.018428   0.021719

 DISPLACEMENT STEP IN ANGSTROM

  NO.  ATOM        X             Y             Z

    1  C       -0.013100      0.003680      0.000009
    2  O       -0.028049     -0.006788     -0.000023
    3  C        0.003008      0.015111     -0.000027
    4  C        0.026352      0.001808      0.000015
    5  H       -0.016446     -0.004898     -0.000032
    6  H        0.031011     -0.018630      0.000001
    7  H        0.021901     -0.000845      0.000032
    8  H        0.019157     -0.019690      0.000101


 ACTIVE CARTESIAN DISPLACEMENT STEP

              1          2          3          4          5          6
          -0.028249   0.009195   0.000021  -0.076179  -0.037691  -0.000184

              7          8          9         10         11         12
          -0.027781   0.028241  -0.000102  -0.024073   0.043884  -0.000033

             13         14         15         16         17         18
          -0.060640   0.013286  -0.000084   0.016248  -0.018428   0.021719
 
 PREDICTED ENERGY CHANGE: -0.000913003
 
 INTERPOLATION DISTANCE: 5.3632567702


 COORDINATES OF OPTIMIZATION STEP 5 IN ANGSTROM

  NO.  ATOM        X              Y              Z        Z-ATOM   MASS   TYPE

    1  C        -0.690526      -0.398740       0.000035       6    12.011  QM
    2  O        -1.586167       0.448226      -0.000085       8    15.999  QM
    3  C         0.803282      -0.561932      -0.000077       6    12.011  QM
    4  C         1.626900       0.495107       0.000046       6    12.011  QM
    5  H         1.115852      -1.634531      -0.000108       1     1.008  QM
    6  H         2.698457       0.354595      -0.000019       1     1.008  QM
    7  H         1.158885       1.473739       0.000089       1     1.008  QM
    8  H        -1.146028      -1.318897       0.000385       1     1.008  QM


 
 NEW SCF-ENERGY CALCULATED IN 11 CYCLES
 

 TOTAL ENERGY    =       -191.662119550

 ENERGY CHANGE =         -0.001509853
 ENERGY RATIO  =          1.653721177
 TRUST RADIUS  =          0.300000000
 
 BFGS DELTA*GAMMA: 0.965E-03
 
 BFGS DELTA*DE2*DELTA: 0.215E-02
 
 *** ENTERING OPTIMIZATION CYCLE: 6 ***
 

 PROJECTED CARTESIAN GRADIENTS IN A.U.

  NO.  ATOM        X             Y             Z

    1  C       -0.000671      0.014821     -0.000006
    2  O       -0.016158     -0.020810      0.000007
    3  C        0.014413     -0.003334      0.000002
    4  C        0.004212     -0.000960      0.000005
    5  H       -0.003117     -0.014033      0.000002
    6  H       -0.009760     -0.009146     -0.000006
    7  H        0.000977     -0.011172     -0.000005
    8  H        0.014300      0.080918     -0.000023


 ACTIVE CARTESIAN GRADIENTS

              1          2          3          4          5          6
          -0.000766   0.017298  -0.000007  -0.020061  -0.038851   0.000024

              7          8          9         10         11         12
           0.025793  -0.027482   0.000008  -0.015587  -0.005733   0.000014

             13         14         15         16         17         18
           0.016975  -0.026985   0.000010  -0.017476  -0.005004  -0.056218


 FULL LOCAL GRADIENT

              1          2          3          4          5          6
          -0.085977  -0.005244   0.000006   0.007451  -0.009041  -0.000036

              7          8          9         10         11         12
          -0.013797   0.001782  -0.000016  -0.011619  -0.008367  -0.000013

             13         14         15         16         17         18
          -0.013451   0.013601  -0.000016   0.003485  -0.004308   0.007964


 TANGENTIAL LOCAL GRADIENTS IN A.U.

              1          2          3          4          5          6
          -0.005244   0.000006   0.007451  -0.009041  -0.000036  -0.013797

              7          8          9         10         11         12
           0.001782  -0.000016  -0.011619  -0.008367  -0.000013  -0.013451

             13         14         15         16         17
           0.013601  -0.000016   0.003485  -0.004308   0.007964

 COSANG =         0.875431280
 
 RMSQ FORCE :   0.0077587  MAXIMUM :   0.0003000  CONVERGED : NO
 MAX FORCE  :   0.0137973  MAXIMUM :   0.0004500  CONVERGED : NO
 RMSQ FORCE6:   0.0215720  MAXIMUM6:   0.0003000  CONVERGED : NO
 MAX FORCE6 :   0.0703397  MAXIMUM6:   0.0004500  CONVERGED : NO
 RMSQ DR    :   0.0308313  MAXIMUM :   0.0012000  CONVERGED : NO
 MAX DR     :   0.0761794  MAXIMUM :   0.0018000  CONVERGED : NO
 


 HESSIAN EIGENVALUES


                1           2           3           4           5           6
             0.04813     0.71615     0.99995     0.99998     1.00000     1.00000
 


                7           8           9          10          11          12
             1.00000     1.00000     1.00000     1.00000     1.00000     1.00000
 


               13          14          15          16          17
             1.00097     1.02962     1.09506     1.24582     1.79041
 


 LAMBDA FOR LMQA STEP: 0.00

  |TANGENTIAL STEP| =   0.162571  |PARALLEL STEP| =   0.002464


 STEP IN NORMAL COORDINATES

              1          2          3          4          5          6
          -0.030339   0.006226   0.000032  -0.074372  -0.054741  -0.000265

              7          8          9         10         11         12
          -0.049569   0.030243  -0.000143  -0.043634   0.034690  -0.000057

             13         14         15         16         17         18
          -0.086114   0.032258  -0.000123   0.017252  -0.027834   0.030669

 DISPLACEMENT STEP IN ANGSTROM

  NO.  ATOM        X             Y             Z

    1  C       -0.014075      0.002301      0.000013
    2  O       -0.026971     -0.009923     -0.000033
    3  C       -0.007466      0.018607     -0.000036
    4  C        0.029315     -0.000124      0.000018
    5  H       -0.021922      0.006871     -0.000048
    6  H        0.041479     -0.020483      0.000004
    7  H        0.031304      0.004941      0.000050
    8  H        0.029758     -0.023543      0.000141


 ACTIVE CARTESIAN DISPLACEMENT STEP

              1          2          3          4          5          6
          -0.030339   0.006226   0.000032  -0.074372  -0.054741  -0.000265

              7          8          9         10         11         12
          -0.049569   0.030243  -0.000143  -0.043634   0.034690  -0.000057

             13         14         15         16         17         18
          -0.086114   0.032258  -0.000123   0.017252  -0.027834   0.030669
 
 PREDICTED ENERGY CHANGE: -0.000924693
 
 INTERPOLATION DISTANCE: 5.3632567702


 COORDINATES OF OPTIMIZATION STEP 6 IN ANGSTROM

  NO.  ATOM        X              Y              Z        Z-ATOM   MASS   TYPE

    1  C        -0.704601      -0.396438       0.000049       6    12.011  QM
    2  O        -1.613137       0.438304      -0.000118       8    15.999  QM
    3  C         0.795815      -0.543326      -0.000113       6    12.011  QM
    4  C         1.656214       0.494984       0.000065       6    12.011  QM
    5  H         1.093930      -1.627660      -0.000156       1     1.008  QM
    6  H         2.739937       0.334112      -0.000015       1     1.008  QM
    7  H         1.190189       1.478680       0.000139       1     1.008  QM
    8  H        -1.116270      -1.342440       0.000527       1     1.008  QM


 
 NEW SCF-ENERGY CALCULATED IN 11 CYCLES
 

 TOTAL ENERGY    =       -191.663638410

 ENERGY CHANGE =         -0.001518860
 ENERGY RATIO  =          1.642555393
 TRUST RADIUS  =          0.300000000
 
 BFGS DELTA*GAMMA: 0.117E-02
 
 BFGS DELTA*DE2*DELTA: 0.235E-02
 
 *** ENTERING OPTIMIZATION CYCLE: 7 ***
 

 PROJECTED CARTESIAN GRADIENTS IN A.U.

  NO.  ATOM        X             Y             Z

    1  C       -0.000689      0.010132     -0.000007
    2  O       -0.015985     -0.017386      0.000008
    3  C        0.007866     -0.003097      0.000002
    4  C        0.007853      0.002634      0.000007
    5  H       -0.002143     -0.017845      0.000003
    6  H        0.001309     -0.009810     -0.000008
    7  H       -0.002206     -0.010355     -0.000007
    8  H        0.014845      0.073899     -0.000029


 ACTIVE CARTESIAN GRADIENTS

              1          2          3          4          5          6
          -0.000785   0.011838  -0.000008  -0.020068  -0.036299   0.000030

              7          8          9         10         11         12
           0.014890  -0.025781   0.000010  -0.015909  -0.000669   0.000018

             13         14         15         16         17         18
           0.013040  -0.029223   0.000013  -0.006870  -0.007328  -0.053755


 FULL LOCAL GRADIENT

              1          2          3          4          5          6
          -0.078112  -0.004209   0.000007   0.011639  -0.005398  -0.000037

              7          8          9         10         11         12
          -0.003405   0.002619  -0.000014  -0.007976  -0.012441  -0.000017

             13         14         15         16         17         18
          -0.008837   0.016799  -0.000017  -0.005820  -0.000490   0.010022


 TANGENTIAL LOCAL GRADIENTS IN A.U.

              1          2          3          4          5          6
          -0.004209   0.000007   0.011639  -0.005398  -0.000037  -0.003405

              7          8          9         10         11         12
           0.002619  -0.000014  -0.007976  -0.012441  -0.000017  -0.008837

             13         14         15         16         17
           0.016799  -0.000017  -0.005820  -0.000490   0.010022

 COSANG =         0.842696915
 
 RMSQ FORCE :   0.0073325  MAXIMUM :   0.0003000  CONVERGED : NO
 MAX FORCE  :   0.0167988  MAXIMUM :   0.0004500  CONVERGED : NO
 RMSQ FORCE6:   0.0047095  MAXIMUM6:   0.0003000  CONVERGED : NO
 MAX FORCE6 :   0.0148161  MAXIMUM6:   0.0004500  CONVERGED : NO
 RMSQ DR    :   0.0383227  MAXIMUM :   0.0012000  CONVERGED : NO
 MAX DR     :   0.0861143  MAXIMUM :   0.0018000  CONVERGED : NO
 


 HESSIAN EIGENVALUES


                1           2           3           4           5           6
             0.03566     0.43901     0.99991     0.99999     1.00000     1.00000
 


                7           8           9          10          11          12
             1.00000     1.00000     1.00000     1.00000     1.00000     1.00159
 


               13          14          15          16          17
             1.01277     1.03358     1.15994     1.18133     1.81288
 


 LAMBDA FOR LMQA STEP: 0.00

  |TANGENTIAL STEP| =   0.118199  |PARALLEL STEP| =   0.001303


 STEP IN NORMAL COORDINATES

              1          2          3          4          5          6
          -0.013793  -0.004256   0.000032  -0.024378  -0.043786  -0.000223

              7          8          9         10         11         12
          -0.039915   0.021154  -0.000114  -0.044676  -0.001745  -0.000061

             13         14         15         16         17         18
          -0.066238   0.040933  -0.000104   0.001028  -0.020683   0.026858

 DISPLACEMENT STEP IN ANGSTROM

  NO.  ATOM        X             Y             Z

    1  C       -0.006401     -0.002169      0.000013
    2  O       -0.008215     -0.007341     -0.000028
    3  C       -0.014484      0.015211     -0.000027
    4  C        0.012249     -0.005645      0.000010
    5  H       -0.015950      0.019825     -0.000042
    6  H        0.026419     -0.010233      0.000006
    7  H        0.026992      0.009259      0.000047
    8  H        0.025080     -0.015140      0.000114


 ACTIVE CARTESIAN DISPLACEMENT STEP

              1          2          3          4          5          6
          -0.013793  -0.004256   0.000032  -0.024378  -0.043786  -0.000223

              7          8          9         10         11         12
          -0.039915   0.021154  -0.000114  -0.044676  -0.001745  -0.000061

             13         14         15         16         17         18
          -0.066238   0.040933  -0.000104   0.001028  -0.020683   0.026858
 
 PREDICTED ENERGY CHANGE: -0.000812503
 
 INTERPOLATION DISTANCE: 5.3632567702


 COORDINATES OF OPTIMIZATION STEP 7 IN ANGSTROM

  NO.  ATOM        X              Y              Z        Z-ATOM   MASS   TYPE

    1  C        -0.711001      -0.398608       0.000062       6    12.011  QM
    2  O        -1.621352       0.430963      -0.000146       8    15.999  QM
    3  C         0.781331      -0.528114      -0.000140       6    12.011  QM
    4  C         1.668463       0.489339       0.000075       6    12.011  QM
    5  H         1.077980      -1.607835      -0.000198       1     1.008  QM
    6  H         2.766356       0.323879      -0.000009       1     1.008  QM
    7  H         1.217181       1.487939       0.000186       1     1.008  QM
    8  H        -1.091190      -1.357580       0.000641       1     1.008  QM


 
 NEW SCF-ENERGY CALCULATED IN 11 CYCLES
 

 TOTAL ENERGY    =       -191.664919491

 ENERGY CHANGE =         -0.001281081
 ENERGY RATIO  =          1.576708779
 TRUST RADIUS  =          0.300000000
 
 BFGS DELTA*GAMMA: 0.934E-03
 
 BFGS DELTA*DE2*DELTA: 0.187E-02
 
 *** ENTERING OPTIMIZATION CYCLE: 8 ***
 

 PROJECTED CARTESIAN GRADIENTS IN A.U.

  NO.  ATOM        X             Y             Z

    1  C        0.000758      0.007065     -0.000007
    2  O       -0.011934     -0.016692      0.000009
    3  C        0.000779     -0.000062      0.000004
    4  C        0.005670     -0.000857      0.000007
    5  H       -0.001843     -0.013842      0.000004
    6  H        0.011378     -0.007966     -0.000009
    7  H       -0.004575     -0.005537     -0.000007
    8  H        0.017710      0.072634     -0.000036


 ACTIVE CARTESIAN GRADIENTS

              1          2          3          4          5          6
           0.000865   0.008202  -0.000009  -0.014529  -0.037475   0.000033

              7          8          9         10         11         12
           0.008478  -0.022722   0.000014  -0.021007  -0.007096   0.000020

             13         14         15         16         17         18
           0.008460  -0.027908   0.000016   0.001493  -0.011155  -0.052854


 FULL LOCAL GRADIENT

              1          2          3          4          5          6
          -0.076624  -0.001671   0.000008   0.008734   0.000410  -0.000038

              7          8          9         10         11         12
           0.003182   0.000708  -0.000017  -0.001317  -0.006029  -0.000018

             13         14         15         16         17         18
          -0.003352   0.014843  -0.000018  -0.014058   0.003780   0.009553


 TANGENTIAL LOCAL GRADIENTS IN A.U.

              1          2          3          4          5          6
          -0.001671   0.000008   0.008734   0.000410  -0.000038   0.003182

              7          8          9         10         11         12
           0.000708  -0.000017  -0.001317  -0.006029  -0.000018  -0.003352

             13         14         15         16         17
           0.014843  -0.000018  -0.014058   0.003780   0.009553

 COSANG =         0.819357644
 
 RMSQ FORCE :   0.0062435  MAXIMUM :   0.0003000  CONVERGED : NO
 MAX FORCE  :   0.0148431  MAXIMUM :   0.0004500  CONVERGED : NO
 RMSQ FORCE6:   0.0022216  MAXIMUM6:   0.0003000  CONVERGED : NO
 MAX FORCE6 :   0.0082308  MAXIMUM6:   0.0004500  CONVERGED : NO
 RMSQ DR    :   0.0278616  MAXIMUM :   0.0012000  CONVERGED : NO
 MAX DR     :   0.0662383  MAXIMUM :   0.0018000  CONVERGED : NO
 


 HESSIAN EIGENVALUES


                1           2           3           4           5           6
             0.03086     0.24564     0.99979     0.99996     1.00000     1.00000
 


                7           8           9          10          11          12
             1.00000     1.00000     1.00000     1.00000     1.00166     1.00351
 


               13          14          15          16          17
             1.02010     1.03271     1.09412     1.24985     1.78781
 


 LAMBDA FOR LMQA STEP: 0.00

  |TANGENTIAL STEP| =   0.088507  |PARALLEL STEP| =   0.000730


 STEP IN NORMAL COORDINATES

              1          2          3          4          5          6
           0.000764  -0.006610   0.000031   0.010095  -0.028447  -0.000181

              7          8          9         10         11         12
          -0.022911   0.007888  -0.000088  -0.034570  -0.019743  -0.000063

             13         14         15         16         17         18
          -0.040159   0.044550  -0.000086  -0.022045  -0.007835   0.023701

 DISPLACEMENT STEP IN ANGSTROM

  NO.  ATOM        X             Y             Z

    1  C        0.000354     -0.002988      0.000013
    2  O        0.004216     -0.004857     -0.000023
    3  C       -0.014783      0.008657     -0.000020
    4  C       -0.000792     -0.006564      0.000004
    5  H       -0.010181      0.026085     -0.000036
    6  H        0.005701     -0.003117      0.000008
    7  H        0.023689      0.008253      0.000043
    8  H        0.016536     -0.008783      0.000090


 ACTIVE CARTESIAN DISPLACEMENT STEP

              1          2          3          4          5          6
           0.000764  -0.006610   0.000031   0.010095  -0.028447  -0.000181

              7          8          9         10         11         12
          -0.022911   0.007888  -0.000088  -0.034570  -0.019743  -0.000063

             13         14         15         16         17         18
          -0.040159   0.044550  -0.000086  -0.022045  -0.007835   0.023701
 
 PREDICTED ENERGY CHANGE: -0.000681580
 
 INTERPOLATION DISTANCE: 5.3632567702


 COORDINATES OF OPTIMIZATION STEP 8 IN ANGSTROM

  NO.  ATOM        X              Y              Z        Z-ATOM   MASS   TYPE

    1  C        -0.710647      -0.401596       0.000075       6    12.011  QM
    2  O        -1.617137       0.426106      -0.000169       8    15.999  QM
    3  C         0.766548      -0.519457      -0.000160       6    12.011  QM
    4  C         1.667672       0.482775       0.000078       6    12.011  QM
    5  H         1.067799      -1.581750      -0.000234       1     1.008  QM
    6  H         2.772056       0.320762      -0.000001       1     1.008  QM
    7  H         1.240871       1.496192       0.000229       1     1.008  QM
    8  H        -1.074654      -1.366363       0.000731       1     1.008  QM


 
 NEW SCF-ENERGY CALCULATED IN 11 CYCLES
 

 TOTAL ENERGY    =       -191.665861352

 ENERGY CHANGE =         -0.000941861
 ENERGY RATIO  =          1.381879106
 TRUST RADIUS  =          0.300000000
 
 BFGS DELTA*GAMMA: 0.970E-03
 
 BFGS DELTA*DE2*DELTA: 0.148E-02
 
 *** ENTERING OPTIMIZATION CYCLE: 9 ***
 

 PROJECTED CARTESIAN GRADIENTS IN A.U.

  NO.  ATOM        X             Y             Z

    1  C        0.002948      0.008973     -0.000009
    2  O       -0.006117     -0.018879      0.000011
    3  C       -0.005604     -0.000885      0.000006
    4  C        0.001722     -0.004679      0.000006
    5  H       -0.003060     -0.003249      0.000004
    6  H        0.015165     -0.004535     -0.000009
    7  H       -0.004600     -0.001701     -0.000007
    8  H        0.020091      0.072935     -0.000042


 ACTIVE CARTESIAN GRADIENTS

              1          2          3          4          5          6
           0.003362   0.010331  -0.000012  -0.006258  -0.038970   0.000036

              7          8          9         10         11         12
           0.004795  -0.024306   0.000019  -0.025120  -0.017114   0.000020

             13         14         15         16         17         18
           0.004326  -0.021246   0.000018   0.003834  -0.012416  -0.052012


 FULL LOCAL GRADIENT

              1          2          3          4          5          6
          -0.077944   0.000091   0.000010   0.000088   0.002723  -0.000038

              7          8          9         10         11         12
           0.007311   0.002078  -0.000021   0.002562   0.003301  -0.000016

             13         14         15         16         17         18
           0.001809   0.006687  -0.000019  -0.016654   0.004835   0.007151


 TANGENTIAL LOCAL GRADIENTS IN A.U.

              1          2          3          4          5          6
           0.000091   0.000010   0.000088   0.002723  -0.000038   0.007311

              7          8          9         10         11         12
           0.002078  -0.000021   0.002562   0.003301  -0.000016   0.001809

             13         14         15         16         17
           0.006687  -0.000019  -0.016654   0.004835   0.007151

 COSANG =         0.737607644
 
 RMSQ FORCE :   0.0053278  MAXIMUM :   0.0003000  CONVERGED : NO
 MAX FORCE  :   0.0166544  MAXIMUM :   0.0004500  CONVERGED : NO
 RMSQ FORCE6:   0.0020990  MAXIMUM6:   0.0003000  CONVERGED : NO
 MAX FORCE6 :   0.0016147  MAXIMUM6:   0.0004500  CONVERGED : NO
 RMSQ DR    :   0.0208621  MAXIMUM :   0.0012000  CONVERGED : NO
 MAX DR     :   0.0445503  MAXIMUM :   0.0018000  CONVERGED : NO
 


 HESSIAN EIGENVALUES


                1           2           3           4           5           6
             0.02724     0.19941     0.93032     0.99984     1.00000     1.00000
 


                7           8           9          10          11          12
             1.00000     1.00000     1.00000     1.00003     1.00151     1.00187
 


               13          14          15          16          17
             1.00370     1.04023     1.06721     1.26884     1.76851
 


 LAMBDA FOR LMQA STEP: 0.00

  |TANGENTIAL STEP| =   0.059967  |PARALLEL STEP| =   0.000335


 STEP IN NORMAL COORDINATES

              1          2          3          4          5          6
           0.001785  -0.000124   0.000029  -0.002056  -0.019501  -0.000154

              7          8          9         10         11         12
          -0.004452   0.005895  -0.000081  -0.019666  -0.004372  -0.000054

             13         14         15         16         17         18
          -0.022402   0.030579  -0.000076  -0.030191  -0.000876   0.019968

 DISPLACEMENT STEP IN ANGSTROM

  NO.  ATOM        X             Y             Z

    1  C        0.000828     -0.000025      0.000012
    2  O       -0.001101     -0.003812     -0.000020
    3  C       -0.004344      0.006361     -0.000019
    4  C       -0.000502     -0.003797      0.000004
    5  H       -0.007383      0.015579     -0.000032
    6  H       -0.004360     -0.005057      0.000006
    7  H        0.020904      0.002785      0.000038
    8  H        0.009094     -0.006882      0.000080


 ACTIVE CARTESIAN DISPLACEMENT STEP

              1          2          3          4          5          6
           0.001785  -0.000124   0.000029  -0.002056  -0.019501  -0.000154

              7          8          9         10         11         12
          -0.004452   0.005895  -0.000081  -0.019666  -0.004372  -0.000054

             13         14         15         16         17         18
          -0.022402   0.030579  -0.000076  -0.030191  -0.000876   0.019968
 
 PREDICTED ENERGY CHANGE: -0.000341572
 
 INTERPOLATION DISTANCE: 5.3632567702


 COORDINATES OF OPTIMIZATION STEP 9 IN ANGSTROM

  NO.  ATOM        X              Y              Z        Z-ATOM   MASS   TYPE

    1  C        -0.709819      -0.401621       0.000087       6    12.011  QM
    2  O        -1.618238       0.422294      -0.000190       8    15.999  QM
    3  C         0.762205      -0.513096      -0.000179       6    12.011  QM
    4  C         1.667170       0.478979       0.000082       6    12.011  QM
    5  H         1.060416      -1.566171      -0.000266       1     1.008  QM
    6  H         2.767696       0.315705       0.000005       1     1.008  QM
    7  H         1.261774       1.498977       0.000267       1     1.008  QM
    8  H        -1.065560      -1.373246       0.000811       1     1.008  QM


 
 NEW SCF-ENERGY CALCULATED IN 11 CYCLES
 

 TOTAL ENERGY    =       -191.666407226

 ENERGY CHANGE =         -0.000545874
 ENERGY RATIO  =          1.598120756
 TRUST RADIUS  =          0.300000000
 
 BFGS DELTA*GAMMA: 0.326E-03
 
 BFGS DELTA*DE2*DELTA: 0.733E-03
 
 *** ENTERING OPTIMIZATION CYCLE: 10 ***
 

 PROJECTED CARTESIAN GRADIENTS IN A.U.

  NO.  ATOM        X             Y             Z

    1  C        0.005204      0.011899     -0.000012
    2  O       -0.005217     -0.019715      0.000012
    3  C       -0.004320     -0.000803      0.000009
    4  C       -0.001910     -0.008175      0.000005
    5  H       -0.004795      0.003235      0.000005
    6  H        0.012777     -0.002574     -0.000008
    7  H       -0.003277     -0.002003     -0.000007
    8  H        0.019623      0.069808     -0.000046


 ACTIVE CARTESIAN GRADIENTS

              1          2          3          4          5          6
           0.005935   0.013641  -0.000014  -0.004152  -0.037457   0.000038

              7          8          9         10         11         12
           0.007818  -0.023027   0.000022  -0.025247  -0.021477   0.000019

             13         14         15         16         17         18
           0.002214  -0.015398   0.000020   0.001696  -0.010458  -0.049647


 FULL LOCAL GRADIENT

              1          2          3          4          5          6
          -0.076144   0.001574   0.000012  -0.003660   0.000029  -0.000038

              7          8          9         10         11         12
           0.004393   0.000606  -0.000023   0.002975   0.007574  -0.000014

             13         14         15         16         17         18
           0.004347   0.000393  -0.000020  -0.014015   0.002915   0.005205


 TANGENTIAL LOCAL GRADIENTS IN A.U.

              1          2          3          4          5          6
           0.001574   0.000012  -0.003660   0.000029  -0.000038   0.004393

              7          8          9         10         11         12
           0.000606  -0.000023   0.002975   0.007574  -0.000014   0.004347

             13         14         15         16         17
           0.000393  -0.000020  -0.014015   0.002915   0.005205

 COSANG =         0.875217228
 
 RMSQ FORCE :   0.0045557  MAXIMUM :   0.0003000  CONVERGED : NO
 MAX FORCE  :   0.0140147  MAXIMUM :   0.0004500  CONVERGED : NO
 RMSQ FORCE6:   0.0025042  MAXIMUM6:   0.0003000  CONVERGED : NO
 MAX FORCE6 :   0.0019361  MAXIMUM6:   0.0004500  CONVERGED : NO
 RMSQ DR    :   0.0141346  MAXIMUM :   0.0012000  CONVERGED : NO
 MAX DR     :   0.0305795  MAXIMUM :   0.0018000  CONVERGED : NO
 


 HESSIAN EIGENVALUES


                1           2           3           4           5           6
             0.02275     0.16250     0.57241     0.99952     1.00000     1.00000
 


                7           8           9          10          11          12
             1.00000     1.00000     1.00000     1.00005     1.00184     1.00362
 


               13          14          15          16          17
             1.00752     1.04087     1.11175     1.24986     1.80216
 


 LAMBDA FOR LMQA STEP: 0.00

  |TANGENTIAL STEP| =   0.093482  |PARALLEL STEP| =   0.000815


 STEP IN NORMAL COORDINATES

              1          2          3          4          5          6
          -0.002727   0.001859   0.000057  -0.017692  -0.032761  -0.000274

              7          8          9         10         11         12
          -0.002909   0.008085  -0.000156  -0.025819   0.010884  -0.000094

             13         14         15         16         17         18
          -0.028753   0.038739  -0.000137  -0.055197  -0.001265   0.033280

 DISPLACEMENT STEP IN ANGSTROM

  NO.  ATOM        X             Y             Z

    1  C       -0.001265      0.000797      0.000024
    2  O       -0.007045     -0.006371     -0.000037
    3  C       -0.001963      0.010075     -0.000038
    4  C        0.003687     -0.001972      0.000009
    5  H       -0.010745      0.016289     -0.000059
    6  H       -0.010983     -0.012902      0.000010
    7  H        0.035967      0.002055      0.000069
    8  H        0.012249     -0.010782      0.000145


 ACTIVE CARTESIAN DISPLACEMENT STEP

              1          2          3          4          5          6
          -0.002727   0.001859   0.000057  -0.017692  -0.032761  -0.000274

              7          8          9         10         11         12
          -0.002909   0.008085  -0.000156  -0.025819   0.010884  -0.000094

             13         14         15         16         17         18
          -0.028753   0.038739  -0.000137  -0.055197  -0.001265   0.033280
 
 PREDICTED ENERGY CHANGE: -0.000406869
 
 INTERPOLATION DISTANCE: 5.3632567702


 COORDINATES OF OPTIMIZATION STEP 10 IN ANGSTROM

  NO.  ATOM        X              Y              Z        Z-ATOM   MASS   TYPE

    1  C        -0.711084      -0.400824       0.000111       6    12.011  QM
    2  O        -1.625283       0.415923      -0.000227       8    15.999  QM
    3  C         0.760241      -0.503021      -0.000217       6    12.011  QM
    4  C         1.670857       0.477006       0.000091       6    12.011  QM
    5  H         1.049671      -1.549882      -0.000326       1     1.008  QM
    6  H         2.756714       0.302803       0.000015       1     1.008  QM
    7  H         1.297741       1.501032       0.000335       1     1.008  QM
    8  H        -1.053312      -1.384027       0.000956       1     1.008  QM


 
 NEW SCF-ENERGY CALCULATED IN 11 CYCLES
 

 TOTAL ENERGY    =       -191.666986956

 ENERGY CHANGE =         -0.000579730
 ENERGY RATIO  =          1.424856314
 TRUST RADIUS  =          0.300000000
 
 BFGS DELTA*GAMMA: 0.587E-03
 
 BFGS DELTA*DE2*DELTA: 0.934E-03
 
 *** ENTERING OPTIMIZATION CYCLE: 11 ***
 

 PROJECTED CARTESIAN GRADIENTS IN A.U.

  NO.  ATOM        X             Y             Z

    1  C        0.006433      0.014736     -0.000015
    2  O       -0.006457     -0.019721      0.000014
    3  C       -0.000763     -0.001560      0.000011
    4  C       -0.002440     -0.009638      0.000004
    5  H       -0.007240      0.008695      0.000007
    6  H        0.004247     -0.000429     -0.000007
    7  H       -0.000509     -0.006025     -0.000007
    8  H        0.018076      0.064120     -0.000051


 ACTIVE CARTESIAN GRADIENTS

              1          2          3          4          5          6
           0.007337   0.016894  -0.000018  -0.005148  -0.034497   0.000042

              7          8          9         10         11         12
           0.011419  -0.022088   0.000027  -0.020682  -0.022117   0.000018

             13         14         15         16         17         18
           0.000870  -0.008723   0.000023  -0.005549  -0.005252  -0.046752


 FULL LOCAL GRADIENT

              1          2          3          4          5          6
          -0.071940   0.001875   0.000013  -0.004273  -0.004389  -0.000039

              7          8          9         10         11         12
           0.000710  -0.000377  -0.000026  -0.000687   0.008578  -0.000013

             13         14         15         16         17         18
           0.005850  -0.006005  -0.000021  -0.005401  -0.001950   0.004194


 TANGENTIAL LOCAL GRADIENTS IN A.U.

              1          2          3          4          5          6
           0.001875   0.000013  -0.004273  -0.004389  -0.000039   0.000710

              7          8          9         10         11         12
          -0.000377  -0.000026  -0.000687   0.008578  -0.000013   0.005850

             13         14         15         16         17
          -0.006005  -0.000021  -0.005401  -0.001950   0.004194

 COSANG =         0.689441929
 
 RMSQ FORCE :   0.0037305  MAXIMUM :   0.0003000  CONVERGED : NO
 MAX FORCE  :   0.0085780  MAXIMUM :   0.0004500  CONVERGED : NO
 RMSQ FORCE6:   0.0027838  MAXIMUM6:   0.0003000  CONVERGED : NO
 MAX FORCE6 :   0.0067655  MAXIMUM6:   0.0004500  CONVERGED : NO
 RMSQ DR    :   0.0220348  MAXIMUM :   0.0012000  CONVERGED : NO
 MAX DR     :   0.0551974  MAXIMUM :   0.0018000  CONVERGED : NO
 


 HESSIAN EIGENVALUES


                1           2           3           4           5           6
             0.01919     0.14815     0.43290     0.99921     1.00000     1.00000
 


                7           8           9          10          11          12
             1.00000     1.00000     1.00000     1.00004     1.00175     1.00381
 


               13          14          15          16          17
             1.01501     1.05803     1.15595     1.25338     1.81390
 


 LAMBDA FOR LMQA STEP: 0.00

  |TANGENTIAL STEP| =   0.042455  |PARALLEL STEP| =   0.000168


 STEP IN NORMAL COORDINATES

              1          2          3          4          5          6
          -0.003568  -0.001737   0.000040  -0.007560  -0.012609  -0.000147

              7          8          9         10         11         12
           0.004621   0.001360  -0.000088  -0.009200   0.014619  -0.000052

             13         14         15         16         17         18
           0.000135   0.006607  -0.000075  -0.030097  -0.001820   0.017210

 DISPLACEMENT STEP IN ANGSTROM

  NO.  ATOM        X             Y             Z

    1  C       -0.001655     -0.000851      0.000017
    2  O       -0.002643     -0.001948     -0.000021
    3  C        0.001792      0.003946     -0.000023
    4  C        0.000773      0.002060      0.000005
    5  H       -0.001122      0.000430     -0.000035
    6  H       -0.009753     -0.008810      0.000004
    7  H        0.016736      0.001282      0.000041
    8  H        0.001527     -0.002938      0.000080


 ACTIVE CARTESIAN DISPLACEMENT STEP

              1          2          3          4          5          6
          -0.003568  -0.001737   0.000040  -0.007560  -0.012609  -0.000147

              7          8          9         10         11         12
           0.004621   0.001360  -0.000088  -0.009200   0.014619  -0.000052

             13         14         15         16         17         18
           0.000135   0.006607  -0.000075  -0.030097  -0.001820   0.017210
 
 PREDICTED ENERGY CHANGE: -0.000182654
 
 INTERPOLATION DISTANCE: 5.3632567702
 
 *** SCFTOL TIGHTEN TO 0.750E-07 ***
 
 *** CDFTOL TIGHTEN TO 0.500E-04 ***


 COORDINATES OF OPTIMIZATION STEP 11 IN ANGSTROM

  NO.  ATOM        X              Y              Z        Z-ATOM   MASS   TYPE

    1  C        -0.712739      -0.401675       0.000127       6    12.011  QM
    2  O        -1.627926       0.413975      -0.000248       8    15.999  QM
    3  C         0.762034      -0.499075      -0.000240       6    12.011  QM
    4  C         1.671630       0.479066       0.000096       6    12.011  QM
    5  H         1.048548      -1.549452      -0.000361       1     1.008  QM
    6  H         2.746961       0.293994       0.000019       1     1.008  QM
    7  H         1.314477       1.502314       0.000376       1     1.008  QM
    8  H        -1.051785      -1.386966       0.001036       1     1.008  QM


 
 NEW SCF-ENERGY CALCULATED IN 10 CYCLES
 

 TOTAL ENERGY    =       -191.667259386

 ENERGY CHANGE =         -0.000272430
 ENERGY RATIO  =          1.491509967
 TRUST RADIUS  =          0.300000000
 
 BFGS DELTA*GAMMA: 0.208E-03
 
 BFGS DELTA*DE2*DELTA: 0.390E-03
 
 *** ENTERING OPTIMIZATION CYCLE: 12 ***
 

 PROJECTED CARTESIAN GRADIENTS IN A.U.

  NO.  ATOM        X             Y             Z

    1  C        0.004344      0.013939     -0.000014
    2  O       -0.006918     -0.019348      0.000015
    3  C        0.002371      0.000254      0.000011
    4  C       -0.001487     -0.009016      0.000004
    5  H       -0.007686      0.006442      0.000007
    6  H       -0.001762     -0.000464     -0.000007
    7  H        0.001623     -0.009937     -0.000008
    8  H        0.017337      0.063172     -0.000055


 ACTIVE CARTESIAN GRADIENTS

              1          2          3          4          5          6
           0.004955   0.016057  -0.000016  -0.006549  -0.034354   0.000047

              7          8          9         10         11         12
           0.014264  -0.020177   0.000029  -0.018022  -0.018769   0.000019

             13         14         15         16         17         18
           0.002030  -0.009283   0.000025  -0.011019  -0.002002  -0.047035


 FULL LOCAL GRADIENT

              1          2          3          4          5          6
          -0.071124  -0.000192   0.000011  -0.002184  -0.003796  -0.000041

              7          8          9         10         11         12
          -0.002125  -0.002387  -0.000027  -0.002841   0.005505  -0.000013

             13         14         15         16         17         18
           0.004424  -0.004998  -0.000022   0.000708  -0.005060   0.004894


 TANGENTIAL LOCAL GRADIENTS IN A.U.

              1          2          3          4          5          6
          -0.000192   0.000011  -0.002184  -0.003796  -0.000041  -0.002125

              7          8          9         10         11         12
          -0.002387  -0.000027  -0.002841   0.005505  -0.000013   0.004424

             13         14         15         16         17
          -0.004998  -0.000022   0.000708  -0.005060   0.004894

 COSANG =         0.799197835
 
 RMSQ FORCE :   0.0030910  MAXIMUM :   0.0003000  CONVERGED : NO
 MAX FORCE  :   0.0055050  MAXIMUM :   0.0004500  CONVERGED : NO
 RMSQ FORCE6:   0.0026640  MAXIMUM6:   0.0003000  CONVERGED : NO
 MAX FORCE6 :   0.0091751  MAXIMUM6:   0.0004500  CONVERGED : NO
 RMSQ DR    :   0.0100069  MAXIMUM :   0.0012000  CONVERGED : NO
 MAX DR     :   0.0300969  MAXIMUM :   0.0018000  CONVERGED : NO
 


 HESSIAN EIGENVALUES


                1           2           3           4           5           6
             0.01677     0.13316     0.31657     0.98466     1.00000     1.00000
 


                7           8           9          10          11          12
             1.00000     1.00000     1.00000     1.00000     1.00083     1.00395
 


               13          14          15          16          17
             1.01307     1.05985     1.08139     1.29708     1.77565
 


 LAMBDA FOR LMQA STEP: 0.00

  |TANGENTIAL STEP| =   0.060237  |PARALLEL STEP| =   0.000338


 STEP IN NORMAL COORDINATES

              1          2          3          4          5          6
          -0.007239  -0.002375   0.000059  -0.017419  -0.022125  -0.000244

              7          8          9         10         11         12
          -0.002736   0.000959  -0.000148  -0.020231   0.022874  -0.000081

             13         14         15         16         17         18
          -0.005979   0.006947  -0.000123  -0.029507  -0.012466   0.026955

 DISPLACEMENT STEP IN ANGSTROM

  NO.  ATOM        X             Y             Z

    1  C       -0.003358     -0.001204      0.000024
    2  O       -0.006250     -0.003402     -0.000034
    3  C        0.000171      0.005529     -0.000037
    4  C        0.004020      0.003865      0.000010
    5  H       -0.001856     -0.000614     -0.000058
    6  H       -0.004219     -0.015408      0.000004
    7  H        0.023574      0.005891      0.000066
    8  H        0.004530     -0.004587      0.000132


 ACTIVE CARTESIAN DISPLACEMENT STEP

              1          2          3          4          5          6
          -0.007239  -0.002375   0.000059  -0.017419  -0.022125  -0.000244

              7          8          9         10         11         12
          -0.002736   0.000959  -0.000148  -0.020231   0.022874  -0.000081

             13         14         15         16         17         18
          -0.005979   0.006947  -0.000123  -0.029507  -0.012466   0.026955
 
 PREDICTED ENERGY CHANGE: -0.000146036
 
 INTERPOLATION DISTANCE: 5.3632567702
 
 *** SCFTOL TIGHTEN TO 0.500E-07 ***
 
 *** CDFTOL TIGHTEN TO 0.250E-04 ***


 COORDINATES OF OPTIMIZATION STEP 12 IN ANGSTROM

  NO.  ATOM        X              Y              Z        Z-ATOM   MASS   TYPE

    1  C        -0.716098      -0.402878       0.000152       6    12.011  QM
    2  O        -1.634176       0.410573      -0.000282       8    15.999  QM
    3  C         0.762205      -0.493546      -0.000277       6    12.011  QM
    4  C         1.675649       0.482931       0.000106       6    12.011  QM
    5  H         1.046692      -1.550066      -0.000419       1     1.008  QM
    6  H         2.742741       0.278585       0.000022       1     1.008  QM
    7  H         1.338051       1.508205       0.000442       1     1.008  QM
    8  H        -1.047255      -1.391552       0.001168       1     1.008  QM


 
 NEW SCF-ENERGY CALCULATED IN 13 CYCLES
 

 TOTAL ENERGY    =       -191.667495503

 ENERGY CHANGE =         -0.000236118
 ENERGY RATIO  =          1.616851284
 TRUST RADIUS  =          0.300000000
 
 BFGS DELTA*GAMMA: 0.160E-03
 
 BFGS DELTA*DE2*DELTA: 0.343E-03
 
 *** ENTERING OPTIMIZATION CYCLE: 13 ***
 

 PROJECTED CARTESIAN GRADIENTS IN A.U.

  NO.  ATOM        X             Y             Z

    1  C        0.003020      0.011656     -0.000012
    2  O       -0.007672     -0.017937      0.000015
    3  C        0.002988      0.000494      0.000011
    4  C        0.000669     -0.006053      0.000005
    5  H       -0.007593      0.002340      0.000008
    6  H       -0.005297     -0.001277     -0.000006
    7  H        0.003337     -0.012859     -0.000009
    8  H        0.017074      0.062216     -0.000063


 ACTIVE CARTESIAN GRADIENTS

              1          2          3          4          5          6
           0.003444   0.013453  -0.000013  -0.008099  -0.033770   0.000053

              7          8          9         10         11         12
           0.013631  -0.020111   0.000032  -0.015963  -0.013577   0.000022

             13         14         15         16         17         18
           0.002970  -0.011554   0.000028  -0.014422  -0.000193  -0.047168


 FULL LOCAL GRADIENT

              1          2          3          4          5          6
          -0.069715  -0.000924   0.000009   0.000836  -0.002218  -0.000044

              7          8          9         10         11         12
          -0.001769  -0.001918  -0.000028  -0.004056   0.000645  -0.000015

             13         14         15         16         17         18
           0.003192  -0.002114  -0.000024   0.004830  -0.006509   0.005724


 TANGENTIAL LOCAL GRADIENTS IN A.U.

              1          2          3          4          5          6
          -0.000924   0.000009   0.000836  -0.002218  -0.000044  -0.001769

              7          8          9         10         11         12
          -0.001918  -0.000028  -0.004056   0.000645  -0.000015   0.003192

             13         14         15         16         17
          -0.002114  -0.000024   0.004830  -0.006509   0.005724

 COSANG =         0.781701784
 
 RMSQ FORCE :   0.0029030  MAXIMUM :   0.0003000  CONVERGED : NO
 MAX FORCE  :   0.0065088  MAXIMUM :   0.0004500  CONVERGED : NO
 RMSQ FORCE6:   0.0020243  MAXIMUM6:   0.0003000  CONVERGED : NO
 MAX FORCE6 :   0.0068413  MAXIMUM6:   0.0004500  CONVERGED : NO
 RMSQ DR    :   0.0141982  MAXIMUM :   0.0012000  CONVERGED : NO
 MAX DR     :   0.0295068  MAXIMUM :   0.0018000  CONVERGED : NO
 


 HESSIAN EIGENVALUES


                1           2           3           4           5           6
             0.01283     0.10544     0.26487     0.81138     0.99992     1.00000
 


                7           8           9          10          11          12
             1.00000     1.00000     1.00000     1.00000     1.00023     1.00298
 


               13          14          15          16          17
             1.00594     1.05621     1.10883     1.42112     1.81112
 


 LAMBDA FOR LMQA STEP: 0.00

  |TANGENTIAL STEP| =   0.068796  |PARALLEL STEP| =   0.000441


 STEP IN NORMAL COORDINATES

              1          2          3          4          5          6
          -0.007300  -0.005353   0.000077  -0.013590  -0.024568  -0.000326

              7          8          9         10         11         12
          -0.003405  -0.002173  -0.000201  -0.028049   0.022668  -0.000112

             13         14         15         16         17         18
           0.000739   0.003711  -0.000166  -0.028288  -0.022434   0.035042

 DISPLACEMENT STEP IN ANGSTROM

  NO.  ATOM        X             Y             Z

    1  C       -0.003387     -0.002558      0.000032
    2  O       -0.004599     -0.003410     -0.000045
    3  C       -0.001226      0.005300     -0.000049
    4  C        0.001970      0.004592      0.000013
    5  H        0.001425     -0.001354     -0.000079
    6  H       -0.002856     -0.019412      0.000003
    7  H        0.025738      0.012201      0.000092
    8  H        0.003136     -0.003164      0.000179


 ACTIVE CARTESIAN DISPLACEMENT STEP

              1          2          3          4          5          6
          -0.007300  -0.005353   0.000077  -0.013590  -0.024568  -0.000326

              7          8          9         10         11         12
          -0.003405  -0.002173  -0.000201  -0.028049   0.022668  -0.000112

             13         14         15         16         17         18
           0.000739   0.003711  -0.000166  -0.028288  -0.022434   0.035042
 
 PREDICTED ENERGY CHANGE: -0.000135038
 
 INTERPOLATION DISTANCE: 5.3632567702


 COORDINATES OF OPTIMIZATION STEP 13 IN ANGSTROM

  NO.  ATOM        X              Y              Z        Z-ATOM   MASS   TYPE

    1  C        -0.719485      -0.405436       0.000184       6    12.011  QM
    2  O        -1.638775       0.407163      -0.000327       8    15.999  QM
    3  C         0.760979      -0.488246      -0.000326       6    12.011  QM
    4  C         1.677620       0.487523       0.000119       6    12.011  QM
    5  H         1.048117      -1.551420      -0.000498       1     1.008  QM
    6  H         2.739885       0.259173       0.000025       1     1.008  QM
    7  H         1.363789       1.520406       0.000534       1     1.008  QM
    8  H        -1.044119      -1.394717       0.001347       1     1.008  QM


 
 NEW SCF-ENERGY CALCULATED IN 12 CYCLES
 

 TOTAL ENERGY    =       -191.667716519

 ENERGY CHANGE =         -0.000221016
 ENERGY RATIO  =          1.636686876
 TRUST RADIUS  =          0.300000000
 
 BFGS DELTA*GAMMA: 0.162E-03
 
 BFGS DELTA*DE2*DELTA: 0.333E-03
 
 *** ENTERING OPTIMIZATION CYCLE: 14 ***
 

 PROJECTED CARTESIAN GRADIENTS IN A.U.

  NO.  ATOM        X             Y             Z

    1  C        0.001869      0.008477     -0.000009
    2  O       -0.007421     -0.016547      0.000015
    3  C        0.003004      0.001841      0.000010
    4  C        0.000956     -0.004449      0.000005
    5  H       -0.006825     -0.002511      0.000008
    6  H       -0.005594     -0.002570     -0.000006
    7  H        0.004426     -0.012444     -0.000010
    8  H        0.017441      0.063188     -0.000075


 ACTIVE CARTESIAN GRADIENTS

              1          2          3          4          5          6
           0.002132   0.009799  -0.000010  -0.008345  -0.034113   0.000063

              7          8          9         10         11         12
           0.013345  -0.019432   0.000038  -0.016872  -0.010534   0.000025

             13         14         15         16         17         18
           0.003883  -0.015832   0.000032  -0.015140  -0.001233  -0.047094


 FULL LOCAL GRADIENT

              1          2          3          4          5          6
          -0.069796  -0.001085   0.000005   0.003021   0.001169  -0.000050

              7          8          9         10         11         12
          -0.001654  -0.002128  -0.000031  -0.002513  -0.002462  -0.000018

             13         14         15         16         17         18
           0.002123   0.002260  -0.000026   0.005865  -0.005236   0.005024


 TANGENTIAL LOCAL GRADIENTS IN A.U.

              1          2          3          4          5          6
          -0.001085   0.000005   0.003021   0.001169  -0.000050  -0.001654

              7          8          9         10         11         12
          -0.002128  -0.000031  -0.002513  -0.002462  -0.000018   0.002123

             13         14         15         16         17
           0.002260  -0.000026   0.005865  -0.005236   0.005024

 COSANG =         0.810253080
 
 RMSQ FORCE :   0.0027438  MAXIMUM :   0.0003000  CONVERGED : NO
 MAX FORCE  :   0.0058649  MAXIMUM :   0.0004500  CONVERGED : NO
 RMSQ FORCE6:   0.0014886  MAXIMUM6:   0.0003000  CONVERGED : NO
 MAX FORCE6 :   0.0061763  MAXIMUM6:   0.0004500  CONVERGED : NO
 RMSQ DR    :   0.0162158  MAXIMUM :   0.0012000  CONVERGED : NO
 MAX DR     :   0.0350421  MAXIMUM :   0.0018000  CONVERGED : NO
 


 HESSIAN EIGENVALUES


                1           2           3           4           5           6
             0.01054     0.08092     0.25094     0.66097     1.00000     1.00000
 


                7           8           9          10          11          12
             1.00000     1.00000     1.00000     1.00011     1.00054     1.00419
 


               13          14          15          16          17
             1.00976     1.07890     1.10752     1.37609     1.87434
 


 LAMBDA FOR LMQA STEP: 0.00

  |TANGENTIAL STEP| =   0.044850  |PARALLEL STEP| =   0.000188


 STEP IN NORMAL COORDINATES

              1          2          3          4          5          6
          -0.001149  -0.004813   0.000054   0.002047  -0.010515  -0.000254

              7          8          9         10         11         12
          -0.000875  -0.008485  -0.000161  -0.018079   0.009009  -0.000093

             13         14         15         16         17         18
           0.014552  -0.001526  -0.000133  -0.012572  -0.020108   0.024798

 DISPLACEMENT STEP IN ANGSTROM

  NO.  ATOM        X             Y             Z

    1  C       -0.000533     -0.002205      0.000023
    2  O        0.001085     -0.001178     -0.000034
    3  C       -0.002192     -0.000087     -0.000038
    4  C       -0.002448      0.003745      0.000009
    5  H        0.006199     -0.000854     -0.000066
    6  H       -0.002520     -0.012859     -0.000001
    7  H        0.012511      0.012467      0.000077
    8  H       -0.002655      0.000924      0.000146


 ACTIVE CARTESIAN DISPLACEMENT STEP

              1          2          3          4          5          6
          -0.001149  -0.004813   0.000054   0.002047  -0.010515  -0.000254

              7          8          9         10         11         12
          -0.000875  -0.008485  -0.000161  -0.018079   0.009009  -0.000093

             13         14         15         16         17         18
           0.014552  -0.001526  -0.000133  -0.012572  -0.020108   0.024798
 
 PREDICTED ENERGY CHANGE: -0.000101761
 
 INTERPOLATION DISTANCE: 5.3632567702


 COORDINATES OF OPTIMIZATION STEP 14 IN ANGSTROM

  NO.  ATOM        X              Y              Z        Z-ATOM   MASS   TYPE

    1  C        -0.720018      -0.407641       0.000206       6    12.011  QM
    2  O        -1.637690       0.405985      -0.000361       8    15.999  QM
    3  C         0.758788      -0.488333      -0.000364       6    12.011  QM
    4  C         1.675171       0.491268       0.000128       6    12.011  QM
    5  H         1.054316      -1.552274      -0.000564       1     1.008  QM
    6  H         2.737365       0.246314       0.000024       1     1.008  QM
    7  H         1.376300       1.532873       0.000611       1     1.008  QM
    8  H        -1.046774      -1.393792       0.001492       1     1.008  QM


 
 NEW SCF-ENERGY CALCULATED IN 10 CYCLES
 

 TOTAL ENERGY    =       -191.667859195

 ENERGY CHANGE =         -0.000142676
 ENERGY RATIO  =          1.402062772
 TRUST RADIUS  =          0.300000000
 
 BFGS DELTA*GAMMA: 0.150E-03
 
 BFGS DELTA*DE2*DELTA: 0.230E-03
 
 *** ENTERING OPTIMIZATION CYCLE: 15 ***
 

 PROJECTED CARTESIAN GRADIENTS IN A.U.

  NO.  ATOM        X             Y             Z

    1  C        0.001551      0.007913     -0.000008
    2  O       -0.005930     -0.016728      0.000016
    3  C        0.001157      0.000478      0.000011
    4  C        0.000337     -0.003046      0.000005
    5  H       -0.005857     -0.004296      0.000007
    6  H       -0.003535     -0.003908     -0.000007
    7  H        0.004575     -0.008981     -0.000009
    8  H        0.017932      0.065381     -0.000087


 ACTIVE CARTESIAN GRADIENTS

              1          2          3          4          5          6
           0.001769   0.009156  -0.000008  -0.006601  -0.034729   0.000072

              7          8          9         10         11         12
           0.011775  -0.021815   0.000044  -0.019227  -0.010585   0.000027

             13         14         15         16         17         18
           0.004590  -0.018578   0.000036  -0.013621  -0.004480  -0.046525


 FULL LOCAL GRADIENT

              1          2          3          4          5          6
          -0.071399  -0.001221   0.000004   0.001787   0.002837  -0.000056

              7          8          9         10         11         12
          -0.000110   0.000221  -0.000035  -0.000534  -0.003036  -0.000018

             13         14         15         16         17         18
           0.001467   0.004402  -0.000029   0.004065  -0.002041   0.002632


 TANGENTIAL LOCAL GRADIENTS IN A.U.

              1          2          3          4          5          6
          -0.001221   0.000004   0.001787   0.002837  -0.000056  -0.000110

              7          8          9         10         11         12
           0.000221  -0.000035  -0.000534  -0.003036  -0.000018   0.001467

             13         14         15         16         17
           0.004402  -0.000029   0.004065  -0.002041   0.002632

 COSANG =         0.830183096
 
 RMSQ FORCE :   0.0020501  MAXIMUM :   0.0003000  CONVERGED : NO
 MAX FORCE  :   0.0044023  MAXIMUM :   0.0004500  CONVERGED : NO
 RMSQ FORCE6:   0.0015095  MAXIMUM6:   0.0003000  CONVERGED : NO
 MAX FORCE6 :   0.0048503  MAXIMUM6:   0.0004500  CONVERGED : NO
 RMSQ DR    :   0.0105714  MAXIMUM :   0.0012000  CONVERGED : NO
 MAX DR     :   0.0247980  MAXIMUM :   0.0018000  CONVERGED : NO
 


 HESSIAN EIGENVALUES


                1           2           3           4           5           6
             0.01048     0.07623     0.24474     0.55031     0.99994     1.00000
 


                7           8           9          10          11          12
             1.00000     1.00000     1.00000     1.00000     1.00070     1.00383
 


               13          14          15          16          17
             1.03474     1.07351     1.11641     1.20886     1.81523
 


 LAMBDA FOR LMQA STEP: 0.00

  |TANGENTIAL STEP| =   0.019710  |PARALLEL STEP| =   0.000036


 STEP IN NORMAL COORDINATES

              1          2          3          4          5          6
           0.003781  -0.000125   0.000005   0.007166   0.004697  -0.000064

              7          8          9         10         11         12
           0.001995  -0.004402  -0.000043   0.000937  -0.005856  -0.000023

             13         14         15         16         17         18
           0.012603  -0.001952  -0.000036   0.007726  -0.004308   0.001152

 DISPLACEMENT STEP IN ANGSTROM

  NO.  ATOM        X             Y             Z

    1  C        0.001754      0.000010      0.000002
    2  O        0.002479      0.000809     -0.000007
    3  C       -0.000542     -0.002531     -0.000008
    4  C       -0.002894     -0.000211      0.000002
    5  H        0.004798      0.000648     -0.000019
    6  H        0.000422     -0.000153     -0.000005
    7  H       -0.004675      0.003440      0.000022
    8  H       -0.004616      0.002271      0.000043


 ACTIVE CARTESIAN DISPLACEMENT STEP

              1          2          3          4          5          6
           0.003781  -0.000125   0.000005   0.007166   0.004697  -0.000064

              7          8          9         10         11         12
           0.001995  -0.004402  -0.000043   0.000937  -0.005856  -0.000023

             13         14         15         16         17         18
           0.012603  -0.001952  -0.000036   0.007726  -0.004308   0.001152
 
 PREDICTED ENERGY CHANGE: -0.000042137
 
 INTERPOLATION DISTANCE: 5.3632567702
 
 *** SCFTOL TIGHTEN TO 0.250E-07 ***
 
 *** CDFTOL TIGHTEN TO 0.100E-04 ***


 COORDINATES OF OPTIMIZATION STEP 15 IN ANGSTROM

  NO.  ATOM        X              Y              Z        Z-ATOM   MASS   TYPE

    1  C        -0.718264      -0.407631       0.000208       6    12.011  QM
    2  O        -1.635211       0.406794      -0.000368       8    15.999  QM
    3  C         0.758245      -0.490864      -0.000372       6    12.011  QM
    4  C         1.672278       0.491057       0.000130       6    12.011  QM
    5  H         1.059113      -1.551626      -0.000583       1     1.008  QM
    6  H         2.737787       0.246161       0.000020       1     1.008  QM
    7  H         1.371625       1.536313       0.000634       1     1.008  QM
    8  H        -1.051390      -1.391521       0.001535       1     1.008  QM


 
 NEW SCF-ENERGY CALCULATED IN 22 CYCLES
 

 TOTAL ENERGY    =       -191.667918426

 ENERGY CHANGE =         -0.000059231
 ENERGY RATIO  =          1.405685087
 TRUST RADIUS  =          0.300000000
 
 BFGS DELTA*GAMMA: 0.548E-04
 
 BFGS DELTA*DE2*DELTA: 0.893E-04
 
 *** ENTERING OPTIMIZATION CYCLE: 16 ***
 

 PROJECTED CARTESIAN GRADIENTS IN A.U.

  NO.  ATOM        X             Y             Z

    1  C        0.002942      0.009349     -0.000010
    2  O       -0.005680     -0.017417      0.000018
    3  C        0.000485     -0.000283      0.000012
    4  C       -0.001139     -0.004194      0.000005
    5  H       -0.005404     -0.003047      0.000008
    6  H       -0.001421     -0.004212     -0.000007
    7  H        0.003840     -0.005978     -0.000007
    8  H        0.017716      0.065811     -0.000089


 ACTIVE CARTESIAN GRADIENTS

              1          2          3          4          5          6
           0.003357   0.010767  -0.000012  -0.005706  -0.034772   0.000074

              7          8          9         10         11         12
           0.011840  -0.022443   0.000046  -0.020778  -0.012998   0.000027

             13         14         15         16         17         18
           0.004644  -0.018328   0.000037  -0.011477  -0.006644  -0.045363


 FULL LOCAL GRADIENT

              1          2          3          4          5          6
          -0.071988  -0.000183   0.000006  -0.000000   0.001544  -0.000057

              7          8          9         10         11         12
          -0.000040   0.000565  -0.000036   0.000548  -0.001013  -0.000017

             13         14         15         16         17         18
           0.001494   0.003641  -0.000029   0.001522  -0.000009   0.000659


 TANGENTIAL LOCAL GRADIENTS IN A.U.

              1          2          3          4          5          6
          -0.000183   0.000006  -0.000000   0.001544  -0.000057  -0.000040

              7          8          9         10         11         12
           0.000565  -0.000036   0.000548  -0.001013  -0.000017   0.001494

             13         14         15         16         17
           0.003641  -0.000029   0.001522  -0.000009   0.000659

 COSANG =         0.843573393
 
 RMSQ FORCE :   0.0011456  MAXIMUM :   0.0003000  CONVERGED : NO
 MAX FORCE  :   0.0036410  MAXIMUM :   0.0004500  CONVERGED : NO
 RMSQ FORCE6:   0.0018400  MAXIMUM6:   0.0003000  CONVERGED : NO
 MAX FORCE6 :   0.0028844  MAXIMUM6:   0.0004500  CONVERGED : NO
 RMSQ DR    :   0.0046458  MAXIMUM :   0.0012000  CONVERGED : NO
 MAX DR     :   0.0126032  MAXIMUM :   0.0018000  CONVERGED : NO
 


 HESSIAN EIGENVALUES


                1           2           3           4           5           6
             0.01043     0.07654     0.23718     0.42239     0.86431     1.00000
 


                7           8           9          10          11          12
             1.00000     1.00000     1.00000     1.00000     1.00027     1.00074
 


               13          14          15          16          17
             1.00686     1.06665     1.10379     1.21812     1.78268
 


 LAMBDA FOR LMQA STEP: 0.00

  |TANGENTIAL STEP| =   0.016638  |PARALLEL STEP| =   0.000026


 STEP IN NORMAL COORDINATES

              1          2          3          4          5          6
           0.000191   0.001451   0.000023  -0.005069  -0.006878  -0.000173

              7          8          9         10         11         12
          -0.002012  -0.000406  -0.000108  -0.006536   0.000446  -0.000054

             13         14         15         16         17         18
           0.001085   0.007926  -0.000087  -0.000579  -0.005731   0.007569

 DISPLACEMENT STEP IN ANGSTROM

  NO.  ATOM        X             Y             Z

    1  C        0.000088      0.000662      0.000010
    2  O       -0.002168     -0.001486     -0.000021
    3  C       -0.000718      0.001136     -0.000022
    4  C        0.001102     -0.000437      0.000008
    5  H        0.001081      0.003910     -0.000040
    6  H        0.001838     -0.004522     -0.000003
    7  H        0.004260      0.002761      0.000046
    8  H       -0.000172     -0.000924      0.000098


 ACTIVE CARTESIAN DISPLACEMENT STEP

              1          2          3          4          5          6
           0.000191   0.001451   0.000023  -0.005069  -0.006878  -0.000173

              7          8          9         10         11         12
          -0.002012  -0.000406  -0.000108  -0.006536   0.000446  -0.000054

             13         14         15         16         17         18
           0.001085   0.007926  -0.000087  -0.000579  -0.005731   0.007569
 
 PREDICTED ENERGY CHANGE: -0.000018680
 
 INTERPOLATION DISTANCE: 5.3632567702


 COORDINATES OF OPTIMIZATION STEP 16 IN ANGSTROM

  NO.  ATOM        X              Y              Z        Z-ATOM   MASS   TYPE

    1  C        -0.718175      -0.406969       0.000218       6    12.011  QM
    2  O        -1.637379       0.405308      -0.000389       8    15.999  QM
    3  C         0.757527      -0.489728      -0.000395       6    12.011  QM
    4  C         1.673380       0.490620       0.000138       6    12.011  QM
    5  H         1.060194      -1.547717      -0.000622       1     1.008  QM
    6  H         2.739625       0.241639       0.000017       1     1.008  QM
    7  H         1.375885       1.539074       0.000679       1     1.008  QM
    8  H        -1.051562      -1.392445       0.001633       1     1.008  QM


 
 NEW SCF-ENERGY CALCULATED IN 11 CYCLES
 

 TOTAL ENERGY    =       -191.667945534

 ENERGY CHANGE =         -0.000027109
 ENERGY RATIO  =          1.451214895
 TRUST RADIUS  =          0.300000000
 
 BFGS DELTA*GAMMA: 0.243E-04
 
 BFGS DELTA*DE2*DELTA: 0.411E-04
 
 *** ENTERING OPTIMIZATION CYCLE: 17 ***
 

 PROJECTED CARTESIAN GRADIENTS IN A.U.

  NO.  ATOM        X             Y             Z

    1  C        0.004342      0.010784     -0.000014
    2  O       -0.006137     -0.017673      0.000020
    3  C        0.000294     -0.001291      0.000015
    4  C       -0.001816     -0.004864      0.000005
    5  H       -0.005349     -0.001514      0.000009
    6  H       -0.000414     -0.004296     -0.000007
    7  H        0.003329     -0.004334     -0.000007
    8  H        0.017154      0.064577     -0.000092


 ACTIVE CARTESIAN GRADIENTS

              1          2          3          4          5          6
           0.004953   0.012378  -0.000016  -0.005704  -0.033972   0.000077

              7          8          9         10         11         12
           0.011724  -0.022887   0.000049  -0.020949  -0.014323   0.000027

             13         14         15         16         17         18
           0.004343  -0.017112   0.000039  -0.010135  -0.007632  -0.043766


 FULL LOCAL GRADIENT

              1          2          3          4          5          6
          -0.071026   0.000825   0.000010  -0.000867  -0.000447  -0.000057

              7          8          9         10         11         12
           0.000110   0.000954  -0.000037   0.000689   0.000170  -0.000016

             13         14         15         16         17         18
           0.001857   0.002199  -0.000030   0.000166   0.001049  -0.000747


 TANGENTIAL LOCAL GRADIENTS IN A.U.

              1          2          3          4          5          6
           0.000825   0.000010  -0.000867  -0.000447  -0.000057   0.000110

              7          8          9         10         11         12
           0.000954  -0.000037   0.000689   0.000170  -0.000016   0.001857

             13         14         15         16         17
           0.002199  -0.000030   0.000166   0.001049  -0.000747

 COSANG =         0.612227449
 
 RMSQ FORCE :   0.0008756  MAXIMUM :   0.0003000  CONVERGED : NO
 MAX FORCE  :   0.0021995  MAXIMUM :   0.0004500  CONVERGED : NO
 RMSQ FORCE6:   0.0016710  MAXIMUM6:   0.0003000  CONVERGED : NO
 MAX FORCE6 :   0.0031580  MAXIMUM6:   0.0004500  CONVERGED : NO
 RMSQ DR    :   0.0039215  MAXIMUM :   0.0012000  CONVERGED : NO
 MAX DR     :   0.0079261  MAXIMUM :   0.0018000  CONVERGED : NO
 


 HESSIAN EIGENVALUES


                1           2           3           4           5           6
             0.00964     0.07576     0.21630     0.28782     0.71848     1.00000
 


                7           8           9          10          11          12
             1.00000     1.00000     1.00000     1.00000     1.00028     1.00064
 


               13          14          15          16          17
             1.00630     1.08728     1.10435     1.49107     1.80688
 


 LAMBDA FOR LMQA STEP: 0.00

  |TANGENTIAL STEP| =   0.009512  |PARALLEL STEP| =   0.000008


 STEP IN NORMAL COORDINATES

              1          2          3          4          5          6
          -0.000105   0.000408   0.000022  -0.001517  -0.002695  -0.000160

              7          8          9         10         11         12
          -0.000053   0.000184  -0.000104  -0.000929  -0.001584  -0.000048

             13         14         15         16         17         18
           0.005113   0.006580  -0.000083   0.002388  -0.000644   0.001317

 DISPLACEMENT STEP IN ANGSTROM

  NO.  ATOM        X             Y             Z

    1  C       -0.000049      0.000184      0.000009
    2  O       -0.000626     -0.000577     -0.000019
    3  C       -0.000083      0.000648     -0.000022
    4  C        0.000571     -0.000684      0.000008
    5  H        0.002126      0.003447     -0.000038
    6  H        0.000709     -0.001670     -0.000005
    7  H        0.000039     -0.000154      0.000042
    8  H       -0.001894      0.000167      0.000094


 ACTIVE CARTESIAN DISPLACEMENT STEP

              1          2          3          4          5          6
          -0.000105   0.000408   0.000022  -0.001517  -0.002695  -0.000160

              7          8          9         10         11         12
          -0.000053   0.000184  -0.000104  -0.000929  -0.001584  -0.000048

             13         14         15         16         17         18
           0.005113   0.006580  -0.000083   0.002388  -0.000644   0.001317
 
 PREDICTED ENERGY CHANGE: -0.000012367
 
 INTERPOLATION DISTANCE: 5.3632567702


 COORDINATES OF OPTIMIZATION STEP 17 IN ANGSTROM

  NO.  ATOM        X              Y              Z        Z-ATOM   MASS   TYPE

    1  C        -0.718224      -0.406786       0.000227       6    12.011  QM
    2  O        -1.638005       0.404731      -0.000408       8    15.999  QM
    3  C         0.757445      -0.489080      -0.000417       6    12.011  QM
    4  C         1.673950       0.489935       0.000146       6    12.011  QM
    5  H         1.062321      -1.544269      -0.000661       1     1.008  QM
    6  H         2.740334       0.239968       0.000012       1     1.008  QM
    7  H         1.375924       1.538920       0.000721       1     1.008  QM
    8  H        -1.053457      -1.392278       0.001727       1     1.008  QM


 
 NEW SCF-ENERGY CALCULATED IN 17 CYCLES
 

 TOTAL ENERGY    =       -191.667964588

 ENERGY CHANGE =         -0.000019054
 ENERGY RATIO  =          1.540746196
 TRUST RADIUS  =          0.300000000
 
 BFGS DELTA*GAMMA: 0.125E-04
 
 BFGS DELTA*DE2*DELTA: 0.259E-04
 
 *** ENTERING OPTIMIZATION CYCLE: 18 ***
 

 PROJECTED CARTESIAN GRADIENTS IN A.U.

  NO.  ATOM        X             Y             Z

    1  C        0.004542      0.011576     -0.000017
    2  O       -0.006223     -0.018021      0.000022
    3  C        0.000671     -0.001491      0.000016
    4  C       -0.002117     -0.005534      0.000005
    5  H       -0.005325     -0.000012      0.000009
    6  H       -0.000198     -0.004250     -0.000008
    7  H        0.002958     -0.003873     -0.000007
    8  H        0.016672      0.064217     -0.000096


 ACTIVE CARTESIAN GRADIENTS

              1          2          3          4          5          6
           0.005181   0.013292  -0.000020  -0.005706  -0.033886   0.000081

              7          8          9         10         11         12
           0.012242  -0.022977   0.000051  -0.020841  -0.015396   0.000028

             13         14         15         16         17         18
           0.004415  -0.015833   0.000041  -0.009587  -0.007807  -0.043259


 FULL LOCAL GRADIENT

              1          2          3          4          5          6
          -0.070816   0.000751   0.000012  -0.001269  -0.001257  -0.000059

              7          8          9         10         11         12
          -0.000297   0.000823  -0.000039   0.000433   0.001130  -0.000016

             13         14         15         16         17         18
           0.001792   0.000709  -0.000030  -0.000448   0.001216  -0.001251


 TANGENTIAL LOCAL GRADIENTS IN A.U.

              1          2          3          4          5          6
           0.000751   0.000012  -0.001269  -0.001257  -0.000059  -0.000297

              7          8          9         10         11         12
           0.000823  -0.000039   0.000433   0.001130  -0.000016   0.001792

             13         14         15         16         17
           0.000709  -0.000030  -0.000448   0.001216  -0.001251

 COSANG =         0.812285972
 
 RMSQ FORCE :   0.0008729  MAXIMUM :   0.0003000  CONVERGED : NO
 MAX FORCE  :   0.0017924  MAXIMUM :   0.0004500  CONVERGED : NO
 RMSQ FORCE6:   0.0013478  MAXIMUM6:   0.0003000  CONVERGED : NO
 MAX FORCE6 :   0.0031377  MAXIMUM6:   0.0004500  CONVERGED : NO
 RMSQ DR    :   0.0022420  MAXIMUM :   0.0012000  CONVERGED : NO
 MAX DR     :   0.0065798  MAXIMUM :   0.0018000  CONVERGED : NO
 


 HESSIAN EIGENVALUES


                1           2           3           4           5           6
             0.00950     0.07032     0.13402     0.27044     0.63426     1.00000
 


                7           8           9          10          11          12
             1.00000     1.00000     1.00000     1.00000     1.00030     1.00225
 


               13          14          15          16          17
             1.00614     1.08657     1.12953     1.41724     1.90194
 


 LAMBDA FOR LMQA STEP: 0.00

  |TANGENTIAL STEP| =   0.015396  |PARALLEL STEP| =   0.000022


 STEP IN NORMAL COORDINATES

              1          2          3          4          5          6
          -0.001552  -0.000290   0.000050  -0.003968  -0.005787  -0.000301

              7          8          9         10         11         12
          -0.000463   0.000921  -0.000197  -0.002300   0.001062  -0.000089

             13         14         15         16         17         18
           0.008746   0.009519  -0.000158   0.001498  -0.000818   0.002765

 DISPLACEMENT STEP IN ANGSTROM

  NO.  ATOM        X             Y             Z

    1  C       -0.000720     -0.000159      0.000021
    2  O       -0.001442     -0.000992     -0.000038
    3  C       -0.000009      0.001687     -0.000043
    4  C        0.001542     -0.000344      0.000015
    5  H        0.003635      0.004292     -0.000073
    6  H        0.000545     -0.003755     -0.000008
    7  H        0.001599     -0.000833      0.000079
    8  H       -0.002841      0.000160      0.000176


 ACTIVE CARTESIAN DISPLACEMENT STEP

              1          2          3          4          5          6
          -0.001552  -0.000290   0.000050  -0.003968  -0.005787  -0.000301

              7          8          9         10         11         12
          -0.000463   0.000921  -0.000197  -0.002300   0.001062  -0.000089

             13         14         15         16         17         18
           0.008746   0.009519  -0.000158   0.001498  -0.000818   0.002765
 
 PREDICTED ENERGY CHANGE: -0.000013253
 
 INTERPOLATION DISTANCE: 5.3632567702


 COORDINATES OF OPTIMIZATION STEP 18 IN ANGSTROM

  NO.  ATOM        X              Y              Z        Z-ATOM   MASS   TYPE

    1  C        -0.718944      -0.406944       0.000248       6    12.011  QM
    2  O        -1.639447       0.403739      -0.000446       8    15.999  QM
    3  C         0.757436      -0.487393      -0.000460       6    12.011  QM
    4  C         1.675492       0.489591       0.000162       6    12.011  QM
    5  H         1.065956      -1.539977      -0.000733       1     1.008  QM
    6  H         2.740879       0.236213       0.000004       1     1.008  QM
    7  H         1.377523       1.538087       0.000800       1     1.008  QM
    8  H        -1.056297      -1.392118       0.001903       1     1.008  QM


 
 NEW SCF-ENERGY CALCULATED IN 14 CYCLES
 

 TOTAL ENERGY    =       -191.667984279

 ENERGY CHANGE =         -0.000019691
 ENERGY RATIO  =          1.485747167
 TRUST RADIUS  =          0.300000000
 
 BFGS DELTA*GAMMA: 0.169E-04
 
 BFGS DELTA*DE2*DELTA: 0.297E-04
 
 *** ENTERING OPTIMIZATION CYCLE: 19 ***
 

 PROJECTED CARTESIAN GRADIENTS IN A.U.

  NO.  ATOM        X             Y             Z

    1  C        0.004251      0.011927     -0.000020
    2  O       -0.006260     -0.018309      0.000025
    3  C        0.001039     -0.001384      0.000018
    4  C       -0.001906     -0.005778      0.000005
    5  H       -0.005101      0.001127      0.000011
    6  H       -0.000359     -0.004386     -0.000009
    7  H        0.002693     -0.004282     -0.000008
    8  H        0.016027      0.064038     -0.000104


 ACTIVE CARTESIAN GRADIENTS

              1          2          3          4          5          6
           0.004850   0.013714  -0.000023  -0.005848  -0.034123   0.000089

              7          8          9         10         11         12
           0.012598  -0.022975   0.000056  -0.020425  -0.015666   0.000030

             13         14         15         16         17         18
           0.004913  -0.014600   0.000045  -0.009325  -0.007488  -0.043187


 FULL LOCAL GRADIENT

              1          2          3          4          5          6
          -0.070667   0.000284   0.000015  -0.001219  -0.001460  -0.000063

              7          8          9         10         11         12
          -0.000501   0.000559  -0.000041  -0.000098   0.001309  -0.000018

             13         14         15         16         17         18
           0.001217  -0.000702  -0.000032  -0.000722   0.000917  -0.001271


 TANGENTIAL LOCAL GRADIENTS IN A.U.

              1          2          3          4          5          6
           0.000284   0.000015  -0.001219  -0.001460  -0.000063  -0.000501

              7          8          9         10         11         12
           0.000559  -0.000041  -0.000098   0.001309  -0.000018   0.001217

             13         14         15         16         17
          -0.000702  -0.000032  -0.000722   0.000917  -0.001271

 COSANG =         0.870195443
 
 RMSQ FORCE :   0.0008023  MAXIMUM :   0.0003000  CONVERGED : NO
 MAX FORCE  :   0.0014599  MAXIMUM :   0.0004500  CONVERGED : NO
 RMSQ FORCE6:   0.0010445  MAXIMUM6:   0.0003000  CONVERGED : NO
 MAX FORCE6 :   0.0025875  MAXIMUM6:   0.0004500  CONVERGED : NO
 RMSQ DR    :   0.0036288  MAXIMUM :   0.0012000  CONVERGED : NO
 MAX DR     :   0.0095190  MAXIMUM :   0.0018000  CONVERGED : NO
 


 HESSIAN EIGENVALUES


                1           2           3           4           5           6
             0.00908     0.06109     0.11410     0.27726     0.58336     0.99999
 


                7           8           9          10          11          12
             1.00000     1.00000     1.00000     1.00000     1.00032     1.00537
 


               13          14          15          16          17
             1.00600     1.08496     1.12877     1.24081     1.86767
 


 LAMBDA FOR LMQA STEP: 0.00

  |TANGENTIAL STEP| =   0.009404  |PARALLEL STEP| =   0.000008


 STEP IN NORMAL COORDINATES

              1          2          3          4          5          6
          -0.001212  -0.001108   0.000044  -0.001287  -0.001596  -0.000226

              7          8          9         10         11         12
           0.000281   0.000884  -0.000150   0.000504   0.001499  -0.000067

             13         14         15         16         17         18
           0.007892   0.003331  -0.000119   0.001625   0.001260  -0.000682

 DISPLACEMENT STEP IN ANGSTROM

  NO.  ATOM        X             Y             Z

    1  C       -0.000562     -0.000524      0.000018
    2  O       -0.000355     -0.000059     -0.000030
    3  C        0.000269      0.000835     -0.000034
    4  C        0.000738      0.000142      0.000012
    5  H        0.003096      0.001174     -0.000056
    6  H       -0.000300     -0.001497     -0.000007
    7  H       -0.000467     -0.001656      0.000061
    8  H       -0.002449      0.000654      0.000133


 ACTIVE CARTESIAN DISPLACEMENT STEP

              1          2          3          4          5          6
          -0.001212  -0.001108   0.000044  -0.001287  -0.001596  -0.000226

              7          8          9         10         11         12
           0.000281   0.000884  -0.000150   0.000504   0.001499  -0.000067

             13         14         15         16         17         18
           0.007892   0.003331  -0.000119   0.001625   0.001260  -0.000682
 
 PREDICTED ENERGY CHANGE: -0.000007043
 
 INTERPOLATION DISTANCE: 5.3632567702


 COORDINATES OF OPTIMIZATION STEP 19 IN ANGSTROM

  NO.  ATOM        X              Y              Z        Z-ATOM   MASS   TYPE

    1  C        -0.719506      -0.407468       0.000266       6    12.011  QM
    2  O        -1.639802       0.403680      -0.000475       8    15.999  QM
    3  C         0.757704      -0.486559      -0.000494       6    12.011  QM
    4  C         1.676230       0.489733       0.000173       6    12.011  QM
    5  H         1.069052      -1.538803      -0.000790       1     1.008  QM
    6  H         2.740578       0.234716      -0.000003       1     1.008  QM
    7  H         1.377056       1.536431       0.000861       1     1.008  QM
    8  H        -1.058747      -1.391464       0.002036       1     1.008  QM


 
 NEW SCF-ENERGY CALCULATED IN 10 CYCLES
 

 TOTAL ENERGY    =       -191.667993662

 ENERGY CHANGE =         -0.000009382
 ENERGY RATIO  =          1.332184262
 TRUST RADIUS  =          0.300000000
 
 BFGS DELTA*GAMMA: 0.107E-04
 
 BFGS DELTA*DE2*DELTA: 0.153E-04
 
 *** ENTERING OPTIMIZATION CYCLE: 20 ***
 

 PROJECTED CARTESIAN GRADIENTS IN A.U.

  NO.  ATOM        X             Y             Z

    1  C        0.003763      0.011198     -0.000020
    2  O       -0.006349     -0.018171      0.000026
    3  C        0.001208     -0.000727      0.000019
    4  C       -0.001398     -0.005537      0.000006
    5  H       -0.004770      0.000878      0.000012
    6  H       -0.000770     -0.004616     -0.000010
    7  H        0.002738     -0.005394     -0.000010
    8  H        0.015764      0.064496     -0.000112


 ACTIVE CARTESIAN GRADIENTS

              1          2          3          4          5          6
           0.004293   0.012886  -0.000023  -0.006173  -0.034671   0.000096

              7          8          9         10         11         12
           0.012714  -0.022645   0.000060  -0.020154  -0.014938   0.000033

             13         14         15         16         17         18
           0.005590  -0.014515   0.000049  -0.009590  -0.006853  -0.043882


 FULL LOCAL GRADIENT

              1          2          3          4          5          6
          -0.070938   0.000005   0.000015  -0.000476  -0.000571  -0.000067

              7          8          9         10         11         12
          -0.000538   0.000126  -0.000042  -0.000381   0.000603  -0.000020

             13         14         15         16         17         18
           0.000410  -0.000782  -0.000034  -0.000448   0.000288  -0.000585


 TANGENTIAL LOCAL GRADIENTS IN A.U.

              1          2          3          4          5          6
           0.000005   0.000015  -0.000476  -0.000571  -0.000067  -0.000538

              7          8          9         10         11         12
           0.000126  -0.000042  -0.000381   0.000603  -0.000020   0.000410

             13         14         15         16         17
          -0.000782  -0.000034  -0.000448   0.000288  -0.000585

 COSANG =         0.900835840
 
 RMSQ FORCE :   0.0004045  MAXIMUM :   0.0003000  CONVERGED : NO
 MAX FORCE  :   0.0007819  MAXIMUM :   0.0004500  CONVERGED : NO
 RMSQ FORCE6:   0.0008783  MAXIMUM6:   0.0003000  CONVERGED : NO
 MAX FORCE6 :   0.0022259  MAXIMUM6:   0.0004500  CONVERGED : NO
 RMSQ DR    :   0.0022165  MAXIMUM :   0.0012000  CONVERGED : NO
 MAX DR     :   0.0078922  MAXIMUM :   0.0018000  CONVERGED : NO
 


 HESSIAN EIGENVALUES


                1           2           3           4           5           6
             0.00910     0.05965     0.11954     0.28338     0.52543     0.88987
 


                7           8           9          10          11          12
             1.00000     1.00000     1.00000     1.00000     1.00002     1.00042
 


               13          14          15          16          17
             1.00619     1.03492     1.09745     1.18085     1.77414
 


 LAMBDA FOR LMQA STEP: 0.00

  |TANGENTIAL STEP| =   0.002562  |PARALLEL STEP| =   0.000001


 STEP IN NORMAL COORDINATES

              1          2          3          4          5          6
          -0.000417  -0.000481   0.000021   0.000062   0.000584  -0.000089

              7          8          9         10         11         12
          -0.000277   0.000443  -0.000057   0.000379   0.000980  -0.000027

             13         14         15         16         17         18
           0.001260  -0.001172  -0.000045  -0.000118   0.000756  -0.000937

 DISPLACEMENT STEP IN ANGSTROM

  NO.  ATOM        X             Y             Z

    1  C       -0.000193     -0.000226      0.000009
    2  O        0.000090      0.000210     -0.000012
    3  C        0.000016      0.000056     -0.000013
    4  C        0.000089      0.000254      0.000004
    5  H        0.000601     -0.000819     -0.000022
    6  H       -0.000269      0.000141     -0.000002
    7  H       -0.000273     -0.000615      0.000025
    8  H       -0.000115      0.000166      0.000050


 ACTIVE CARTESIAN DISPLACEMENT STEP

              1          2          3          4          5          6
          -0.000417  -0.000481   0.000021   0.000062   0.000584  -0.000089

              7          8          9         10         11         12
          -0.000277   0.000443  -0.000057   0.000379   0.000980  -0.000027

             13         14         15         16         17         18
           0.001260  -0.001172  -0.000045  -0.000118   0.000756  -0.000937
 
 PREDICTED ENERGY CHANGE: -0.000001654
 
 INTERPOLATION DISTANCE: 5.3632567702
 
 *** SCFTOL TIGHTEN TO 0.100E-07 ***
 
 *** CDFTOL TIGHTEN TO 0.750E-05 ***


 COORDINATES OF OPTIMIZATION STEP 20 IN ANGSTROM

  NO.  ATOM        X              Y              Z        Z-ATOM   MASS   TYPE

    1  C        -0.719699      -0.407694       0.000275       6    12.011  QM
    2  O        -1.639712       0.403890      -0.000488       8    15.999  QM
    3  C         0.757721      -0.486503      -0.000507       6    12.011  QM
    4  C         1.676320       0.489987       0.000178       6    12.011  QM
    5  H         1.069653      -1.539623      -0.000812       1     1.008  QM
    6  H         2.740309       0.234857      -0.000005       1     1.008  QM
    7  H         1.376784       1.535815       0.000886       1     1.008  QM
    8  H        -1.058862      -1.391298       0.002086       1     1.008  QM


 
 NEW SCF-ENERGY CALCULATED IN 16 CYCLES
 

 TOTAL ENERGY    =       -191.667995738

 ENERGY CHANGE =         -0.000002076
 ENERGY RATIO  =          1.254832505
 TRUST RADIUS  =          0.300000000
 
 BFGS DELTA*GAMMA: 0.258E-05
 
 BFGS DELTA*DE2*DELTA: 0.340E-05
 
 *** ENTERING OPTIMIZATION CYCLE: 21 ***
 

 PROJECTED CARTESIAN GRADIENTS IN A.U.

  NO.  ATOM        X             Y             Z

    1  C        0.003660      0.010616     -0.000020
    2  O       -0.006438     -0.017947      0.000026
    3  C        0.000999     -0.000444      0.000019
    4  C       -0.001056     -0.005193      0.000006
    5  H       -0.004588      0.000202      0.000012
    6  H       -0.000950     -0.004695     -0.000010
    7  H        0.002880     -0.005964     -0.000010
    8  H        0.015868      0.064774     -0.000115


 ACTIVE CARTESIAN GRADIENTS

              1          2          3          4          5          6
           0.004176   0.012212  -0.000023  -0.006347  -0.034879   0.000098

              7          8          9         10         11         12
           0.012403  -0.022489   0.000061  -0.020109  -0.014275   0.000035

             13         14         15         16         17         18
           0.005837  -0.014982   0.000050  -0.009851  -0.006556  -0.044324


 FULL LOCAL GRADIENT

              1          2          3          4          5          6
          -0.071091   0.000104   0.000015  -0.000018   0.000001  -0.000068

              7          8          9         10         11         12
          -0.000245   0.000042  -0.000043  -0.000353   0.000004  -0.000021

             13         14         15         16         17         18
           0.000108  -0.000226  -0.000035  -0.000157  -0.000002  -0.000126


 TANGENTIAL LOCAL GRADIENTS IN A.U.

              1          2          3          4          5          6
           0.000104   0.000015  -0.000018   0.000001  -0.000068  -0.000245

              7          8          9         10         11         12
           0.000042  -0.000043  -0.000353   0.000004  -0.000021   0.000108

             13         14         15         16         17
          -0.000226  -0.000035  -0.000157  -0.000002  -0.000126

 COSANG =         0.707175844
 
 *** CONVERGED BY GRADIENT AND DISPLACEMENT CRITERIA ***
 *** AFTER 20 OPTIMIZATION CYCLES ***
 
 
 RMSQ FORCE :   0.0001348  MAXIMUM :   0.0003000  CONVERGED :YES
 MAX FORCE  :   0.0003528  MAXIMUM :   0.0004500  CONVERGED :YES
 RMSQ FORCE6:   0.0007258  MAXIMUM6:   0.0003000  CONVERGED : NO
 MAX FORCE6 :   0.0018818  MAXIMUM6:   0.0004500  CONVERGED : NO
 RMSQ DR    :   0.0006040  MAXIMUM :   0.0012000  CONVERGED :YES
 MAX DR     :   0.0012596  MAXIMUM :   0.0018000  CONVERGED :YES
 
 
 *** THE GEOMETRY IS OPTIMIZED ***
 
 
 INTERPOLATION DISTANCE: 5.3632567702


 RELAXED PRODUCT COORDINATES OF SADDLE STEP 2 IN ANGSTROM

  NO.  ATOM        X              Y              Z        Z-ATOM   MASS   TYPE

    1  C        -0.719699      -0.407694       0.000275       6    12.011  QM
    2  O        -1.639712       0.403890      -0.000488       8    15.999  QM
    3  C         0.757721      -0.486503      -0.000507       6    12.011  QM
    4  C         1.676320       0.489987       0.000178       6    12.011  QM
    5  H         1.069653      -1.539623      -0.000812       1     1.008  QM
    6  H         2.740309       0.234857      -0.000005       1     1.008  QM
    7  H         1.376784       1.535815       0.000886       1     1.008  QM
    8  H        -1.058862      -1.391298       0.002086       1     1.008  QM


 NUMBER OF CONSTRAINED OPTIMIZATION CYCLES: 20
 
 RELAXED PRODUCT ENERGY = -191.667995737737
 
 ANGLE BETWEEN SUCCESSIVE SADDLE GRADIENTS: 137.388
 
 RMSQ FORCE :   0.0154575  MAXIMUM :   0.0003000  CONVERGED :NO 
 MAX FORCE  :   0.0605835  MAXIMUM :   0.0004500  CONVERGED :NO 


 UNRELAXED COORDINATES OF SADDLE STEP 3 IN ANGSTROM

  NO.  ATOM        X              Y              Z        Z-ATOM   MASS   TYPE

    1  C        -0.592957       0.137080       0.000205       6    12.011  QM
    2  O        -1.762474      -0.001673      -0.000266       8    15.999  QM
    3  C         0.719044      -0.539424      -0.000081       6    12.011  QM
    4  C         1.757525       0.324442      -0.000005       6    12.011  QM
    5  H         0.878681      -1.619791      -0.000250       1     1.008  QM
    6  H         2.809888       0.052223      -0.000134       1     1.008  QM
    7  H         1.513881       1.392591       0.000148       1     1.008  QM
    8  H        -0.418602       0.976038       0.001067       1     1.008  QM


 UNRELAXED SCF-ENERGY CALCULATED IN 13 CYCLES
 
 UNRELAXED TOTAL SADDLE ENERGY = -191.594313032454
 
 
 
 
 ***************************************
 *** MOLECULAR GEOMETRY OPTIMIZATION ***
 ***************************************
 
 INTERPOLATION DISTANCE: 4.8408041611
 
 *** ACTIVE DEGREES OF FREEDOM: 18 ***
 
 *** ENTERING OPTIMIZATION CYCLE: 1 ***
 

 PROJECTED CARTESIAN GRADIENTS IN A.U.

  NO.  ATOM        X             Y             Z

    1  C       -0.042863      0.170790      0.000159
    2  O        0.093803     -0.029567     -0.000012
    3  C       -0.008821     -0.007950     -0.000027
    4  C       -0.021367     -0.022944     -0.000014
    5  H        0.004657     -0.005189     -0.000009
    6  H       -0.009400      0.005332      0.000007
    7  H       -0.016387     -0.010192     -0.000004
    8  H       -0.100419     -0.355073     -0.000353


 ACTIVE CARTESIAN GRADIENTS

              1          2          3          4          5          6
          -0.048415   0.196462   0.000174   0.101371   0.150543   0.000216

              7          8          9         10         11         12
          -0.051387   0.189765   0.000191   0.056935   0.081191   0.000043

             13         14         15         16         17         18
          -0.121280   0.135428   0.000211  -0.058712  -0.087496   0.109472


 FULL LOCAL GRADIENT

              1          2          3          4          5          6
          -0.318877   0.079963   0.000079   0.163069   0.181011   0.000276

              7          8          9         10         11         12
          -0.022318   0.082484   0.000163   0.019705   0.032572   0.000094

             13         14         15         16         17         18
          -0.033919   0.026644   0.000180  -0.005045  -0.003852   0.020442


 TANGENTIAL LOCAL GRADIENTS IN A.U.

              1          2          3          4          5          6
           0.079963   0.000079   0.163069   0.181011   0.000276  -0.022318

              7          8          9         10         11         12
           0.082484   0.000163   0.019705   0.032572   0.000094  -0.033919

             13         14         15         16         17
           0.026644   0.000180  -0.005045  -0.003852   0.020442
 
 RMSQ FORCE :   0.0672222  MAXIMUM :   0.0003000  CONVERGED : NO
 MAX FORCE  :   0.1810115  MAXIMUM :   0.0004500  CONVERGED : NO
 RMSQ FORCE6:   4.9327778  MAXIMUM6:   0.0003000  CONVERGED : NO
 MAX FORCE6 :   4.8189885  MAXIMUM6:   0.0004500  CONVERGED : NO
 


 HESSIAN EIGENVALUES


                1           2           3           4           5           6
             1.00000     1.00000     1.00000     1.00000     1.00000     1.00000
 


                7           8           9          10          11          12
             1.00000     1.00000     1.00000     1.00000     1.00000     1.00000
 


               13          14          15          16          17
             1.00000     1.00000     1.00000     1.00000     1.00000
 


 NEWTON STEP 0.277 EXCEEDED TRUST RADIUS 0.200
 LAMBDA ITERATION CONVERGED IN 2 CYCLES
 LAMBDA FOR LMQA STEP: 0.386

  |TANGENTIAL STEP| =   0.200000  |PARALLEL STEP| =   0.004133


 STEP IN NORMAL COORDINATES

              1          2          3          4          5          6
           0.027729  -0.185140  -0.000148  -0.055593   0.010762  -0.000242

              7          8          9         10         11         12
          -0.002827  -0.026661  -0.000113  -0.008790  -0.017531  -0.000073

             13         14         15         16         17         18
           0.017046  -0.014073  -0.000129   0.001971   0.000402  -0.012988

 DISPLACEMENT STEP IN ANGSTROM

  NO.  ATOM        X             Y             Z

    1  C        0.012991     -0.085082     -0.000072
    2  O       -0.027271      0.043240     -0.000000
    3  C        0.005575      0.007395      0.000052
    4  C        0.007657      0.014854     -0.000029
    5  H        0.006440      0.006216      0.000032
    6  H        0.000933      0.005155     -0.000000
    7  H        0.001724      0.010519     -0.000012
    8  H        0.009033      0.022737      0.000151


 ACTIVE CARTESIAN DISPLACEMENT STEP

              1          2          3          4          5          6
           0.027729  -0.185140  -0.000148  -0.055593   0.010762  -0.000242

              7          8          9         10         11         12
          -0.002827  -0.026661  -0.000113  -0.008790  -0.017531  -0.000073

             13         14         15         16         17         18
           0.017046  -0.014073  -0.000129   0.001971   0.000402  -0.012988
 
 PREDICTED ENERGY CHANGE: -0.034106295
 
 INTERPOLATION DISTANCE: 4.8408041611


 COORDINATES OF OPTIMIZATION STEP 1 IN ANGSTROM

  NO.  ATOM        X              Y              Z        Z-ATOM   MASS   TYPE

    1  C        -0.579966       0.051998       0.000133       6    12.011  QM
    2  O        -1.789745       0.041567      -0.000266       8    15.999  QM
    3  C         0.724619      -0.532029      -0.000029       6    12.011  QM
    4  C         1.765182       0.339296      -0.000034       6    12.011  QM
    5  H         0.885121      -1.613575      -0.000218       1     1.008  QM
    6  H         2.810821       0.057378      -0.000134       1     1.008  QM
    7  H         1.515605       1.403110       0.000136       1     1.008  QM
    8  H        -0.409569       0.998775       0.001218       1     1.008  QM


 
 NEW SCF-ENERGY CALCULATED IN 13 CYCLES
 

 TOTAL ENERGY    =       -191.622681460

 ENERGY CHANGE =         -0.028368427
 ENERGY RATIO  =          0.831765138
 TRUST RADIUS  =          0.300000000
 
 BFGS DELTA*GAMMA: 0.480E-01
 
 BFGS DELTA*DE2*DELTA: 0.400E-01
 
 *** ENTERING OPTIMIZATION CYCLE: 2 ***
 

 PROJECTED CARTESIAN GRADIENTS IN A.U.

  NO.  ATOM        X             Y             Z

    1  C       -0.014086     -0.019088     -0.000018
    2  O        0.060655      0.027705      0.000040
    3  C       -0.026143      0.037900      0.000031
    4  C       -0.005050     -0.005550     -0.000012
    5  H       -0.002852      0.001407     -0.000001
    6  H       -0.010212      0.007251      0.000012
    7  H       -0.010714     -0.007109     -0.000000
    8  H       -0.061579     -0.157711     -0.000170


 ACTIVE CARTESIAN GRADIENTS

              1          2          3          4          5          6
          -0.015893  -0.022046  -0.000021   0.070350   0.056295   0.000107

              7          8          9         10         11         12
          -0.029304   0.108729   0.000118   0.041490   0.034507   0.000008

             13         14         15         16         17         18
          -0.053084   0.063019   0.000105  -0.024133  -0.033197   0.057088


 FULL LOCAL GRADIENT

              1          2          3          4          5          6
          -0.175353   0.010110  -0.000010   0.048585  -0.035419   0.000149

              7          8          9         10         11         12
          -0.006311   0.033135   0.000095   0.016723   0.002347   0.000037

             13         14         15         16         17         18
           0.001619  -0.001426   0.000083   0.006632   0.013733   0.007513


 TANGENTIAL LOCAL GRADIENTS IN A.U.

              1          2          3          4          5          6
           0.010110  -0.000010   0.048585  -0.035419   0.000149  -0.006311

              7          8          9         10         11         12
           0.033135   0.000095   0.016723   0.002347   0.000037   0.001619

             13         14         15         16         17
          -0.001426   0.000083   0.006632   0.013733   0.007513

 COSANG =         0.272828184
 
 RMSQ FORCE :   0.0178784  MAXIMUM :   0.0003000  CONVERGED : NO
 MAX FORCE  :   0.0485853  MAXIMUM :   0.0004500  CONVERGED : NO
 RMSQ FORCE6:   4.4561996  MAXIMUM6:   0.0003000  CONVERGED : NO
 MAX FORCE6 :   4.4290759  MAXIMUM6:   0.0004500  CONVERGED : NO
 RMSQ DR    :   0.0471505  MAXIMUM :   0.0012000  CONVERGED : NO
 MAX DR     :   0.1851405  MAXIMUM :   0.0018000  CONVERGED : NO
 


 HESSIAN EIGENVALUES


                1           2           3           4           5           6
             0.79008     1.00000     1.00000     1.00000     1.00000     1.00000
 


                7           8           9          10          11          12
             1.00000     1.00000     1.00000     1.00000     1.00000     1.00000
 


               13          14          15          16          17
             1.00000     1.00000     1.00000     1.00000     1.47892
 


 LAMBDA FOR LMQA STEP: 0.00

  |TANGENTIAL STEP| =   0.088915  |PARALLEL STEP| =   0.000817


 STEP IN NORMAL COORDINATES

              1          2          3          4          5          6
           0.012882  -0.018692  -0.000002  -0.065728   0.037742  -0.000200

              7          8          9         10         11         12
          -0.000968  -0.029565  -0.000114  -0.019390  -0.004665  -0.000047

             13         14         15         16         17         18
           0.000613  -0.000558  -0.000101  -0.007030  -0.015691  -0.008800

 DISPLACEMENT STEP IN ANGSTROM

  NO.  ATOM        X             Y             Z

    1  C        0.006042     -0.008613     -0.000001
    2  O       -0.029606      0.011726     -0.000028
    3  C        0.017590     -0.018284      0.000020
    4  C        0.002641      0.009235     -0.000024
    5  H        0.008970      0.003001      0.000027
    6  H        0.004015      0.002026     -0.000005
    7  H        0.002635      0.010031     -0.000016
    8  H        0.011640     -0.000805      0.000121


 ACTIVE CARTESIAN DISPLACEMENT STEP

              1          2          3          4          5          6
           0.012882  -0.018692  -0.000002  -0.065728   0.037742  -0.000200

              7          8          9         10         11         12
          -0.000968  -0.029565  -0.000114  -0.019390  -0.004665  -0.000047

             13         14         15         16         17         18
           0.000613  -0.000558  -0.000101  -0.007030  -0.015691  -0.008800
 
 PREDICTED ENERGY CHANGE: -0.003102915
 
 INTERPOLATION DISTANCE: 4.8408041611
 
 *** SCFTOL TIGHTEN TO 0.100E-06 ***
 
 *** CDFTOL TIGHTEN TO 0.750E-04 ***


 COORDINATES OF OPTIMIZATION STEP 2 IN ANGSTROM

  NO.  ATOM        X              Y              Z        Z-ATOM   MASS   TYPE

    1  C        -0.573925       0.043385       0.000132       6    12.011  QM
    2  O        -1.819350       0.053293      -0.000294       8    15.999  QM
    3  C         0.742209      -0.550313      -0.000009       6    12.011  QM
    4  C         1.767822       0.348531      -0.000058       6    12.011  QM
    5  H         0.894091      -1.610574      -0.000191       1     1.008  QM
    6  H         2.814836       0.059403      -0.000139       1     1.008  QM
    7  H         1.518240       1.413141       0.000120       1     1.008  QM
    8  H        -0.397929       0.997970       0.001339       1     1.008  QM


 
 NEW SCF-ENERGY CALCULATED IN 11 CYCLES
 

 TOTAL ENERGY    =       -191.626375865

 ENERGY CHANGE =         -0.003694406
 ENERGY RATIO  =          1.190624326
 TRUST RADIUS  =          0.300000000
 
 BFGS DELTA*GAMMA: 0.514E-02
 
 BFGS DELTA*DE2*DELTA: 0.644E-02
 
 *** ENTERING OPTIMIZATION CYCLE: 3 ***
 

 PROJECTED CARTESIAN GRADIENTS IN A.U.

  NO.  ATOM        X             Y             Z

    1  C        0.028169     -0.015995     -0.000009
    2  O        0.008857      0.029291      0.000027
    3  C       -0.012011      0.012173      0.000034
    4  C       -0.003537      0.005722     -0.000014
    5  H       -0.006287      0.016927      0.000002
    6  H       -0.008207      0.005771      0.000015
    7  H       -0.008865     -0.004461      0.000003
    8  H       -0.055495     -0.141497     -0.000163


 ACTIVE CARTESIAN GRADIENTS

              1          2          3          4          5          6
           0.031782  -0.018297  -0.000010   0.022119   0.064989   0.000102

              7          8          9         10         11         12
          -0.024744   0.073545   0.000118   0.038683   0.030461   0.000001

             13         14         15         16         17         18
          -0.049060   0.069498   0.000106  -0.021043  -0.031391   0.052743


 FULL LOCAL GRADIENT

              1          2          3          4          5          6
          -0.153756  -0.035485  -0.000006   0.013164   0.003036   0.000137

              7          8          9         10         11         12
          -0.002891   0.008312   0.000097   0.018303   0.004403   0.000024

             13         14         15         16         17         18
          -0.004410   0.014975   0.000084   0.005400   0.008931   0.009104


 TANGENTIAL LOCAL GRADIENTS IN A.U.

              1          2          3          4          5          6
          -0.035485  -0.000006   0.013164   0.003036   0.000137  -0.002891

              7          8          9         10         11         12
           0.008312   0.000097   0.018303   0.004403   0.000024  -0.004410

             13         14         15         16         17
           0.014975   0.000084   0.005400   0.008931   0.009104

 COSANG =         0.277167010
 
 RMSQ FORCE :   0.0116545  MAXIMUM :   0.0003000  CONVERGED : NO
 MAX FORCE  :   0.0354847  MAXIMUM :   0.0004500  CONVERGED : NO
 RMSQ FORCE6:   3.8640367  MAXIMUM6:   0.0003000  CONVERGED : NO
 MAX FORCE6 :   3.8460521  MAXIMUM6:   0.0004500  CONVERGED : NO
 RMSQ DR    :   0.0209585  MAXIMUM :   0.0012000  CONVERGED : NO
 MAX DR     :   0.0657285  MAXIMUM :   0.0018000  CONVERGED : NO
 


 HESSIAN EIGENVALUES


                1           2           3           4           5           6
             0.38320     0.99979     1.00000     1.00000     1.00000     1.00000
 


                7           8           9          10          11          12
             1.00000     1.00000     1.00000     1.00000     1.00000     1.00000
 


               13          14          15          16          17
             1.00000     1.00000     1.00000     1.38916     1.72553
 


 LAMBDA FOR LMQA STEP: 0.00

  |TANGENTIAL STEP| =   0.084206  |PARALLEL STEP| =   0.000732


 STEP IN NORMAL COORDINATES

              1          2          3          4          5          6
          -0.038352  -0.017608  -0.000004  -0.043636   0.034847  -0.000284

              7          8          9         10         11         12
          -0.002822  -0.014847  -0.000175  -0.030115  -0.005850  -0.000056

             13         14         15         16         17         18
           0.002915  -0.017123  -0.000154  -0.010344  -0.019840  -0.014826

 DISPLACEMENT STEP IN ANGSTROM

  NO.  ATOM        X             Y             Z

    1  C       -0.017988     -0.008041     -0.000002
    2  O       -0.012703      0.011007     -0.000036
    3  C        0.018552     -0.012917      0.000023
    4  C        0.002334      0.005585     -0.000031
    5  H        0.015017     -0.005998      0.000038
    6  H        0.005295      0.003040     -0.000009
    7  H        0.003037      0.012700     -0.000028
    8  H        0.017256     -0.000528      0.000176


 ACTIVE CARTESIAN DISPLACEMENT STEP

              1          2          3          4          5          6
          -0.038352  -0.017608  -0.000004  -0.043636   0.034847  -0.000284

              7          8          9         10         11         12
          -0.002822  -0.014847  -0.000175  -0.030115  -0.005850  -0.000056

             13         14         15         16         17         18
           0.002915  -0.017123  -0.000154  -0.010344  -0.019840  -0.014826
 
 PREDICTED ENERGY CHANGE: -0.001564195
 
 INTERPOLATION DISTANCE: 4.8408041611


 COORDINATES OF OPTIMIZATION STEP 3 IN ANGSTROM

  NO.  ATOM        X              Y              Z        Z-ATOM   MASS   TYPE

    1  C        -0.591913       0.035343       0.000130       6    12.011  QM
    2  O        -1.832053       0.064300      -0.000330       8    15.999  QM
    3  C         0.760762      -0.563230       0.000014       6    12.011  QM
    4  C         1.770156       0.354116      -0.000090       6    12.011  QM
    5  H         0.909107      -1.616571      -0.000153       1     1.008  QM
    6  H         2.820131       0.062443      -0.000148       1     1.008  QM
    7  H         1.521277       1.425841       0.000092       1     1.008  QM
    8  H        -0.380673       0.997442       0.001515       1     1.008  QM


 
 NEW SCF-ENERGY CALCULATED IN 13 CYCLES
 

 TOTAL ENERGY    =       -191.628594129

 ENERGY CHANGE =         -0.002218264
 ENERGY RATIO  =          1.418150376
 TRUST RADIUS  =          0.300000000
 
 BFGS DELTA*GAMMA: 0.199E-02
 
 BFGS DELTA*DE2*DELTA: 0.335E-02
 
 *** ENTERING OPTIMIZATION CYCLE: 4 ***
 

 PROJECTED CARTESIAN GRADIENTS IN A.U.

  NO.  ATOM        X             Y             Z

    1  C        0.006637     -0.022960     -0.000033
    2  O        0.010893      0.034654      0.000038
    3  C        0.007014      0.001074      0.000043
    4  C       -0.004522      0.008929     -0.000017
    5  H       -0.008601      0.022912      0.000002
    6  H       -0.006220      0.004824      0.000017
    7  H       -0.008319      0.001352      0.000007
    8  H       -0.051775     -0.122423     -0.000156


 ACTIVE CARTESIAN GRADIENTS

              1          2          3          4          5          6
           0.007488  -0.026416  -0.000037   0.016092   0.069866   0.000100

              7          8          9         10         11         12
          -0.011099   0.052170   0.000123   0.035599   0.023410  -0.000006

             13         14         15         16         17         18
          -0.044024   0.065723   0.000109  -0.015983  -0.030859   0.049209


 FULL LOCAL GRADIENT

              1          2          3          4          5          6
          -0.138712  -0.013082  -0.000026  -0.001851  -0.003247   0.000131

              7          8          9         10         11         12
           0.012619  -0.010660   0.000100   0.016675   0.000142   0.000013

             13         14         15         16         17         18
          -0.004473   0.016671   0.000084   0.007374   0.004717   0.009477


 TANGENTIAL LOCAL GRADIENTS IN A.U.

              1          2          3          4          5          6
          -0.013082  -0.000026  -0.001851  -0.003247   0.000131   0.012619

              7          8          9         10         11         12
          -0.010660   0.000100   0.016675   0.000142   0.000013  -0.004473

             13         14         15         16         17
           0.016671   0.000084   0.007374   0.004717   0.009477

 COSANG =         0.629682933
 
 RMSQ FORCE :   0.0084033  MAXIMUM :   0.0003000  CONVERGED : NO
 MAX FORCE  :   0.0166754  MAXIMUM :   0.0004500  CONVERGED : NO
 RMSQ FORCE6:   3.1570757  MAXIMUM6:   0.0003000  CONVERGED : NO
 MAX FORCE6 :   3.1526315  MAXIMUM6:   0.0004500  CONVERGED : NO
 RMSQ DR    :   0.0198483  MAXIMUM :   0.0012000  CONVERGED : NO
 MAX DR     :   0.0436363  MAXIMUM :   0.0018000  CONVERGED : NO
 


 HESSIAN EIGENVALUES


                1           2           3           4           5           6
             0.19633     0.99818     0.99996     1.00000     1.00000     1.00000
 


                7           8           9          10          11          12
             1.00000     1.00000     1.00000     1.00000     1.00000     1.00000
 


               13          14          15          16          17
             1.00000     1.00000     1.22251     1.33837     1.67539
 


 LAMBDA FOR LMQA STEP: 0.00

  |TANGENTIAL STEP| =   0.096085  |PARALLEL STEP| =   0.000954


 STEP IN NORMAL COORDINATES

              1          2          3          4          5          6
          -0.034705  -0.007882   0.000038  -0.044756   0.028025  -0.000421

              7          8          9         10         11         12
          -0.022213   0.007410  -0.000279  -0.044723  -0.001504  -0.000068

             13         14         15         16         17         18
           0.004026  -0.032923  -0.000243  -0.019662  -0.023941  -0.023816

 DISPLACEMENT STEP IN ANGSTROM

  NO.  ATOM        X             Y             Z

    1  C       -0.016278     -0.003578      0.000018
    2  O       -0.013735      0.007628     -0.000062
    3  C        0.010640     -0.006741      0.000023
    4  C        0.003696      0.002771     -0.000043
    5  H        0.024616     -0.017170      0.000058
    6  H        0.006500      0.004741     -0.000014
    7  H        0.003933      0.013308     -0.000053
    8  H        0.026375     -0.005215      0.000263


 ACTIVE CARTESIAN DISPLACEMENT STEP

              1          2          3          4          5          6
          -0.034705  -0.007882   0.000038  -0.044756   0.028025  -0.000421

              7          8          9         10         11         12
          -0.022213   0.007410  -0.000279  -0.044723  -0.001504  -0.000068

             13         14         15         16         17         18
           0.004026  -0.032923  -0.000243  -0.019662  -0.023941  -0.023816
 
 PREDICTED ENERGY CHANGE: -0.001065732
 
 INTERPOLATION DISTANCE: 4.8408041611


 COORDINATES OF OPTIMIZATION STEP 4 IN ANGSTROM

  NO.  ATOM        X              Y              Z        Z-ATOM   MASS   TYPE

    1  C        -0.608191       0.031765       0.000148       6    12.011  QM
    2  O        -1.845787       0.071928      -0.000392       8    15.999  QM
    3  C         0.771402      -0.569971       0.000037       6    12.011  QM
    4  C         1.773852       0.356887      -0.000132       6    12.011  QM
    5  H         0.933723      -1.633742      -0.000095       1     1.008  QM
    6  H         2.826631       0.067184      -0.000162       1     1.008  QM
    7  H         1.525209       1.439149       0.000039       1     1.008  QM
    8  H        -0.354298       0.992227       0.001777       1     1.008  QM


 
 NEW SCF-ENERGY CALCULATED IN 13 CYCLES
 

 TOTAL ENERGY    =       -191.630255945

 ENERGY CHANGE =         -0.001661816
 ENERGY RATIO  =          1.559319211
 TRUST RADIUS  =          0.300000000
 
 BFGS DELTA*GAMMA: 0.121E-02
 
 BFGS DELTA*DE2*DELTA: 0.240E-02
 
 *** ENTERING OPTIMIZATION CYCLE: 5 ***
 

 PROJECTED CARTESIAN GRADIENTS IN A.U.

  NO.  ATOM        X             Y             Z

    1  C       -0.004032     -0.025438     -0.000046
    2  O        0.009002      0.034247      0.000045
    3  C        0.014523      0.006037      0.000054
    4  C       -0.001755      0.005077     -0.000022
    5  H       -0.006904      0.013594     -0.000001
    6  H       -0.004501      0.004047      0.000020
    7  H       -0.008370      0.007723      0.000011
    8  H       -0.046246     -0.112364     -0.000163


 ACTIVE CARTESIAN GRADIENTS

              1          2          3          4          5          6
          -0.004549  -0.029321  -0.000053   0.009467   0.064584   0.000104

              7          8          9         10         11         12
          -0.005478   0.053036   0.000138   0.032891   0.020625  -0.000011

             13         14         15         16         17         18
          -0.041697   0.051983   0.000122  -0.014149  -0.033702   0.045699


 FULL LOCAL GRADIENT

              1          2          3          4          5          6
          -0.128663  -0.000563  -0.000037  -0.011925  -0.004173   0.000121

              7          8          9         10         11         12
           0.016053  -0.006087   0.000109   0.013631  -0.001635   0.000005

             13         14         15         16         17         18
          -0.003930   0.005391   0.000093   0.006728  -0.001512   0.008199


 TANGENTIAL LOCAL GRADIENTS IN A.U.

              1          2          3          4          5          6
          -0.000563  -0.000037  -0.011925  -0.004173   0.000121   0.016053

              7          8          9         10         11         12
          -0.006087   0.000109   0.013631  -0.001635   0.000005  -0.003930

             13         14         15         16         17
           0.005391   0.000093   0.006728  -0.001512   0.008199

 COSANG =         0.779606592
 
 RMSQ FORCE :   0.0068706  MAXIMUM :   0.0003000  CONVERGED : NO
 MAX FORCE  :   0.0160533  MAXIMUM :   0.0004500  CONVERGED : NO
 RMSQ FORCE6:   2.2331650  MAXIMUM6:   0.0003000  CONVERGED : NO
 MAX FORCE6 :   2.2301736  MAXIMUM6:   0.0004500  CONVERGED : NO
 RMSQ DR    :   0.0226487  MAXIMUM :   0.0012000  CONVERGED : NO
 MAX DR     :   0.0447562  MAXIMUM :   0.0018000  CONVERGED : NO
 


 HESSIAN EIGENVALUES


                1           2           3           4           5           6
             0.10988     0.91309     0.99995     0.99999     1.00000     1.00000
 


                7           8           9          10          11          12
             1.00000     1.00000     1.00000     1.00000     1.00000     1.00000
 


               13          14          15          16          17
             1.00000     1.01516     1.10425     1.32440     1.76982
 


 LAMBDA FOR LMQA STEP: 0.00

  |TANGENTIAL STEP| =   0.104436  |PARALLEL STEP| =   0.001127


 STEP IN NORMAL COORDINATES

              1          2          3          4          5          6
          -0.030030   0.003394   0.000090  -0.032926   0.027371  -0.000557

              7          8          9         10         11         12
          -0.040568   0.013273  -0.000408  -0.057160   0.001945  -0.000073

             13         14         15         16         17         18
           0.006727  -0.030621  -0.000351  -0.027214  -0.019849  -0.030829

 DISPLACEMENT STEP IN ANGSTROM

  NO.  ATOM        X             Y             Z

    1  C       -0.014085      0.001593      0.000042
    2  O       -0.009467      0.004823     -0.000089
    3  C        0.001389     -0.007717      0.000016
    4  C        0.001775      0.003641     -0.000051
    5  H        0.031787     -0.017994      0.000082
    6  H        0.006643      0.006705     -0.000021
    7  H        0.004492      0.009346     -0.000088
    8  H        0.032499     -0.008704      0.000356


 ACTIVE CARTESIAN DISPLACEMENT STEP

              1          2          3          4          5          6
          -0.030030   0.003394   0.000090  -0.032926   0.027371  -0.000557

              7          8          9         10         11         12
          -0.040568   0.013273  -0.000408  -0.057160   0.001945  -0.000073

             13         14         15         16         17         18
           0.006727  -0.030621  -0.000351  -0.027214  -0.019849  -0.030829
 
 PREDICTED ENERGY CHANGE: -0.000743330
 
 INTERPOLATION DISTANCE: 4.8408041611


 COORDINATES OF OPTIMIZATION STEP 5 IN ANGSTROM

  NO.  ATOM        X              Y              Z        Z-ATOM   MASS   TYPE

    1  C        -0.622276       0.033358       0.000190       6    12.011  QM
    2  O        -1.855255       0.076752      -0.000481       8    15.999  QM
    3  C         0.772791      -0.577687       0.000053       6    12.011  QM
    4  C         1.775627       0.360528      -0.000183       6    12.011  QM
    5  H         0.965510      -1.651735      -0.000013       1     1.008  QM
    6  H         2.833274       0.073889      -0.000183       1     1.008  QM
    7  H         1.529701       1.448495      -0.000049       1     1.008  QM
    8  H        -0.321799       0.983524       0.002134       1     1.008  QM


 
 NEW SCF-ENERGY CALCULATED IN 11 CYCLES
 

 TOTAL ENERGY    =       -191.631352297

 ENERGY CHANGE =         -0.001096352
 ENERGY RATIO  =          1.474919898
 TRUST RADIUS  =          0.300000000
 
 BFGS DELTA*GAMMA: 0.110E-02
 
 BFGS DELTA*DE2*DELTA: 0.181E-02
 
 *** ENTERING OPTIMIZATION CYCLE: 6 ***
 

 PROJECTED CARTESIAN GRADIENTS IN A.U.

  NO.  ATOM        X             Y             Z

    1  C       -0.011773     -0.022309     -0.000048
    2  O        0.010246      0.030953      0.000049
    3  C        0.011596      0.007681      0.000062
    4  C        0.003679      0.005949     -0.000027
    5  H       -0.003294      0.002897     -0.000001
    6  H       -0.001418      0.002846      0.000024
    7  H       -0.007482      0.010183      0.000012
    8  H       -0.040715     -0.109288     -0.000186


 ACTIVE CARTESIAN GRADIENTS

              1          2          3          4          5          6
          -0.013283  -0.025753  -0.000055   0.007983   0.059020   0.000117

              7          8          9         10         11         12
          -0.011603   0.054723   0.000161   0.030188   0.024518  -0.000013

             13         14         15         16         17         18
          -0.041291   0.040824   0.000146  -0.013228  -0.035730   0.043368


 FULL LOCAL GRADIENT

              1          2          3          4          5          6
          -0.123145   0.009880  -0.000038  -0.012227  -0.002438   0.000118

              7          8          9         10         11         12
           0.007493  -0.002372   0.000122   0.009846   0.002626   0.000001

             13         14         15         16         17         18
          -0.003702  -0.005086   0.000110   0.005930  -0.005477   0.006652


 TANGENTIAL LOCAL GRADIENTS IN A.U.

              1          2          3          4          5          6
           0.009880  -0.000038  -0.012227  -0.002438   0.000118   0.007493

              7          8          9         10         11         12
          -0.002372   0.000122   0.009846   0.002626   0.000001  -0.003702

             13         14         15         16         17
          -0.005086   0.000110   0.005930  -0.005477   0.006652

 COSANG =         0.748118998
 
 RMSQ FORCE :   0.0057786  MAXIMUM :   0.0003000  CONVERGED : NO
 MAX FORCE  :   0.0122268  MAXIMUM :   0.0004500  CONVERGED : NO
 RMSQ FORCE6:   0.0281579  MAXIMUM6:   0.0003000  CONVERGED : NO
 MAX FORCE6 :   0.0779558  MAXIMUM6:   0.0004500  CONVERGED : NO
 RMSQ DR    :   0.0246172  MAXIMUM :   0.0012000  CONVERGED : NO
 MAX DR     :   0.0571603  MAXIMUM :   0.0018000  CONVERGED : NO
 


 HESSIAN EIGENVALUES


                1           2           3           4           5           6
             0.08496     0.64783     0.99989     0.99994     1.00000     1.00000
 


                7           8           9          10          11          12
             1.00000     1.00000     1.00000     1.00000     1.00000     1.00000
 


               13          14          15          16          17
             1.00274     1.04162     1.17115     1.32553     1.75309
 


 LAMBDA FOR LMQA STEP: 0.00

  |TANGENTIAL STEP| =   0.059700  |PARALLEL STEP| =   0.000368


 STEP IN NORMAL COORDINATES

              1          2          3          4          5          6
          -0.004842   0.010590   0.000094  -0.002210   0.012204  -0.000405

              7          8          9         10         11         12
          -0.025784   0.014002  -0.000345  -0.037255  -0.002872  -0.000035

             13         14         15         16         17         18
           0.007517  -0.007589  -0.000302  -0.020277  -0.003237  -0.021947

 DISPLACEMENT STEP IN ANGSTROM

  NO.  ATOM        X             Y             Z

    1  C       -0.002271      0.004867      0.000043
    2  O       -0.000254     -0.000093     -0.000070
    3  C       -0.005483     -0.002513     -0.000003
    4  C       -0.004366     -0.000707     -0.000029
    5  H        0.020553     -0.005584      0.000065
    6  H        0.001315      0.005811     -0.000015
    7  H        0.001262      0.000255     -0.000086
    8  H        0.019717     -0.005796      0.000275


 ACTIVE CARTESIAN DISPLACEMENT STEP

              1          2          3          4          5          6
          -0.004842   0.010590   0.000094  -0.002210   0.012204  -0.000405

              7          8          9         10         11         12
          -0.025784   0.014002  -0.000345  -0.037255  -0.002872  -0.000035

             13         14         15         16         17         18
           0.007517  -0.007589  -0.000302  -0.020277  -0.003237  -0.021947
 
 PREDICTED ENERGY CHANGE: -0.000386452
 
 INTERPOLATION DISTANCE: 4.8408041611


 COORDINATES OF OPTIMIZATION STEP 6 IN ANGSTROM

  NO.  ATOM        X              Y              Z        Z-ATOM   MASS   TYPE

    1  C        -0.624547       0.038225       0.000233       6    12.011  QM
    2  O        -1.855509       0.076659      -0.000551       8    15.999  QM
    3  C         0.767308      -0.580200       0.000051       6    12.011  QM
    4  C         1.771261       0.359821      -0.000212       6    12.011  QM
    5  H         0.986064      -1.657319       0.000053       1     1.008  QM
    6  H         2.834589       0.079700      -0.000198       1     1.008  QM
    7  H         1.530963       1.448750      -0.000135       1     1.008  QM
    8  H        -0.302082       0.977727       0.002409       1     1.008  QM


 
 NEW SCF-ENERGY CALCULATED IN 11 CYCLES
 

 TOTAL ENERGY    =       -191.631975731

 ENERGY CHANGE =         -0.000623434
 ENERGY RATIO  =          1.613224840
 TRUST RADIUS  =          0.300000000
 
 BFGS DELTA*GAMMA: 0.395E-03
 
 BFGS DELTA*DE2*DELTA: 0.874E-03
 
 *** ENTERING OPTIMIZATION CYCLE: 7 ***
 

 PROJECTED CARTESIAN GRADIENTS IN A.U.

  NO.  ATOM        X             Y             Z

    1  C       -0.010421     -0.016246     -0.000036
    2  O        0.011210      0.027191      0.000048
    3  C        0.007340      0.009990      0.000062
    4  C        0.002793      0.004848     -0.000028
    5  H       -0.000029     -0.002178      0.000002
    6  H        0.001506      0.002471      0.000026
    7  H       -0.006398      0.009557      0.000010
    8  H       -0.038746     -0.113320     -0.000217


 ACTIVE CARTESIAN GRADIENTS

              1          2          3          4          5          6
          -0.011758  -0.018765  -0.000042   0.009783   0.056775   0.000136

              7          8          9         10         11         12
          -0.015772   0.060562   0.000179   0.026088   0.027918  -0.000010

             13         14         15         16         17         18
          -0.042928   0.037981   0.000173  -0.013087  -0.036764   0.043778


 FULL LOCAL GRADIENT

              1          2          3          4          5          6
          -0.124556   0.009441  -0.000027  -0.005960   0.000911   0.000128

              7          8          9         10         11         12
           0.001923   0.003472   0.000131   0.004304   0.005486   0.000003

             13         14         15         16         17         18
          -0.004171  -0.008968   0.000129   0.005774  -0.006225   0.006054


 TANGENTIAL LOCAL GRADIENTS IN A.U.

              1          2          3          4          5          6
           0.009441  -0.000027  -0.005960   0.000911   0.000128   0.001923

              7          8          9         10         11         12
           0.003472   0.000131   0.004304   0.005486   0.000003  -0.004171

             13         14         15         16         17
          -0.008968   0.000129   0.005774  -0.006225   0.006054

 COSANG =         0.835925711
 
 RMSQ FORCE :   0.0048293  MAXIMUM :   0.0003000  CONVERGED : NO
 MAX FORCE  :   0.0094410  MAXIMUM :   0.0004500  CONVERGED : NO
 RMSQ FORCE6:   0.0068514  MAXIMUM6:   0.0003000  CONVERGED : NO
 MAX FORCE6 :   0.0215145  MAXIMUM6:   0.0004500  CONVERGED : NO
 RMSQ DR    :   0.0140716  MAXIMUM :   0.0012000  CONVERGED : NO
 MAX DR     :   0.0372546  MAXIMUM :   0.0018000  CONVERGED : NO
 


 HESSIAN EIGENVALUES


                1           2           3           4           5           6
             0.07053     0.32973     0.99973     0.99995     1.00000     1.00000
 


                7           8           9          10          11          12
             1.00000     1.00000     1.00000     1.00000     1.00000     1.00264
 


               13          14          15          16          17
             1.01530     1.04272     1.27521     1.31668     1.68693
 


 LAMBDA FOR LMQA STEP: 0.00

  |TANGENTIAL STEP| =   0.074599  |PARALLEL STEP| =   0.000575


 STEP IN NORMAL COORDINATES

              1          2          3          4          5          6
           0.006448   0.012990   0.000134   0.013105   0.013907  -0.000602

              7          8          9         10         11         12
          -0.029441   0.015208  -0.000553  -0.040271  -0.011263  -0.000040

             13         14         15         16         17         18
           0.014593   0.006765  -0.000503  -0.029960   0.006300  -0.030761

 DISPLACEMENT STEP IN ANGSTROM

  NO.  ATOM        X             Y             Z

    1  C        0.003024      0.005954      0.000061
    2  O        0.004531     -0.000608     -0.000102
    3  C       -0.010954     -0.003190     -0.000012
    4  C       -0.009244     -0.002525     -0.000036
    5  H        0.024282      0.002723      0.000100
    6  H       -0.004129      0.009495     -0.000021
    7  H       -0.001449     -0.004901     -0.000150
    8  H        0.022530     -0.005721      0.000430


 ACTIVE CARTESIAN DISPLACEMENT STEP

              1          2          3          4          5          6
           0.006448   0.012990   0.000134   0.013105   0.013907  -0.000602

              7          8          9         10         11         12
          -0.029441   0.015208  -0.000553  -0.040271  -0.011263  -0.000040

             13         14         15         16         17         18
           0.014593   0.006765  -0.000503  -0.029960   0.006300  -0.030761
 
 PREDICTED ENERGY CHANGE: -0.000432103
 
 INTERPOLATION DISTANCE: 4.8408041611
 
 *** SCFTOL TIGHTEN TO 0.750E-07 ***
 
 *** CDFTOL TIGHTEN TO 0.500E-04 ***


 COORDINATES OF OPTIMIZATION STEP 7 IN ANGSTROM

  NO.  ATOM        X              Y              Z        Z-ATOM   MASS   TYPE

    1  C        -0.621523       0.044178       0.000294       6    12.011  QM
    2  O        -1.850978       0.076051      -0.000653       8    15.999  QM
    3  C         0.756354      -0.583391       0.000039       6    12.011  QM
    4  C         1.762017       0.357297      -0.000247       6    12.011  QM
    5  H         1.010346      -1.654596       0.000153       1     1.008  QM
    6  H         2.830460       0.089195      -0.000219       1     1.008  QM
    7  H         1.529514       1.443849      -0.000285       1     1.008  QM
    8  H        -0.279552       0.972007       0.002839       1     1.008  QM


 
 NEW SCF-ENERGY CALCULATED IN 14 CYCLES
 

 TOTAL ENERGY    =       -191.632597867

 ENERGY CHANGE =         -0.000622136
 ENERGY RATIO  =          1.439785862
 TRUST RADIUS  =          0.300000000
 
 BFGS DELTA*GAMMA: 0.627E-03
 
 BFGS DELTA*DE2*DELTA: 0.101E-02
 
 *** ENTERING OPTIMIZATION CYCLE: 8 ***
 

 PROJECTED CARTESIAN GRADIENTS IN A.U.

  NO.  ATOM        X             Y             Z

    1  C       -0.005211     -0.008988     -0.000020
    2  O        0.012678      0.022951      0.000047
    3  C       -0.000308      0.009772      0.000059
    4  C        0.001101      0.004840     -0.000028
    5  H        0.003703     -0.002579      0.000009
    6  H        0.003223      0.003435      0.000029
    7  H       -0.004803      0.006955      0.000003
    8  H       -0.037382     -0.118669     -0.000268


 ACTIVE CARTESIAN GRADIENTS

              1          2          3          4          5          6
          -0.005880  -0.010380  -0.000023   0.013752   0.055149   0.000170

              7          8          9         10         11         12
          -0.022696   0.064497   0.000207   0.021877   0.030639  -0.000003

             13         14         15         16         17         18
          -0.044396   0.039699   0.000216  -0.014343  -0.035952   0.044709


 FULL LOCAL GRADIENT

              1          2          3          4          5          6
          -0.127118   0.004526  -0.000012   0.003331   0.004342   0.000148

              7          8          9         10         11         12
          -0.006175   0.007054   0.000143  -0.001386   0.007572   0.000010

             13         14         15         16         17         18
          -0.004527  -0.008090   0.000158   0.004224  -0.004503   0.005375


 TANGENTIAL LOCAL GRADIENTS IN A.U.

              1          2          3          4          5          6
           0.004526  -0.000012   0.003331   0.004342   0.000148  -0.006175

              7          8          9         10         11         12
           0.007054   0.000143  -0.001386   0.007572   0.000010  -0.004527

             13         14         15         16         17
          -0.008090   0.000158   0.004224  -0.004503   0.005375

 COSANG =         0.674525472
 
 RMSQ FORCE :   0.0045412  MAXIMUM :   0.0003000  CONVERGED : NO
 MAX FORCE  :   0.0080902  MAXIMUM :   0.0004500  CONVERGED : NO
 RMSQ FORCE6:   0.0038093  MAXIMUM6:   0.0003000  CONVERGED : NO
 MAX FORCE6 :   0.0134649  MAXIMUM6:   0.0004500  CONVERGED : NO
 RMSQ DR    :   0.0175836  MAXIMUM :   0.0012000  CONVERGED : NO
 MAX DR     :   0.0402711  MAXIMUM :   0.0018000  CONVERGED : NO
 


 HESSIAN EIGENVALUES


                1           2           3           4           5           6
             0.06025     0.22972     0.99962     0.99994     1.00000     1.00000
 


                7           8           9          10          11          12
             1.00000     1.00000     1.00000     1.00000     1.00054     1.00317
 


               13          14          15          16          17
             1.01699     1.05800     1.21826     1.29773     1.80774
 


 LAMBDA FOR LMQA STEP: 0.00

  |TANGENTIAL STEP| =   0.047400  |PARALLEL STEP| =   0.000232


 STEP IN NORMAL COORDINATES

              1          2          3          4          5          6
           0.009976   0.001459   0.000078   0.013345   0.010476  -0.000465

              7          8          9         10         11         12
          -0.009253   0.005436  -0.000448  -0.015981  -0.013718  -0.000030

             13         14         15         16         17         18
           0.012662   0.014393  -0.000441  -0.020058   0.009188  -0.021064

 DISPLACEMENT STEP IN ANGSTROM

  NO.  ATOM        X             Y             Z

    1  C        0.004679      0.000654      0.000036
    2  O        0.004150      0.001314     -0.000073
    3  C       -0.005277     -0.002115     -0.000010
    4  C       -0.007641     -0.002711     -0.000024
    5  H        0.012116      0.008643      0.000076
    6  H       -0.007245      0.006838     -0.000011
    7  H       -0.004101     -0.005173     -0.000133
    8  H        0.011138     -0.001137      0.000352


 ACTIVE CARTESIAN DISPLACEMENT STEP

              1          2          3          4          5          6
           0.009976   0.001459   0.000078   0.013345   0.010476  -0.000465

              7          8          9         10         11         12
          -0.009253   0.005436  -0.000448  -0.015981  -0.013718  -0.000030

             13         14         15         16         17         18
           0.012662   0.014393  -0.000441  -0.020058   0.009188  -0.021064
 
 PREDICTED ENERGY CHANGE: -0.000234860
 
 INTERPOLATION DISTANCE: 4.8408041611


 COORDINATES OF OPTIMIZATION STEP 8 IN ANGSTROM

  NO.  ATOM        X              Y              Z        Z-ATOM   MASS   TYPE

    1  C        -0.616844       0.044832       0.000330       6    12.011  QM
    2  O        -1.846828       0.077364      -0.000726       8    15.999  QM
    3  C         0.751077      -0.585506       0.000029       6    12.011  QM
    4  C         1.754376       0.354585      -0.000271       6    12.011  QM
    5  H         1.022462      -1.645953       0.000229       1     1.008  QM
    6  H         2.823215       0.096033      -0.000230       1     1.008  QM
    7  H         1.525413       1.438676      -0.000418       1     1.008  QM
    8  H        -0.268414       0.970869       0.003191       1     1.008  QM


 
 NEW SCF-ENERGY CALCULATED IN 11 CYCLES
 

 TOTAL ENERGY    =       -191.632965665

 ENERGY CHANGE =         -0.000367799
 ENERGY RATIO  =          1.566032923
 TRUST RADIUS  =          0.300000000
 
 BFGS DELTA*GAMMA: 0.259E-03
 
 BFGS DELTA*DE2*DELTA: 0.525E-03
 
 *** ENTERING OPTIMIZATION CYCLE: 9 ***
 

 PROJECTED CARTESIAN GRADIENTS IN A.U.

  NO.  ATOM        X             Y             Z

    1  C       -0.000989     -0.008771     -0.000020
    2  O        0.012175      0.022502      0.000051
    3  C       -0.002400      0.008813      0.000060
    4  C       -0.001001      0.004442     -0.000025
    5  H        0.004602      0.002272      0.000016
    6  H        0.002112      0.005001      0.000032
    7  H       -0.003955      0.005372     -0.000004
    8  H       -0.036111     -0.117777     -0.000298


 ACTIVE CARTESIAN GRADIENTS

              1          2          3          4          5          6
          -0.001116  -0.010112  -0.000023   0.014792   0.054461   0.000192

              7          8          9         10         11         12
          -0.023339   0.062965   0.000223   0.019753   0.028457   0.000003

             13         14         15         16         17         18
          -0.043651   0.043274   0.000243  -0.015989  -0.033872   0.043976


 FULL LOCAL GRADIENT

              1          2          3          4          5          6
          -0.126020  -0.000306  -0.000012   0.004913   0.004086   0.000159

              7          8          9         10         11         12
          -0.007105   0.006087   0.000148  -0.003574   0.005508   0.000014

             13         14         15         16         17         18
          -0.004355  -0.003506   0.000173   0.002008  -0.002312   0.004393


 TANGENTIAL LOCAL GRADIENTS IN A.U.

              1          2          3          4          5          6
          -0.000306  -0.000012   0.004913   0.004086   0.000159  -0.007105

              7          8          9         10         11         12
           0.006087   0.000148  -0.003574   0.005508   0.000014  -0.004355

             13         14         15         16         17
          -0.003506   0.000173   0.002008  -0.002312   0.004393

 COSANG =         0.901368197
 
 RMSQ FORCE :   0.0036909  MAXIMUM :   0.0003000  CONVERGED : NO
 MAX FORCE  :   0.0071055  MAXIMUM :   0.0004500  CONVERGED : NO
 RMSQ FORCE6:   0.0027819  MAXIMUM6:   0.0003000  CONVERGED : NO
 MAX FORCE6 :   0.0063922  MAXIMUM6:   0.0004500  CONVERGED : NO
 RMSQ DR    :   0.0111724  MAXIMUM :   0.0012000  CONVERGED : NO
 MAX DR     :   0.0210644  MAXIMUM :   0.0018000  CONVERGED : NO
 


 HESSIAN EIGENVALUES


                1           2           3           4           5           6
             0.05402     0.17749     0.83286     0.99994     1.00000     1.00000
 


                7           8           9          10          11          12
             1.00000     1.00000     1.00000     1.00000     1.00108     1.00286
 


               13          14          15          16          17
             1.00867     1.03086     1.07763     1.30264     1.77646
 


 LAMBDA FOR LMQA STEP: 0.00

  |TANGENTIAL STEP| =   0.042486  |PARALLEL STEP| =   0.000186


 STEP IN NORMAL COORDINATES

              1          2          3          4          5          6
           0.008127  -0.005423   0.000067   0.011055   0.013173  -0.000538

              7          8          9         10         11         12
           0.000277   0.000731  -0.000518  -0.003789  -0.014862  -0.000042

             13         14         15         16         17         18
           0.013788   0.015515  -0.000549  -0.016312   0.009334  -0.019829

 DISPLACEMENT STEP IN ANGSTROM

  NO.  ATOM        X             Y             Z

    1  C        0.003812     -0.002503      0.000030
    2  O        0.003482      0.003374     -0.000079
    3  C       -0.000909     -0.002614     -0.000007
    4  C       -0.006350     -0.002356     -0.000029
    5  H        0.007804      0.010168      0.000083
    6  H       -0.009543      0.005739     -0.000006
    7  H       -0.007007     -0.004765     -0.000164
    8  H        0.006771      0.001213      0.000423


 ACTIVE CARTESIAN DISPLACEMENT STEP

              1          2          3          4          5          6
           0.008127  -0.005423   0.000067   0.011055   0.013173  -0.000538

              7          8          9         10         11         12
           0.000277   0.000731  -0.000518  -0.003789  -0.014862  -0.000042

             13         14         15         16         17         18
           0.013788   0.015515  -0.000549  -0.016312   0.009334  -0.019829
 
 PREDICTED ENERGY CHANGE: -0.000184027
 
 INTERPOLATION DISTANCE: 4.8408041611
 
 *** SCFTOL TIGHTEN TO 0.500E-07 ***
 
 *** CDFTOL TIGHTEN TO 0.250E-04 ***


 COORDINATES OF OPTIMIZATION STEP 9 IN ANGSTROM

  NO.  ATOM        X              Y              Z        Z-ATOM   MASS   TYPE

    1  C        -0.613032       0.042330       0.000360       6    12.011  QM
    2  O        -1.843346       0.080739      -0.000805       8    15.999  QM
    3  C         0.750168      -0.588120       0.000021       6    12.011  QM
    4  C         1.748026       0.352229      -0.000300       6    12.011  QM
    5  H         1.030266      -1.635785       0.000313       1     1.008  QM
    6  H         2.813672       0.101772      -0.000235       1     1.008  QM
    7  H         1.518406       1.433911      -0.000582       1     1.008  QM
    8  H        -0.261643       0.972082       0.003615       1     1.008  QM


 
 NEW SCF-ENERGY CALCULATED IN 13 CYCLES
 

 TOTAL ENERGY    =       -191.633197107

 ENERGY CHANGE =         -0.000231442
 ENERGY RATIO  =          1.257653429
 TRUST RADIUS  =          0.300000000
 
 BFGS DELTA*GAMMA: 0.316E-03
 
 BFGS DELTA*DE2*DELTA: 0.411E-03
 
 *** ENTERING OPTIMIZATION CYCLE: 10 ***
 

 PROJECTED CARTESIAN GRADIENTS IN A.U.

  NO.  ATOM        X             Y             Z

    1  C        0.000200     -0.012878     -0.000038
    2  O        0.011405      0.024372      0.000063
    3  C       -0.000840      0.006823      0.000067
    4  C       -0.002256      0.004156     -0.000022
    5  H        0.003888      0.009986      0.000021
    6  H       -0.001256      0.007013      0.000035
    7  H       -0.003677      0.004664     -0.000012
    8  H       -0.034395     -0.112208     -0.000319


 ACTIVE CARTESIAN GRADIENTS

              1          2          3          4          5          6
           0.000225  -0.014838  -0.000043   0.014252   0.054246   0.000210

              7          8          9         10         11         12
          -0.020603   0.057174   0.000236   0.019493   0.023165   0.000008

             13         14         15         16         17         18
          -0.041099   0.047217   0.000264  -0.018241  -0.031007   0.041779


 FULL LOCAL GRADIENT

              1          2          3          4          5          6
          -0.121926  -0.002479  -0.000026   0.001785   0.001032   0.000164

              7          8          9         10         11         12
          -0.004107   0.001418   0.000151  -0.003025   0.000869   0.000017

             13         14         15         16         17         18
          -0.003483   0.002687   0.000183  -0.001120  -0.000050   0.002918


 TANGENTIAL LOCAL GRADIENTS IN A.U.

              1          2          3          4          5          6
          -0.002479  -0.000026   0.001785   0.001032   0.000164  -0.004107

              7          8          9         10         11         12
           0.001418   0.000151  -0.003025   0.000869   0.000017  -0.003483

             13         14         15         16         17
           0.002687   0.000183  -0.001120  -0.000050   0.002918

 COSANG =         0.664910020
 
 RMSQ FORCE :   0.0020056  MAXIMUM :   0.0003000  CONVERGED : NO
 MAX FORCE  :   0.0041065  MAXIMUM :   0.0004500  CONVERGED : NO
 RMSQ FORCE6:   0.0033211  MAXIMUM6:   0.0003000  CONVERGED : NO
 MAX FORCE6 :   0.0072386  MAXIMUM6:   0.0004500  CONVERGED : NO
 RMSQ DR    :   0.0100141  MAXIMUM :   0.0012000  CONVERGED : NO
 MAX DR     :   0.0198287  MAXIMUM :   0.0018000  CONVERGED : NO
 


 HESSIAN EIGENVALUES


                1           2           3           4           5           6
             0.05231     0.17341     0.62774     0.99989     1.00000     1.00000
 


                7           8           9          10          11          12
             1.00000     1.00000     1.00000     1.00000     1.00120     1.00207
 


               13          14          15          16          17
             1.01528     1.04205     1.17330     1.30467     1.70249
 


 LAMBDA FOR LMQA STEP: 0.00

  |TANGENTIAL STEP| =   0.012945  |PARALLEL STEP| =   0.000017


 STEP IN NORMAL COORDINATES

              1          2          3          4          5          6
           0.000319  -0.003153   0.000024   0.001173   0.003255  -0.000179

              7          8          9         10         11         12
           0.006603  -0.001206  -0.000175   0.008818  -0.000958  -0.000018

             13         14         15         16         17         18
           0.003085   0.000708  -0.000225   0.002259   0.001386  -0.002165

 DISPLACEMENT STEP IN ANGSTROM

  NO.  ATOM        X             Y             Z

    1  C        0.000149     -0.001448      0.000011
    2  O        0.000459      0.001269     -0.000027
    3  C        0.002533     -0.000173     -0.000003
    4  C       -0.000044     -0.000188     -0.000011
    5  H       -0.001874      0.000756      0.000024
    6  H       -0.002514     -0.000586      0.000006
    7  H       -0.003783     -0.000761     -0.000070
    8  H       -0.002768      0.001780      0.000159


 ACTIVE CARTESIAN DISPLACEMENT STEP

              1          2          3          4          5          6
           0.000319  -0.003153   0.000024   0.001173   0.003255  -0.000179

              7          8          9         10         11         12
           0.006603  -0.001206  -0.000175   0.008818  -0.000958  -0.000018

             13         14         15         16         17         18
           0.003085   0.000708  -0.000225   0.002259   0.001386  -0.002165
 
 PREDICTED ENERGY CHANGE: -0.000040601
 
 INTERPOLATION DISTANCE: 4.8408041611
 
 *** SCFTOL TIGHTEN TO 0.250E-07 ***
 
 *** CDFTOL TIGHTEN TO 0.100E-04 ***


 COORDINATES OF OPTIMIZATION STEP 10 IN ANGSTROM

  NO.  ATOM        X              Y              Z        Z-ATOM   MASS   TYPE

    1  C        -0.612883       0.040881       0.000371       6    12.011  QM
    2  O        -1.842886       0.082008      -0.000832       8    15.999  QM
    3  C         0.752700      -0.588293       0.000018       6    12.011  QM
    4  C         1.747983       0.352041      -0.000311       6    12.011  QM
    5  H         1.028392      -1.635029       0.000337       1     1.008  QM
    6  H         2.811159       0.101187      -0.000230       1     1.008  QM
    7  H         1.514623       1.433150      -0.000653       1     1.008  QM
    8  H        -0.264411       0.973862       0.003774       1     1.008  QM


 
 NEW SCF-ENERGY CALCULATED IN 10 CYCLES
 

 TOTAL ENERGY    =       -191.633258653

 ENERGY CHANGE =         -0.000061546
 ENERGY RATIO  =          1.515892665
 TRUST RADIUS  =          0.300000000
 
 BFGS DELTA*GAMMA: 0.433E-04
 
 BFGS DELTA*DE2*DELTA: 0.853E-04
 
 *** ENTERING OPTIMIZATION CYCLE: 11 ***
 

 PROJECTED CARTESIAN GRADIENTS IN A.U.

  NO.  ATOM        X             Y             Z

    1  C       -0.001897     -0.015058     -0.000048
    2  O        0.011898      0.025542      0.000070
    3  C        0.001469      0.006884      0.000070
    4  C       -0.002189      0.003653     -0.000020
    5  H        0.003151      0.011404      0.000022
    6  H       -0.002931      0.007290      0.000036
    7  H       -0.004146      0.004971     -0.000015
    8  H       -0.034443     -0.109827     -0.000326


 ACTIVE CARTESIAN GRADIENTS

              1          2          3          4          5          6
          -0.002140  -0.017357  -0.000055   0.014018   0.054527   0.000218

              7          8          9         10         11         12
          -0.018111   0.055681   0.000241   0.020643   0.021316   0.000009

             13         14         15         16         17         18
          -0.039876   0.047341   0.000272  -0.018783  -0.030521   0.041034


 FULL LOCAL GRADIENT

              1          2          3          4          5          6
          -0.120627  -0.000545  -0.000034  -0.000225  -0.000819   0.000167

              7          8          9         10         11         12
          -0.001250   0.000046   0.000153  -0.001514  -0.000851   0.000018

             13         14         15         16         17         18
          -0.002603   0.003333   0.000186  -0.001768   0.000181   0.002514


 TANGENTIAL LOCAL GRADIENTS IN A.U.

              1          2          3          4          5          6
          -0.000545  -0.000034  -0.000225  -0.000819   0.000167  -0.001250

              7          8          9         10         11         12
           0.000046   0.000153  -0.001514  -0.000851   0.000018  -0.002603

             13         14         15         16         17
           0.003333   0.000186  -0.001768   0.000181   0.002514

 COSANG =         0.768892638
 
 RMSQ FORCE :   0.0013943  MAXIMUM :   0.0003000  CONVERGED : NO
 MAX FORCE  :   0.0033330  MAXIMUM :   0.0004500  CONVERGED : NO
 RMSQ FORCE6:   0.0030519  MAXIMUM6:   0.0003000  CONVERGED : NO
 MAX FORCE6 :   0.0055473  MAXIMUM6:   0.0004500  CONVERGED : NO
 RMSQ DR    :   0.0030512  MAXIMUM :   0.0012000  CONVERGED : NO
 MAX DR     :   0.0088176  MAXIMUM :   0.0018000  CONVERGED : NO
 


 HESSIAN EIGENVALUES


                1           2           3           4           5           6
             0.05411     0.16256     0.30432     0.99774     1.00000     1.00000
 


                7           8           9          10          11          12
             1.00000     1.00000     1.00000     1.00003     1.00112     1.00129
 


               13          14          15          16          17
             1.01912     1.05905     1.13727     1.31493     1.84573
 


 LAMBDA FOR LMQA STEP: 0.00

  |TANGENTIAL STEP| =   0.016969  |PARALLEL STEP| =   0.000030


 STEP IN NORMAL COORDINATES

              1          2          3          4          5          6
          -0.000178  -0.002693   0.000085  -0.000135   0.008654  -0.000472

              7          8          9         10         11         12
           0.004884   0.001272  -0.000436   0.008126   0.000891  -0.000052

             13         14         15         16         17         18
           0.005899  -0.003320  -0.000529   0.002493   0.000224  -0.007789

 DISPLACEMENT STEP IN ANGSTROM

  NO.  ATOM        X             Y             Z

    1  C       -0.000084     -0.001237      0.000039
    2  O       -0.000020      0.002170     -0.000076
    3  C        0.003265     -0.001045     -0.000006
    4  C       -0.000289      0.000366     -0.000033
    5  H        0.000842     -0.001979      0.000064
    6  H       -0.002768     -0.000655      0.000009
    7  H       -0.006685     -0.000918     -0.000162
    8  H       -0.001292      0.001518      0.000391


 ACTIVE CARTESIAN DISPLACEMENT STEP

              1          2          3          4          5          6
          -0.000178  -0.002693   0.000085  -0.000135   0.008654  -0.000472

              7          8          9         10         11         12
           0.004884   0.001272  -0.000436   0.008126   0.000891  -0.000052

             13         14         15         16         17         18
           0.005899  -0.003320  -0.000529   0.002493   0.000224  -0.007789
 
 PREDICTED ENERGY CHANGE: -0.000038120
 
 INTERPOLATION DISTANCE: 4.8408041611


 COORDINATES OF OPTIMIZATION STEP 11 IN ANGSTROM

  NO.  ATOM        X              Y              Z        Z-ATOM   MASS   TYPE

    1  C        -0.612966       0.039644       0.000410       6    12.011  QM
    2  O        -1.842906       0.084178      -0.000908       8    15.999  QM
    3  C         0.755966      -0.589338       0.000012       6    12.011  QM
    4  C         1.747693       0.352407      -0.000344       6    12.011  QM
    5  H         1.029234      -1.637009       0.000401       1     1.008  QM
    6  H         2.808391       0.100532      -0.000221       1     1.008  QM
    7  H         1.507938       1.432231      -0.000814       1     1.008  QM
    8  H        -0.265703       0.975380       0.004164       1     1.008  QM


 
 NEW SCF-ENERGY CALCULATED IN 23 CYCLES
 

 TOTAL ENERGY    =       -191.633315063

 ENERGY CHANGE =         -0.000056410
 ENERGY RATIO  =          1.479809532
 TRUST RADIUS  =          0.300000000
 
 BFGS DELTA*GAMMA: 0.461E-04
 
 BFGS DELTA*DE2*DELTA: 0.834E-04
 
 *** ENTERING OPTIMIZATION CYCLE: 12 ***
 

 PROJECTED CARTESIAN GRADIENTS IN A.U.

  NO.  ATOM        X             Y             Z

    1  C       -0.003574     -0.017127     -0.000059
    2  O        0.011589      0.026562      0.000080
    3  C        0.003829      0.007563      0.000075
    4  C       -0.001820      0.003233     -0.000019
    5  H        0.002839      0.011125      0.000026
    6  H       -0.004554      0.007112      0.000040
    7  H       -0.004781      0.005062     -0.000023
    8  H       -0.034275     -0.107273     -0.000352


 ACTIVE CARTESIAN GRADIENTS

              1          2          3          4          5          6
          -0.004032  -0.019748  -0.000068   0.012943   0.054481   0.000241

              7          8          9         10         11         12
          -0.015734   0.054962   0.000258   0.021788   0.020443   0.000012

             13         14         15         16         17         18
          -0.038321   0.046017   0.000296  -0.019145  -0.030154   0.040009


 FULL LOCAL GRADIENT

              1          2          3          4          5          6
          -0.118878   0.000952  -0.000041  -0.002785  -0.002075   0.000177

              7          8          9         10         11         12
           0.001334  -0.000437   0.000160  -0.000091  -0.001642   0.000020

             13         14         15         16         17         18
          -0.001169   0.002451   0.000198  -0.002293   0.000164   0.001822


 TANGENTIAL LOCAL GRADIENTS IN A.U.

              1          2          3          4          5          6
           0.000952  -0.000041  -0.002785  -0.002075   0.000177   0.001334

              7          8          9         10         11         12
          -0.000437   0.000160  -0.000091  -0.001642   0.000020  -0.001169

             13         14         15         16         17
           0.002451   0.000198  -0.002293   0.000164   0.001822

 COSANG =         0.647788610
 
 RMSQ FORCE :   0.0014084  MAXIMUM :   0.0003000  CONVERGED : NO
 MAX FORCE  :   0.0027846  MAXIMUM :   0.0004500  CONVERGED : NO
 RMSQ FORCE6:   0.0023274  MAXIMUM6:   0.0003000  CONVERGED : NO
 MAX FORCE6 :   0.0043168  MAXIMUM6:   0.0004500  CONVERGED : NO
 RMSQ DR    :   0.0039996  MAXIMUM :   0.0012000  CONVERGED : NO
 MAX DR     :   0.0086537  MAXIMUM :   0.0018000  CONVERGED : NO
 


 HESSIAN EIGENVALUES


                1           2           3           4           5           6
             0.05253     0.11114     0.23232     0.98160     0.99999     1.00000
 


                7           8           9          10          11          12
             1.00000     1.00000     1.00000     1.00011     1.00086     1.00147
 


               13          14          15          16          17
             1.01950     1.04122     1.14422     1.31236     2.06357
 


 LAMBDA FOR LMQA STEP: 0.00

  |TANGENTIAL STEP| =   0.021196  |PARALLEL STEP| =   0.000046


 STEP IN NORMAL COORDINATES

              1          2          3          4          5          6
           0.001272   0.000267   0.000149   0.003051   0.011586  -0.000760

              7          8          9         10         11         12
           0.001721   0.003595  -0.000691   0.006370   0.001540  -0.000082

             13         14         15         16         17         18
           0.007792  -0.004113  -0.000832   0.002588   0.000669  -0.012595

 DISPLACEMENT STEP IN ANGSTROM

  NO.  ATOM        X             Y             Z

    1  C        0.000596      0.000121      0.000068
    2  O        0.001098      0.001981     -0.000124
    3  C        0.001936     -0.001701     -0.000009
    4  C       -0.001323      0.000478     -0.000054
    5  H        0.003143     -0.002958      0.000101
    6  H       -0.002744     -0.000315      0.000011
    7  H       -0.008971     -0.001846     -0.000251
    8  H        0.000024      0.001032      0.000617


 ACTIVE CARTESIAN DISPLACEMENT STEP

              1          2          3          4          5          6
           0.001272   0.000267   0.000149   0.003051   0.011586  -0.000760

              7          8          9         10         11         12
           0.001721   0.003595  -0.000691   0.006370   0.001540  -0.000082

             13         14         15         16         17         18
           0.007792  -0.004113  -0.000832   0.002588   0.000669  -0.012595
 
 PREDICTED ENERGY CHANGE: -0.000027696
 
 INTERPOLATION DISTANCE: 4.8408041611


 COORDINATES OF OPTIMIZATION STEP 12 IN ANGSTROM

  NO.  ATOM        X              Y              Z        Z-ATOM   MASS   TYPE

    1  C        -0.612370       0.039765       0.000478       6    12.011  QM
    2  O        -1.841808       0.086159      -0.001032       8    15.999  QM
    3  C         0.757902      -0.591039       0.000003       6    12.011  QM
    4  C         1.746370       0.352884      -0.000398       6    12.011  QM
    5  H         1.032376      -1.639967       0.000502       1     1.008  QM
    6  H         2.805646       0.100216      -0.000210       1     1.008  QM
    7  H         1.498967       1.430386      -0.001065       1     1.008  QM
    8  H        -0.265679       0.976413       0.004781       1     1.008  QM


 
 NEW SCF-ENERGY CALCULATED IN 14 CYCLES
 

 TOTAL ENERGY    =       -191.633360754

 ENERGY CHANGE =         -0.000045691
 ENERGY RATIO  =          1.649751740
 TRUST RADIUS  =          0.300000000
 
 BFGS DELTA*GAMMA: 0.300E-04
 
 BFGS DELTA*DE2*DELTA: 0.667E-04
 
 *** ENTERING OPTIMIZATION CYCLE: 13 ***
 

 PROJECTED CARTESIAN GRADIENTS IN A.U.

  NO.  ATOM        X             Y             Z

    1  C       -0.004550     -0.017452     -0.000066
    2  O        0.011963      0.026808      0.000092
    3  C        0.004742      0.007916      0.000081
    4  C       -0.001732      0.003289     -0.000018
    5  H        0.003073      0.009958      0.000032
    6  H       -0.005504      0.006623      0.000046
    7  H       -0.005422      0.004556     -0.000034
    8  H       -0.034495     -0.106382     -0.000402


 ACTIVE CARTESIAN GRADIENTS

              1          2          3          4          5          6
          -0.005133  -0.020125  -0.000076   0.013020   0.054738   0.000282

              7          8          9         10         11         12
          -0.014892   0.055158   0.000290   0.022564   0.021027   0.000018

             13         14         15         16         17         18
          -0.037253   0.044735   0.000341  -0.019175  -0.030001   0.039452


 FULL LOCAL GRADIENT

              1          2          3          4          5          6
          -0.118288   0.001946  -0.000044  -0.003000  -0.002357   0.000199

              7          8          9         10         11         12
           0.002376  -0.000507   0.000175   0.000680  -0.001221   0.000024

             13         14         15         16         17         18
           0.000319   0.001070   0.000224  -0.002307   0.000246   0.001111


 TANGENTIAL LOCAL GRADIENTS IN A.U.

              1          2          3          4          5          6
           0.001946  -0.000044  -0.003000  -0.002357   0.000199   0.002376

              7          8          9         10         11         12
          -0.000507   0.000175   0.000680  -0.001221   0.000024   0.000319

             13         14         15         16         17
           0.001070   0.000224  -0.002307   0.000246   0.001111

 COSANG =         0.887921042
 
 RMSQ FORCE :   0.0014181  MAXIMUM :   0.0003000  CONVERGED : NO
 MAX FORCE  :   0.0029997  MAXIMUM :   0.0004500  CONVERGED : NO
 RMSQ FORCE6:   0.0017473  MAXIMUM6:   0.0003000  CONVERGED : NO
 MAX FORCE6 :   0.0029716  MAXIMUM6:   0.0004500  CONVERGED : NO
 RMSQ DR    :   0.0049959  MAXIMUM :   0.0012000  CONVERGED : NO
 MAX DR     :   0.0125954  MAXIMUM :   0.0018000  CONVERGED : NO
 


 HESSIAN EIGENVALUES


                1           2           3           4           5           6
             0.04062     0.08245     0.22469     0.86192     1.00000     1.00000
 


                7           8           9          10          11          12
             1.00000     1.00000     1.00000     1.00025     1.00090     1.00365
 


               13          14          15          16          17
             1.01893     1.03904     1.10989     1.31262     1.95287
 


 LAMBDA FOR LMQA STEP: 0.00

  |TANGENTIAL STEP| =   0.024358  |PARALLEL STEP| =   0.000061


 STEP IN NORMAL COORDINATES

              1          2          3          4          5          6
           0.003093   0.002839   0.000215   0.005137   0.012780  -0.001066

              7          8          9         10         11         12
          -0.001326   0.005134  -0.000952   0.004433   0.001576  -0.000117

             13         14         15         16         17         18
           0.007732  -0.004205  -0.001158   0.003688   0.000605  -0.015519

 DISPLACEMENT STEP IN ANGSTROM

  NO.  ATOM        X             Y             Z

    1  C        0.001451      0.001299      0.000098
    2  O        0.001699      0.001579     -0.000175
    3  C        0.000504     -0.002101     -0.000010
    4  C       -0.001982      0.000449     -0.000079
    5  H        0.004466     -0.003358      0.000138
    6  H       -0.001769      0.000022      0.000015
    7  H       -0.010333     -0.002228     -0.000345
    8  H        0.000964      0.000491      0.000857


 ACTIVE CARTESIAN DISPLACEMENT STEP

              1          2          3          4          5          6
           0.003093   0.002839   0.000215   0.005137   0.012780  -0.001066

              7          8          9         10         11         12
          -0.001326   0.005134  -0.000952   0.004433   0.001576  -0.000117

             13         14         15         16         17         18
           0.007732  -0.004205  -0.001158   0.003688   0.000605  -0.015519
 
 PREDICTED ENERGY CHANGE: -0.000020647
 
 INTERPOLATION DISTANCE: 4.8408041611


 COORDINATES OF OPTIMIZATION STEP 13 IN ANGSTROM

  NO.  ATOM        X              Y              Z        Z-ATOM   MASS   TYPE

    1  C        -0.610919       0.041065       0.000576       6    12.011  QM
    2  O        -1.840110       0.087738      -0.001207       8    15.999  QM
    3  C         0.758406      -0.593140      -0.000007       6    12.011  QM
    4  C         1.744388       0.353333      -0.000477       6    12.011  QM
    5  H         1.036843      -1.643324       0.000640       1     1.008  QM
    6  H         2.803877       0.100238      -0.000195       1     1.008  QM
    7  H         1.488634       1.428157      -0.001411       1     1.008  QM
    8  H        -0.264715       0.976904       0.005639       1     1.008  QM


 
 NEW SCF-ENERGY CALCULATED IN 15 CYCLES
 

 TOTAL ENERGY    =       -191.633391247

 ENERGY CHANGE =         -0.000030493
 ENERGY RATIO  =          1.476837536
 TRUST RADIUS  =          0.300000000
 
 BFGS DELTA*GAMMA: 0.358E-04
 
 BFGS DELTA*DE2*DELTA: 0.562E-04
 
 *** ENTERING OPTIMIZATION CYCLE: 14 ***
 

 PROJECTED CARTESIAN GRADIENTS IN A.U.

  NO.  ATOM        X             Y             Z

    1  C       -0.004020     -0.016084     -0.000066
    2  O        0.012191      0.026332      0.000105
    3  C        0.004406      0.007840      0.000087
    4  C       -0.002042      0.003687     -0.000017
    5  H        0.003704      0.008300      0.000041
    6  H       -0.005401      0.005806      0.000056
    7  H       -0.006118      0.003856     -0.000048
    8  H       -0.035037     -0.107138     -0.000479


 ACTIVE CARTESIAN GRADIENTS

              1          2          3          4          5          6
          -0.004536  -0.018547  -0.000076   0.013527   0.055348   0.000343

              7          8          9         10         11         12
          -0.015387   0.056066   0.000339   0.022778   0.022683   0.000025

             13         14         15         16         17         18
          -0.036894   0.043765   0.000410  -0.018592  -0.030384   0.039364


 FULL LOCAL GRADIENT

              1          2          3          4          5          6
          -0.118762   0.001530  -0.000041  -0.001408  -0.001153   0.000233

              7          8          9         10         11         12
           0.002014  -0.000173   0.000199   0.000694   0.000112   0.000028

             13         14         15         16         17         18
           0.001452  -0.000425   0.000263  -0.001533   0.000050   0.000453


 TANGENTIAL LOCAL GRADIENTS IN A.U.

              1          2          3          4          5          6
           0.001530  -0.000041  -0.001408  -0.001153   0.000233   0.002014

              7          8          9         10         11         12
          -0.000173   0.000199   0.000694   0.000112   0.000028   0.001452

             13         14         15         16         17
          -0.000425   0.000263  -0.001533   0.000050   0.000453

 COSANG =         0.846719095
 
 RMSQ FORCE :   0.0009469  MAXIMUM :   0.0003000  CONVERGED : NO
 MAX FORCE  :   0.0020140  MAXIMUM :   0.0004500  CONVERGED : NO
 RMSQ FORCE6:   0.0013628  MAXIMUM6:   0.0003000  CONVERGED : NO
 MAX FORCE6 :   0.0025926  MAXIMUM6:   0.0004500  CONVERGED : NO
 RMSQ DR    :   0.0057413  MAXIMUM :   0.0012000  CONVERGED : NO
 MAX DR     :   0.0155194  MAXIMUM :   0.0018000  CONVERGED : NO
 


 HESSIAN EIGENVALUES


                1           2           3           4           5           6
             0.03462     0.08427     0.23003     0.67385     1.00000     1.00000
 


                7           8           9          10          11          12
             1.00000     1.00000     1.00003     1.00058     1.00090     1.00657
 


               13          14          15          16          17
             1.02028     1.05925     1.10629     1.31273     1.73521
 


 LAMBDA FOR LMQA STEP: 0.00

  |TANGENTIAL STEP| =   0.004678  |PARALLEL STEP| =   0.000002


 STEP IN NORMAL COORDINATES

              1          2          3          4          5          6
           0.001521   0.001957   0.000060   0.001805  -0.000595  -0.000308

              7          8          9         10         11         12
          -0.002010   0.000792  -0.000271  -0.000681  -0.000217  -0.000035

             13         14         15         16         17         18
          -0.001206   0.000551  -0.000359   0.001909   0.000340  -0.001062

 DISPLACEMENT STEP IN ANGSTROM

  NO.  ATOM        X             Y             Z

    1  C        0.000713      0.000896      0.000027
    2  O        0.000528     -0.000582     -0.000050
    3  C       -0.001324     -0.000002     -0.000003
    4  C       -0.000200     -0.000155     -0.000022
    5  H        0.000078      0.000113      0.000034
    6  H        0.001234      0.000246      0.000011
    7  H       -0.000712     -0.000330     -0.000110
    8  H        0.000092     -0.000260      0.000256


 ACTIVE CARTESIAN DISPLACEMENT STEP

              1          2          3          4          5          6
           0.001521   0.001957   0.000060   0.001805  -0.000595  -0.000308

              7          8          9         10         11         12
          -0.002010   0.000792  -0.000271  -0.000681  -0.000217  -0.000035

             13         14         15         16         17         18
          -0.001206   0.000551  -0.000359   0.001909   0.000340  -0.001062
 
 PREDICTED ENERGY CHANGE: -0.000007966
 
 INTERPOLATION DISTANCE: 4.8408041611


 COORDINATES OF OPTIMIZATION STEP 14 IN ANGSTROM

  NO.  ATOM        X              Y              Z        Z-ATOM   MASS   TYPE

    1  C        -0.610206       0.041961       0.000604       6    12.011  QM
    2  O        -1.839581       0.087156      -0.001257       8    15.999  QM
    3  C         0.757081      -0.593142      -0.000010       6    12.011  QM
    4  C         1.744188       0.353178      -0.000499       6    12.011  QM
    5  H         1.036921      -1.643211       0.000674       1     1.008  QM
    6  H         2.805111       0.100484      -0.000184       1     1.008  QM
    7  H         1.487922       1.427827      -0.001521       1     1.008  QM
    8  H        -0.264623       0.976644       0.005895       1     1.008  QM


 
 NEW SCF-ENERGY CALCULATED IN 16 CYCLES
 

 TOTAL ENERGY    =       -191.633402342

 ENERGY CHANGE =         -0.000011095
 ENERGY RATIO  =          1.392789146
 TRUST RADIUS  =          0.300000000
 
 BFGS DELTA*GAMMA: 0.101E-04
 
 BFGS DELTA*DE2*DELTA: 0.165E-04
 
 *** ENTERING OPTIMIZATION CYCLE: 15 ***
 

 PROJECTED CARTESIAN GRADIENTS IN A.U.

  NO.  ATOM        X             Y             Z

    1  C       -0.002604     -0.014846     -0.000062
    2  O        0.011970      0.025815      0.000107
    3  C        0.003269      0.007482      0.000089
    4  C       -0.002303      0.003958     -0.000017
    5  H        0.003980      0.008123      0.000042
    6  H       -0.004468      0.005627      0.000059
    7  H       -0.006158      0.003720     -0.000052
    8  H       -0.035393     -0.108564     -0.000507


 ACTIVE CARTESIAN GRADIENTS

              1          2          3          4          5          6
          -0.002937  -0.017115  -0.000071   0.013825   0.055639   0.000363

              7          8          9         10         11         12
          -0.016589   0.056641   0.000359   0.022371   0.023412   0.000028

             13         14         15         16         17         18
          -0.037560   0.044241   0.000435  -0.018041  -0.030813   0.039813


 FULL LOCAL GRADIENT

              1          2          3          4          5          6
          -0.119772   0.000150  -0.000037  -0.000061  -0.000006   0.000246

              7          8          9         10         11         12
           0.000768   0.000134   0.000211   0.000145   0.000707   0.000030

             13         14         15         16         17         18
           0.001045  -0.000318   0.000278  -0.000792  -0.000127   0.000550


 TANGENTIAL LOCAL GRADIENTS IN A.U.

              1          2          3          4          5          6
           0.000150  -0.000037  -0.000061  -0.000006   0.000246   0.000768

              7          8          9         10         11         12
           0.000134   0.000211   0.000145   0.000707   0.000030   0.001045

             13         14         15         16         17
          -0.000318   0.000278  -0.000792  -0.000127   0.000550

 COSANG =         0.728937471
 
 RMSQ FORCE :   0.0004523  MAXIMUM :   0.0003000  CONVERGED : NO
 MAX FORCE  :   0.0010446  MAXIMUM :   0.0004500  CONVERGED : NO
 RMSQ FORCE6:   0.0010384  MAXIMUM6:   0.0003000  CONVERGED : NO
 MAX FORCE6 :   0.0021167  MAXIMUM6:   0.0004500  CONVERGED : NO
 RMSQ DR    :   0.0011025  MAXIMUM :   0.0012000  CONVERGED :YES
 MAX DR     :   0.0020104  MAXIMUM :   0.0018000  CONVERGED : NO
 


 HESSIAN EIGENVALUES


                1           2           3           4           5           6
             0.03447     0.08468     0.22572     0.40951     0.99080     1.00000
 


                7           8           9          10          11          12
             1.00000     1.00000     1.00001     1.00004     1.00108     1.00947
 


               13          14          15          16          17
             1.01369     1.02889     1.08089     1.31255     1.90206
 


 LAMBDA FOR LMQA STEP: 0.00

  |TANGENTIAL STEP| =   0.004410  |PARALLEL STEP| =   0.000002


 STEP IN NORMAL COORDINATES

              1          2          3          4          5          6
           0.000513   0.000842   0.000080   0.000864   0.000123  -0.000495

              7          8          9         10         11         12
          -0.002265   0.000605  -0.000428  -0.001286  -0.001351  -0.000059

             13         14         15         16         17         18
          -0.001447   0.000771  -0.000557   0.001067   0.000305  -0.002019

 DISPLACEMENT STEP IN ANGSTROM

  NO.  ATOM        X             Y             Z

    1  C        0.000241      0.000386      0.000037
    2  O        0.000285     -0.000183     -0.000077
    3  C       -0.000983     -0.000174     -0.000001
    4  C       -0.000059     -0.000259     -0.000036
    5  H        0.000415      0.000463      0.000056
    6  H        0.001200      0.000812      0.000016
    7  H       -0.000794     -0.000116     -0.000169
    8  H        0.000807     -0.000269      0.000405


 ACTIVE CARTESIAN DISPLACEMENT STEP

              1          2          3          4          5          6
           0.000513   0.000842   0.000080   0.000864   0.000123  -0.000495

              7          8          9         10         11         12
          -0.002265   0.000605  -0.000428  -0.001286  -0.001351  -0.000059

             13         14         15         16         17         18
          -0.001447   0.000771  -0.000557   0.001067   0.000305  -0.002019
 
 PREDICTED ENERGY CHANGE: -0.000003277
 
 INTERPOLATION DISTANCE: 4.8408041611


 COORDINATES OF OPTIMIZATION STEP 15 IN ANGSTROM

  NO.  ATOM        X              Y              Z        Z-ATOM   MASS   TYPE

    1  C        -0.609965       0.042347       0.000640       6    12.011  QM
    2  O        -1.839296       0.086973      -0.001333       8    15.999  QM
    3  C         0.756099      -0.593316      -0.000012       6    12.011  QM
    4  C         1.744129       0.352919      -0.000535       6    12.011  QM
    5  H         1.037336      -1.642749       0.000730       1     1.008  QM
    6  H         2.806311       0.101296      -0.000168       1     1.008  QM
    7  H         1.487127       1.427711      -0.001690       1     1.008  QM
    8  H        -0.263816       0.976375       0.006300       1     1.008  QM


 
 NEW SCF-ENERGY CALCULATED IN 18 CYCLES
 

 TOTAL ENERGY    =       -191.633406772

 ENERGY CHANGE =         -0.000004430
 ENERGY RATIO  =          1.351837397
 TRUST RADIUS  =          0.300000000
 
 BFGS DELTA*GAMMA: 0.439E-05
 
 BFGS DELTA*DE2*DELTA: 0.704E-05
 
 *** ENTERING OPTIMIZATION CYCLE: 16 ***
 

 PROJECTED CARTESIAN GRADIENTS IN A.U.

  NO.  ATOM        X             Y             Z

    1  C       -0.002200     -0.014374     -0.000064
    2  O        0.012132      0.025564      0.000113
    3  C        0.002473      0.007158      0.000094
    4  C       -0.002313      0.004121     -0.000017
    5  H        0.004124      0.008366      0.000044
    6  H       -0.003762      0.005600      0.000063
    7  H       -0.006254      0.003881     -0.000059
    8  H       -0.035401     -0.109012     -0.000543


 ACTIVE CARTESIAN GRADIENTS

              1          2          3          4          5          6
          -0.002482  -0.016570  -0.000073   0.014193   0.055606   0.000389

              7          8          9         10         11         12
          -0.017432   0.056611   0.000385   0.022051   0.023455   0.000032

             13         14         15         16         17         18
          -0.037917   0.044598   0.000468  -0.017554  -0.031152   0.039882


 FULL LOCAL GRADIENT

              1          2          3          4          5          6
          -0.120056  -0.000221  -0.000039   0.000639   0.000218   0.000260

              7          8          9         10         11         12
          -0.000130   0.000034   0.000226  -0.000219   0.000717   0.000033

             13         14         15         16         17         18
           0.000683  -0.000041   0.000297  -0.000238  -0.000388   0.000471


 TANGENTIAL LOCAL GRADIENTS IN A.U.

              1          2          3          4          5          6
          -0.000221  -0.000039   0.000639   0.000218   0.000260  -0.000130

              7          8          9         10         11         12
           0.000034   0.000226  -0.000219   0.000717   0.000033   0.000683

             13         14         15         16         17
          -0.000041   0.000297  -0.000238  -0.000388   0.000471

 COSANG =         0.625497774
 
 RMSQ FORCE :   0.0003591  MAXIMUM :   0.0003000  CONVERGED : NO
 MAX FORCE  :   0.0007172  MAXIMUM :   0.0004500  CONVERGED : NO
 RMSQ FORCE6:   0.0008542  MAXIMUM6:   0.0003000  CONVERGED : NO
 MAX FORCE6 :   0.0019034  MAXIMUM6:   0.0004500  CONVERGED : NO
 RMSQ DR    :   0.0010395  MAXIMUM :   0.0012000  CONVERGED :YES
 MAX DR     :   0.0022652  MAXIMUM :   0.0018000  CONVERGED : NO
 


 HESSIAN EIGENVALUES


                1           2           3           4           5           6
             0.03338     0.08549     0.22021     0.25343     0.91645     1.00000
 


                7           8           9          10          11          12
             1.00000     1.00000     1.00001     1.00004     1.00259     1.00341
 


               13          14          15          16          17
             1.02235     1.03016     1.16728     1.31430     2.00128
 


 LAMBDA FOR LMQA STEP: 0.00

  |TANGENTIAL STEP| =   0.004245  |PARALLEL STEP| =   0.000002


 STEP IN NORMAL COORDINATES

              1          2          3          4          5          6
           0.000363   0.000145   0.000115   0.000219   0.000847  -0.000718

              7          8          9         10         11         12
          -0.001239   0.000625  -0.000620  -0.000019  -0.001557  -0.000089

             13         14         15         16         17         18
          -0.001484   0.000451  -0.000803   0.001290   0.000659  -0.002584

 DISPLACEMENT STEP IN ANGSTROM

  NO.  ATOM        X             Y             Z

    1  C        0.000170      0.000066      0.000052
    2  O        0.000038      0.000116     -0.000111
    3  C       -0.000359     -0.000173     -0.000001
    4  C        0.000076     -0.000326     -0.000054
    5  H        0.000094      0.000346      0.000083
    6  H        0.000947      0.000986      0.000021
    7  H       -0.001381     -0.000233     -0.000242
    8  H        0.000577     -0.000067      0.000588


 ACTIVE CARTESIAN DISPLACEMENT STEP

              1          2          3          4          5          6
           0.000363   0.000145   0.000115   0.000219   0.000847  -0.000718

              7          8          9         10         11         12
          -0.001239   0.000625  -0.000620  -0.000019  -0.001557  -0.000089

             13         14         15         16         17         18
          -0.001484   0.000451  -0.000803   0.001290   0.000659  -0.002584
 
 PREDICTED ENERGY CHANGE: -0.000001815
 
 INTERPOLATION DISTANCE: 4.8408041611
 
 *** SCFTOL TIGHTEN TO 0.500E-08 ***
 
 *** CDFTOL TIGHTEN TO 0.750E-05 ***


 COORDINATES OF OPTIMIZATION STEP 16 IN ANGSTROM

  NO.  ATOM        X              Y              Z        Z-ATOM   MASS   TYPE

    1  C        -0.609795       0.042413       0.000693       6    12.011  QM
    2  O        -1.839258       0.087089      -0.001444       8    15.999  QM
    3  C         0.755740      -0.593488      -0.000013       6    12.011  QM
    4  C         1.744205       0.352593      -0.000589       6    12.011  QM
    5  H         1.037430      -1.642402       0.000813       1     1.008  QM
    6  H         2.807258       0.102282      -0.000147       1     1.008  QM
    7  H         1.485747       1.427478      -0.001932       1     1.008  QM
    8  H        -0.263238       0.976308       0.006888       1     1.008  QM


 
 NEW SCF-ENERGY CALCULATED IN 11 CYCLES
 

 TOTAL ENERGY    =       -191.633409585

 ENERGY CHANGE =         -0.000002813
 ENERGY RATIO  =          1.550299061
 TRUST RADIUS  =          0.300000000
 
 BFGS DELTA*GAMMA: 0.185E-05
 
 BFGS DELTA*DE2*DELTA: 0.407E-05
 
 *** ENTERING OPTIMIZATION CYCLE: 17 ***
 

 PROJECTED CARTESIAN GRADIENTS IN A.U.

  NO.  ATOM        X             Y             Z

    1  C       -0.001973     -0.014269     -0.000071
    2  O        0.012162      0.025472      0.000124
    3  C        0.002108      0.007010      0.000102
    4  C       -0.002320      0.004063     -0.000017
    5  H        0.004176      0.008698      0.000046
    6  H       -0.003346      0.005680      0.000070
    7  H       -0.006416      0.004139     -0.000068
    8  H       -0.035328     -0.108971     -0.000592


 ACTIVE CARTESIAN GRADIENTS

              1          2          3          4          5          6
          -0.002226  -0.016448  -0.000081   0.014321   0.055507   0.000426

              7          8          9         10         11         12
          -0.017774   0.056474   0.000421   0.021861   0.023106   0.000036

             13         14         15         16         17         18
          -0.038063   0.044795   0.000513  -0.017190  -0.031397   0.039772


 FULL LOCAL GRADIENT

              1          2          3          4          5          6
          -0.119980  -0.000462  -0.000045   0.000847   0.000232   0.000279

              7          8          9         10         11         12
          -0.000512  -0.000069   0.000247  -0.000385   0.000371   0.000035

             13         14         15         16         17         18
           0.000433   0.000199   0.000322   0.000149  -0.000632   0.000313


 TANGENTIAL LOCAL GRADIENTS IN A.U.

              1          2          3          4          5          6
          -0.000462  -0.000045   0.000847   0.000232   0.000279  -0.000512

              7          8          9         10         11         12
          -0.000069   0.000247  -0.000385   0.000371   0.000035   0.000433

             13         14         15         16         17
           0.000199   0.000322   0.000149  -0.000632   0.000313

 COSANG =         0.840935867
 
 RMSQ FORCE :   0.0003858  MAXIMUM :   0.0003000  CONVERGED : NO
 MAX FORCE  :   0.0008474  MAXIMUM :   0.0004500  CONVERGED : NO
 RMSQ FORCE6:   0.0006973  MAXIMUM6:   0.0003000  CONVERGED : NO
 MAX FORCE6 :   0.0014001  MAXIMUM6:   0.0004500  CONVERGED : NO
 RMSQ DR    :   0.0010005  MAXIMUM :   0.0012000  CONVERGED :YES
 MAX DR     :   0.0025845  MAXIMUM :   0.0018000  CONVERGED : NO
 


 HESSIAN EIGENVALUES


                1           2           3           4           5           6
             0.03290     0.07642     0.12997     0.24318     0.78417     0.99993
 


                7           8           9          10          11          12
             1.00000     1.00000     1.00000     1.00007     1.00236     1.00368
 


               13          14          15          16          17
             1.02198     1.06109     1.24721     1.31345     1.93222
 


 LAMBDA FOR LMQA STEP: 0.00

  |TANGENTIAL STEP| =   0.007030  |PARALLEL STEP| =   0.000005


 STEP IN NORMAL COORDINATES

              1          2          3          4          5          6
           0.000011  -0.000406   0.000237  -0.000848   0.000803  -0.001479

              7          8          9         10         11         12
          -0.000693   0.000590  -0.001277   0.001625  -0.002074  -0.000189

             13         14         15         16         17         18
          -0.003611   0.000250  -0.001659   0.002781   0.001636  -0.003155

 DISPLACEMENT STEP IN ANGSTROM

  NO.  ATOM        X             Y             Z

    1  C        0.000005     -0.000186      0.000109
    2  O       -0.000358      0.000251     -0.000229
    3  C        0.000073     -0.000059     -0.000002
    4  C        0.000659     -0.000486     -0.000112
    5  H       -0.000993      0.000309      0.000172
    6  H        0.001671      0.001645      0.000044
    7  H       -0.002048     -0.000500     -0.000501
    8  H        0.000251      0.000071      0.001217


 ACTIVE CARTESIAN DISPLACEMENT STEP

              1          2          3          4          5          6
           0.000011  -0.000406   0.000237  -0.000848   0.000803  -0.001479

              7          8          9         10         11         12
          -0.000693   0.000590  -0.001277   0.001625  -0.002074  -0.000189

             13         14         15         16         17         18
          -0.003611   0.000250  -0.001659   0.002781   0.001636  -0.003155
 
 PREDICTED ENERGY CHANGE: -0.000002548
 
 INTERPOLATION DISTANCE: 4.8408041611


 COORDINATES OF OPTIMIZATION STEP 17 IN ANGSTROM

  NO.  ATOM        X              Y              Z        Z-ATOM   MASS   TYPE

    1  C        -0.609790       0.042227       0.000801       6    12.011  QM
    2  O        -1.839615       0.087340      -0.001673       8    15.999  QM
    3  C         0.755813      -0.593547      -0.000015       6    12.011  QM
    4  C         1.744864       0.352107      -0.000701       6    12.011  QM
    5  H         1.036437      -1.642094       0.000985       1     1.008  QM
    6  H         2.808929       0.103927      -0.000103       1     1.008  QM
    7  H         1.483698       1.426978      -0.002433       1     1.008  QM
    8  H        -0.262987       0.976379       0.008105       1     1.008  QM


 
 NEW SCF-ENERGY CALCULATED IN 16 CYCLES
 

 TOTAL ENERGY    =       -191.633413197

 ENERGY CHANGE =         -0.000003612
 ENERGY RATIO  =          1.417439389
 TRUST RADIUS  =          0.300000000
 
 BFGS DELTA*GAMMA: 0.394E-05
 
 BFGS DELTA*DE2*DELTA: 0.631E-05
 
 *** ENTERING OPTIMIZATION CYCLE: 18 ***
 

 PROJECTED CARTESIAN GRADIENTS IN A.U.

  NO.  ATOM        X             Y             Z

    1  C       -0.001453     -0.014634     -0.000085
    2  O        0.011377      0.025597      0.000146
    3  C        0.002189      0.007035      0.000120
    4  C       -0.002073      0.003877     -0.000017
    5  H        0.004070      0.009171      0.000052
    6  H       -0.002945      0.005790      0.000083
    7  H       -0.006689      0.004490     -0.000087
    8  H       -0.035149     -0.108585     -0.000692


 ACTIVE CARTESIAN GRADIENTS

              1          2          3          4          5          6
          -0.001639  -0.016867  -0.000098   0.013538   0.055310   0.000500

              7          8          9         10         11         12
          -0.017758   0.056236   0.000495   0.021842   0.022467   0.000046

             13         14         15         16         17         18
          -0.038164   0.044983   0.000605  -0.016727  -0.031659   0.039455


 FULL LOCAL GRADIENT

              1          2          3          4          5          6
          -0.119604  -0.001111  -0.000055   0.000015   0.000394   0.000317

              7          8          9         10         11         12
          -0.000585  -0.000069   0.000290  -0.000280  -0.000217   0.000040

             13         14         15         16         17         18
           0.000069   0.000527   0.000374   0.000634  -0.000935   0.000026


 TANGENTIAL LOCAL GRADIENTS IN A.U.

              1          2          3          4          5          6
          -0.001111  -0.000055   0.000015   0.000394   0.000317  -0.000585

              7          8          9         10         11         12
          -0.000069   0.000290  -0.000280  -0.000217   0.000040   0.000069

             13         14         15         16         17
           0.000527   0.000374   0.000634  -0.000935   0.000026

 COSANG =         0.669180302
 
 RMSQ FORCE :   0.0004697  MAXIMUM :   0.0003000  CONVERGED : NO
 MAX FORCE  :   0.0011110  MAXIMUM :   0.0004500  CONVERGED : NO
 RMSQ FORCE6:   0.0004789  MAXIMUM6:   0.0003000  CONVERGED : NO
 MAX FORCE6 :   0.0009604  MAXIMUM6:   0.0004500  CONVERGED : NO
 RMSQ DR    :   0.0016569  MAXIMUM :   0.0012000  CONVERGED : NO
 MAX DR     :   0.0036105  MAXIMUM :   0.0018000  CONVERGED : NO
 


 HESSIAN EIGENVALUES


                1           2           3           4           5           6
             0.02964     0.05603     0.11636     0.24421     0.73442     0.99971
 


                7           8           9          10          11          12
             1.00000     1.00000     1.00000     1.00018     1.00233     1.01366
 


               13          14          15          16          17
             1.02438     1.10233     1.21632     1.44216     1.92280
 


 LAMBDA FOR LMQA STEP: 0.00

  |TANGENTIAL STEP| =   0.006220  |PARALLEL STEP| =   0.000004


 STEP IN NORMAL COORDINATES

              1          2          3          4          5          6
          -0.000549  -0.000136   0.000249   0.000112   0.000926  -0.001524

              7          8          9         10         11         12
          -0.000020   0.000660  -0.001337   0.001949  -0.001340  -0.000194

             13         14         15         16         17         18
          -0.002826  -0.000023  -0.001737   0.001509   0.002457  -0.002818

 DISPLACEMENT STEP IN ANGSTROM

  NO.  ATOM        X             Y             Z

    1  C       -0.000257     -0.000062      0.000114
    2  O        0.000129      0.000199     -0.000237
    3  C        0.000207     -0.000015     -0.000008
    4  C        0.000423     -0.000386     -0.000114
    5  H       -0.000985      0.000042      0.000182
    6  H        0.000807      0.001619      0.000049
    7  H       -0.001764     -0.000975     -0.000525
    8  H        0.000143      0.000118      0.001265


 ACTIVE CARTESIAN DISPLACEMENT STEP

              1          2          3          4          5          6
          -0.000549  -0.000136   0.000249   0.000112   0.000926  -0.001524

              7          8          9         10         11         12
          -0.000020   0.000660  -0.001337   0.001949  -0.001340  -0.000194

             13         14         15         16         17         18
          -0.002826  -0.000023  -0.001737   0.001509   0.002457  -0.002818
 
 PREDICTED ENERGY CHANGE: -0.000001778
 
 INTERPOLATION DISTANCE: 4.8408041611


 COORDINATES OF OPTIMIZATION STEP 18 IN ANGSTROM

  NO.  ATOM        X              Y              Z        Z-ATOM   MASS   TYPE

    1  C        -0.610047       0.042165       0.000915       6    12.011  QM
    2  O        -1.839486       0.087539      -0.001910       8    15.999  QM
    3  C         0.756019      -0.593563      -0.000023       6    12.011  QM
    4  C         1.745287       0.351722      -0.000815       6    12.011  QM
    5  H         1.035451      -1.642052       0.001167       1     1.008  QM
    6  H         2.809735       0.105547      -0.000054       1     1.008  QM
    7  H         1.481935       1.426002      -0.002958       1     1.008  QM
    8  H        -0.262844       0.976497       0.009370       1     1.008  QM


 
 NEW SCF-ENERGY CALCULATED IN 12 CYCLES
 

 TOTAL ENERGY    =       -191.633416009

 ENERGY CHANGE =         -0.000002812
 ENERGY RATIO  =          1.581354891
 TRUST RADIUS  =          0.300000000
 
 BFGS DELTA*GAMMA: 0.227E-05
 
 BFGS DELTA*DE2*DELTA: 0.452E-05
 
 *** ENTERING OPTIMIZATION CYCLE: 19 ***
 

 PROJECTED CARTESIAN GRADIENTS IN A.U.

  NO.  ATOM        X             Y             Z

    1  C       -0.002572     -0.014924     -0.000103
    2  O        0.012146      0.025667      0.000172
    3  C        0.002249      0.007149      0.000138
    4  C       -0.001830      0.003786     -0.000016
    5  H        0.003943      0.009440      0.000058
    6  H       -0.002969      0.005939      0.000096
    7  H       -0.006841      0.004397     -0.000107
    8  H       -0.035096     -0.108264     -0.000796


 ACTIVE CARTESIAN GRADIENTS

              1          2          3          4          5          6
          -0.002901  -0.017205  -0.000118   0.014056   0.055115   0.000579

              7          8          9         10         11         12
          -0.017691   0.056131   0.000571   0.022032   0.022157   0.000057

             13         14         15         16         17         18
          -0.038137   0.045114   0.000700  -0.016600  -0.031523   0.039218


 FULL LOCAL GRADIENT

              1          2          3          4          5          6
          -0.119478   0.000093  -0.000068   0.000082  -0.000366   0.000358

              7          8          9         10         11         12
          -0.000488  -0.000199   0.000333  -0.000052  -0.000567   0.000046

             13         14         15         16         17         18
           0.000024   0.000646   0.000425   0.000805  -0.000738  -0.000255


 TANGENTIAL LOCAL GRADIENTS IN A.U.

              1          2          3          4          5          6
           0.000093  -0.000068   0.000082  -0.000366   0.000358  -0.000488

              7          8          9         10         11         12
          -0.000199   0.000333  -0.000052  -0.000567   0.000046   0.000024

             13         14         15         16         17
           0.000646   0.000425   0.000805  -0.000738  -0.000255

 COSANG =         0.642103849
 
 RMSQ FORCE :   0.0004097  MAXIMUM :   0.0003000  CONVERGED : NO
 MAX FORCE  :   0.0008047  MAXIMUM :   0.0004500  CONVERGED : NO
 RMSQ FORCE6:   0.0002438  MAXIMUM6:   0.0003000  CONVERGED :YES
 MAX FORCE6 :   0.0005698  MAXIMUM6:   0.0004500  CONVERGED : NO
 RMSQ DR    :   0.0014660  MAXIMUM :   0.0012000  CONVERGED : NO
 MAX DR     :   0.0028257  MAXIMUM :   0.0018000  CONVERGED : NO
 


 HESSIAN EIGENVALUES


                1           2           3           4           5           6
             0.02420     0.04948     0.10609     0.24823     0.50922     0.97202
 


                7           8           9          10          11          12
             1.00000     1.00000     1.00000     1.00093     1.00304     1.00788
 


               13          14          15          16          17
             1.02371     1.04868     1.10353     1.40861     2.56088
 


 LAMBDA FOR LMQA STEP: 0.00

  |TANGENTIAL STEP| =   0.007054  |PARALLEL STEP| =   0.000005


 STEP IN NORMAL COORDINATES

              1          2          3          4          5          6
          -0.000718  -0.000299   0.000354  -0.000925   0.001214  -0.002097

              7          8          9         10         11         12
           0.000564   0.000696  -0.001869   0.001593  -0.000723  -0.000268

             13         14         15         16         17         18
          -0.003369  -0.000949  -0.002426  -0.000023   0.003400  -0.002277

 DISPLACEMENT STEP IN ANGSTROM

  NO.  ATOM        X             Y             Z

    1  C       -0.000337     -0.000136      0.000162
    2  O       -0.000283      0.000307     -0.000329
    3  C        0.000691     -0.000001     -0.000019
    4  C        0.000382     -0.000281     -0.000155
    5  H       -0.001149     -0.000535      0.000259
    6  H        0.000388      0.002084      0.000075
    7  H       -0.001051     -0.001304     -0.000741
    8  H        0.000395     -0.000021      0.001755


 ACTIVE CARTESIAN DISPLACEMENT STEP

              1          2          3          4          5          6
          -0.000718  -0.000299   0.000354  -0.000925   0.001214  -0.002097

              7          8          9         10         11         12
           0.000564   0.000696  -0.001869   0.001593  -0.000723  -0.000268

             13         14         15         16         17         18
          -0.003369  -0.000949  -0.002426  -0.000023   0.003400  -0.002277
 
 PREDICTED ENERGY CHANGE: -0.000002283
 
 INTERPOLATION DISTANCE: 4.8408041611


 COORDINATES OF OPTIMIZATION STEP 19 IN ANGSTROM

  NO.  ATOM        X              Y              Z        Z-ATOM   MASS   TYPE

    1  C        -0.610384       0.042029       0.001078       6    12.011  QM
    2  O        -1.839769       0.087845      -0.002238       8    15.999  QM
    3  C         0.756711      -0.593564      -0.000042       6    12.011  QM
    4  C         1.745669       0.351441      -0.000970       6    12.011  QM
    5  H         1.034303      -1.642588       0.001426       1     1.008  QM
    6  H         2.810124       0.107631       0.000022       1     1.008  QM
    7  H         1.480883       1.424698      -0.003699       1     1.008  QM
    8  H        -0.262449       0.976476       0.011125       1     1.008  QM


 
 NEW SCF-ENERGY CALCULATED IN 12 CYCLES
 

 TOTAL ENERGY    =       -191.633419657

 ENERGY CHANGE =         -0.000003647
 ENERGY RATIO  =          1.597719471
 TRUST RADIUS  =          0.300000000
 
 BFGS DELTA*GAMMA: 0.299E-05
 
 BFGS DELTA*DE2*DELTA: 0.579E-05
 
 *** ENTERING OPTIMIZATION CYCLE: 20 ***
 

 PROJECTED CARTESIAN GRADIENTS IN A.U.

  NO.  ATOM        X             Y             Z

    1  C       -0.002978     -0.015301     -0.000122
    2  O        0.011968      0.025802      0.000204
    3  C        0.002791      0.007525      0.000160
    4  C       -0.001703      0.003631     -0.000014
    5  H        0.003789      0.009343      0.000067
    6  H       -0.003273      0.006121      0.000113
    7  H       -0.006771      0.003940     -0.000136
    8  H       -0.034905     -0.107898     -0.000940


 ACTIVE CARTESIAN GRADIENTS

              1          2          3          4          5          6
          -0.003360  -0.017640  -0.000140   0.013668   0.054943   0.000688

              7          8          9         10         11         12
          -0.017141   0.056251   0.000673   0.022146   0.022131   0.000073

             13         14         15         16         17         18
          -0.038062   0.045006   0.000830  -0.016797  -0.031036   0.038953


 FULL LOCAL GRADIENT

              1          2          3          4          5          6
          -0.119173   0.000492  -0.000079  -0.000559  -0.000552   0.000416

              7          8          9         10         11         12
           0.000032   0.000058   0.000389   0.000116  -0.000600   0.000056

             13         14         15         16         17         18
          -0.000003   0.000543   0.000496   0.000595  -0.000206  -0.000488


 TANGENTIAL LOCAL GRADIENTS IN A.U.

              1          2          3          4          5          6
           0.000492  -0.000079  -0.000559  -0.000552   0.000416   0.000032

              7          8          9         10         11         12
           0.000058   0.000389   0.000116  -0.000600   0.000056  -0.000003

             13         14         15         16         17
           0.000543   0.000496   0.000595  -0.000206  -0.000488

 COSANG =         0.754320894
 
 *** CONVERGED BY RMSQ FORCE AND MAX FORCE DESVIATION ***
 *** AFTER 19 OPTIMIZATION CYCLES ***
 
 
 RMSQ FORCE :   0.0004020  MAXIMUM :   0.0003000  CONVERGED : NO
 MAX FORCE  :   0.0005999  MAXIMUM :   0.0004500  CONVERGED : NO
 RMSQ FORCE6:   0.0000431  MAXIMUM6:   0.0003000  CONVERGED :YES
 MAX FORCE6 :   0.0003394  MAXIMUM6:   0.0004500  CONVERGED :YES
 RMSQ DR    :   0.0016626  MAXIMUM :   0.0012000  CONVERGED : NO
 MAX DR     :   0.0033996  MAXIMUM :   0.0018000  CONVERGED : NO
 
 
 *** THE GEOMETRY IS OPTIMIZED ***
 
 
 INTERPOLATION DISTANCE: 4.8408041611


 RELAXED REACTANT COORDINATES OF SADDLE STEP 3 IN ANGSTROM

  NO.  ATOM        X              Y              Z        Z-ATOM   MASS   TYPE

    1  C        -0.610384       0.042029       0.001078       6    12.011  QM
    2  O        -1.839769       0.087845      -0.002238       8    15.999  QM
    3  C         0.756711      -0.593564      -0.000042       6    12.011  QM
    4  C         1.745669       0.351441      -0.000970       6    12.011  QM
    5  H         1.034303      -1.642588       0.001426       1     1.008  QM
    6  H         2.810124       0.107631       0.000022       1     1.008  QM
    7  H         1.480883       1.424698      -0.003699       1     1.008  QM
    8  H        -0.262449       0.976476       0.011125       1     1.008  QM


 NUMBER OF CONSTRAINED OPTIMIZATION CYCLES: 19
 
 RELAXED REACTANT ENERGY = -191.633419656715
 
 ANGLE BETWEEN SUCCESSIVE SADDLE GRADIENTS: 142.388
 
 RMSQ FORCE :   0.0258035  MAXIMUM :   0.0003000  CONVERGED :NO 
 MAX FORCE  :   0.1031369  MAXIMUM :   0.0004500  CONVERGED :NO 


 UNRELAXED COORDINATES OF SADDLE STEP 4 IN ANGSTROM

  NO.  ATOM        X              Y              Z        Z-ATOM   MASS   TYPE

    1  C        -0.708768      -0.362722       0.000355       6    12.011  QM
    2  O        -1.659718       0.372285      -0.000663       8    15.999  QM
    3  C         0.757620      -0.497209      -0.000461       6    12.011  QM
    4  C         1.683255       0.476133       0.000063       6    12.011  QM
    5  H         1.066118      -1.549919      -0.000588       1     1.008  QM
    6  H         2.747291       0.222134      -0.000003       1     1.008  QM
    7  H         1.387194       1.524704       0.000428       1     1.008  QM
    8  H        -0.979220      -1.154520       0.002990       1     1.008  QM


 UNRELAXED SCF-ENERGY CALCULATED IN 13 CYCLES
 
 UNRELAXED TOTAL SADDLE ENERGY = -191.578598636211
 
 
 
 
 ***************************************
 *** MOLECULAR GEOMETRY OPTIMIZATION ***
 ***************************************
 
 INTERPOLATION DISTANCE: 4.3706386209
 
 *** ACTIVE DEGREES OF FREEDOM: 18 ***
 
 *** ENTERING OPTIMIZATION CYCLE: 1 ***
 

 PROJECTED CARTESIAN GRADIENTS IN A.U.

  NO.  ATOM        X             Y             Z

    1  C       -0.116527     -0.178992      0.000571
    2  O        0.056148      0.013483     -0.000078
    3  C       -0.005094      0.018105     -0.000057
    4  C        0.018644      0.024168     -0.000011
    5  H       -0.003333      0.011664     -0.000080
    6  H        0.003274     -0.000933     -0.000020
    7  H        0.013120      0.004237      0.000009
    8  H        0.118711      0.403271     -0.001334


 ACTIVE CARTESIAN GRADIENTS

              1          2          3          4          5          6
          -0.132631  -0.203904   0.000668   0.020336  -0.169609   0.000884

              7          8          9         10         11         12
           0.036634  -0.159751   0.000660  -0.121992  -0.102314   0.000266

             13         14         15         16         17         18
           0.048929  -0.106480   0.000427  -0.053060  -0.046087  -0.260909


 FULL LOCAL GRADIENT

              1          2          3          4          5          6
          -0.364549  -0.076970   0.001132   0.129498   0.245350  -0.000949

              7          8          9         10         11         12
          -0.020191   0.080758  -0.001417   0.030287   0.037841  -0.000042

             13         14         15         16         17         18
          -0.018122   0.018011  -0.001028   0.011551   0.008705   0.037075


 TANGENTIAL LOCAL GRADIENTS IN A.U.

              1          2          3          4          5          6
          -0.076970   0.001132   0.129498   0.245350  -0.000949  -0.020191

              7          8          9         10         11         12
           0.080758  -0.001417   0.030287   0.037841  -0.000042  -0.018122

             13         14         15         16         17
           0.018011  -0.001028   0.011551   0.008705   0.037075
 
 RMSQ FORCE :   0.0745226  MAXIMUM :   0.0003000  CONVERGED : NO
 MAX FORCE  :   0.2453499  MAXIMUM :   0.0004500  CONVERGED : NO
 RMSQ FORCE6:   4.9254774  MAXIMUM6:   0.0003000  CONVERGED : NO
 MAX FORCE6 :   4.7546501  MAXIMUM6:   0.0004500  CONVERGED : NO
 


 HESSIAN EIGENVALUES


                1           2           3           4           5           6
             1.00000     1.00000     1.00000     1.00000     1.00000     1.00000
 


                7           8           9          10          11          12
             1.00000     1.00000     1.00000     1.00000     1.00000     1.00000
 


               13          14          15          16          17
             1.00000     1.00000     1.00000     1.00000     1.00000
 


 NEWTON STEP 0.307 EXCEEDED TRUST RADIUS 0.200
 LAMBDA ITERATION CONVERGED IN 2 CYCLES
 LAMBDA FOR LMQA STEP: 0.536

  |TANGENTIAL STEP| =   0.200000  |PARALLEL STEP| =   0.004578


 STEP IN NORMAL COORDINATES

              1          2          3          4          5          6
           0.095346   0.167346  -0.000714  -0.042238   0.010229  -0.000673

              7          8          9         10         11         12
          -0.000001   0.020398  -0.001096   0.002356   0.016034  -0.000003

             13         14         15         16         17         18
          -0.008462   0.003513  -0.000718   0.004203   0.002852   0.015678

 DISPLACEMENT STEP IN ANGSTROM

  NO.  ATOM        X             Y             Z

    1  C        0.044328      0.077528     -0.000317
    2  O       -0.033204     -0.031088      0.000074
    3  C        0.000840     -0.013849     -0.000145
    4  C       -0.006648     -0.014828      0.000165
    5  H        0.000020     -0.009548     -0.000036
    6  H        0.001496     -0.005008      0.000047
    7  H       -0.001279     -0.007127     -0.000048
    8  H       -0.000924     -0.023095      0.000770


 ACTIVE CARTESIAN DISPLACEMENT STEP

              1          2          3          4          5          6
           0.095346   0.167346  -0.000714  -0.042238   0.010229  -0.000673

              7          8          9         10         11         12
          -0.000001   0.020398  -0.001096   0.002356   0.016034  -0.000003

             13         14         15         16         17         18
          -0.008462   0.003513  -0.000718   0.004203   0.002852   0.015678
 
 PREDICTED ENERGY CHANGE: -0.039773351
 
 INTERPOLATION DISTANCE: 4.3706386209


 COORDINATES OF OPTIMIZATION STEP 1 IN ANGSTROM

  NO.  ATOM        X              Y              Z        Z-ATOM   MASS   TYPE

    1  C        -0.664440      -0.285194       0.000038       6    12.011  QM
    2  O        -1.692922       0.341197      -0.000589       8    15.999  QM
    3  C         0.758460      -0.511058      -0.000606       6    12.011  QM
    4  C         1.676607       0.461305       0.000228       6    12.011  QM
    5  H         1.066138      -1.559467      -0.000624       1     1.008  QM
    6  H         2.748787       0.217126       0.000044       1     1.008  QM
    7  H         1.385915       1.517577       0.000380       1     1.008  QM
    8  H        -0.980144      -1.177615       0.003760       1     1.008  QM


 
 NEW SCF-ENERGY CALCULATED IN 12 CYCLES
 

 TOTAL ENERGY    =       -191.608300254

 ENERGY CHANGE =         -0.029701617
 ENERGY RATIO  =          0.746771809
 TRUST RADIUS  =          0.200000000
 
 BFGS DELTA*GAMMA: 0.548E-01
 
 BFGS DELTA*DE2*DELTA: 0.400E-01
 
 *** ENTERING OPTIMIZATION CYCLE: 2 ***
 

 PROJECTED CARTESIAN GRADIENTS IN A.U.

  NO.  ATOM        X             Y             Z

    1  C       -0.027198      0.031325     -0.000098
    2  O        0.047446     -0.058160      0.000156
    3  C       -0.028988     -0.020423      0.000159
    4  C       -0.012749      0.000130      0.000004
    5  H        0.000280      0.007253     -0.000017
    6  H        0.002310     -0.004150     -0.000073
    7  H        0.006358      0.003152     -0.000020
    8  H        0.039983      0.187381     -0.000739


 ACTIVE CARTESIAN GRADIENTS

              1          2          3          4          5          6
          -0.030854   0.037082  -0.000117   0.050516  -0.095412   0.000519

              7          8          9         10         11         12
           0.010341  -0.089577   0.000462  -0.063499  -0.051595   0.000199

             13         14         15         16         17         18
           0.031030  -0.047121   0.000276  -0.018253  -0.019623  -0.113585


 FULL LOCAL GRADIENT

              1          2          3          4          5          6
          -0.194449  -0.035933  -0.000184  -0.058213   0.046129  -0.000566

              7          8          9         10         11         12
           0.008278   0.019114  -0.000995  -0.003772   0.006724  -0.000049

             13         14         15         16         17         18
          -0.009972  -0.010625  -0.000622  -0.008042  -0.003724  -0.014384


 TANGENTIAL LOCAL GRADIENTS IN A.U.

              1          2          3          4          5          6
          -0.035933  -0.000184  -0.058213   0.046129  -0.000566   0.008278

              7          8          9         10         11         12
           0.019114  -0.000995  -0.003772   0.006724  -0.000049  -0.009972

             13         14         15         16         17
          -0.010625  -0.000622  -0.008042  -0.003724  -0.014384

 COSANG =         0.272493640
 
 RMSQ FORCE :   0.0214211  MAXIMUM :   0.0003000  CONVERGED : NO
 MAX FORCE  :   0.0582128  MAXIMUM :   0.0004500  CONVERGED : NO
 RMSQ FORCE6:   4.4530397  MAXIMUM6:   0.0003000  CONVERGED : NO
 MAX FORCE6 :   4.4208611  MAXIMUM6:   0.0004500  CONVERGED : NO
 RMSQ DR    :   0.0471528  MAXIMUM :   0.0012000  CONVERGED : NO
 MAX DR     :   0.1673455  MAXIMUM :   0.0018000  CONVERGED : NO
 


 HESSIAN EIGENVALUES


                1           2           3           4           5           6
             0.79378     1.00000     1.00000     1.00000     1.00000     1.00000
 


                7           8           9          10          11          12
             1.00000     1.00000     1.00000     1.00000     1.00000     1.00000
 


               13          14          15          16          17
             1.00000     1.00000     1.00000     1.00000     1.67354
 


 LAMBDA FOR LMQA STEP: 0.00

  |TANGENTIAL STEP| =   0.103051  |PARALLEL STEP| =   0.001215


 STEP IN NORMAL COORDINATES

              1          2          3          4          5          6
           0.047641   0.001656  -0.000168  -0.082575   0.016020  -0.000686

              7          8          9         10         11         12
           0.009673   0.024896  -0.001156   0.001304   0.012451  -0.000065

             13         14         15         16         17         18
          -0.013597  -0.006455  -0.000731  -0.006558  -0.002414  -0.011202

 DISPLACEMENT STEP IN ANGSTROM

  NO.  ATOM        X             Y             Z

    1  C        0.022223      0.001297     -0.000073
    2  O       -0.041378      0.008160     -0.000043
    3  C        0.015681      0.003859     -0.000249
    4  C        0.006596     -0.006747      0.000157
    5  H       -0.001107     -0.009688     -0.000064
    6  H        0.001211     -0.002779      0.000075
    7  H       -0.000649     -0.007396     -0.000006
    8  H        0.011784     -0.007155      0.000736


 ACTIVE CARTESIAN DISPLACEMENT STEP

              1          2          3          4          5          6
           0.047641   0.001656  -0.000168  -0.082575   0.016020  -0.000686

              7          8          9         10         11         12
           0.009673   0.024896  -0.001156   0.001304   0.012451  -0.000065

             13         14         15         16         17         18
          -0.013597  -0.006455  -0.000731  -0.006558  -0.002414  -0.011202
 
 PREDICTED ENERGY CHANGE: -0.004217931
 
 INTERPOLATION DISTANCE: 4.3706386209
 
 *** CDFTOL TIGHTEN TO 0.100E-03 ***


 COORDINATES OF OPTIMIZATION STEP 2 IN ANGSTROM

  NO.  ATOM        X              Y              Z        Z-ATOM   MASS   TYPE

    1  C        -0.642216      -0.283896      -0.000035       6    12.011  QM
    2  O        -1.734300       0.349357      -0.000632       8    15.999  QM
    3  C         0.774141      -0.507199      -0.000855       6    12.011  QM
    4  C         1.683203       0.454558       0.000384       6    12.011  QM
    5  H         1.065031      -1.569155      -0.000688       1     1.008  QM
    6  H         2.749999       0.214347       0.000119       1     1.008  QM
    7  H         1.385266       1.510181       0.000373       1     1.008  QM
    8  H        -0.968359      -1.184770       0.004496       1     1.008  QM


 
 NEW SCF-ENERGY CALCULATED IN 11 CYCLES
 

 TOTAL ENERGY    =       -191.611650812

 ENERGY CHANGE =         -0.003350559
 ENERGY RATIO  =          0.794360690
 TRUST RADIUS  =          0.200000000
 
 BFGS DELTA*GAMMA: 0.995E-02
 
 BFGS DELTA*DE2*DELTA: 0.885E-02
 
 *** ENTERING OPTIMIZATION CYCLE: 3 ***
 

 PROJECTED CARTESIAN GRADIENTS IN A.U.

  NO.  ATOM        X             Y             Z

    1  C        0.045668     -0.005952     -0.000087
    2  O       -0.020442     -0.018762      0.000134
    3  C       -0.013646     -0.004182      0.000185
    4  C       -0.020706     -0.015715      0.000012
    5  H        0.000925      0.000667      0.000005
    6  H       -0.001412     -0.003222     -0.000104
    7  H        0.004689      0.003126     -0.000047
    8  H        0.038178      0.163413     -0.000767


 ACTIVE CARTESIAN GRADIENTS

              1          2          3          4          5          6
           0.051801  -0.008096  -0.000107  -0.008535  -0.071355   0.000545

              7          8          9         10         11         12
           0.024853  -0.058913   0.000474  -0.059660  -0.051067   0.000241

             13         14         15         16         17         18
           0.027044  -0.046348   0.000307  -0.019794  -0.018633  -0.100944


 FULL LOCAL GRADIENT

              1          2          3          4          5          6
          -0.167910   0.052105   0.000160   0.010262   0.021228  -0.000559

              7          8          9         10         11         12
          -0.009786   0.001913  -0.000835   0.007125   0.014262  -0.000116

             13         14         15         16         17         18
          -0.009241  -0.001304  -0.000568  -0.002066  -0.000995  -0.008109


 TANGENTIAL LOCAL GRADIENTS IN A.U.

              1          2          3          4          5          6
           0.052105   0.000160   0.010262   0.021228  -0.000559  -0.009786

              7          8          9         10         11         12
           0.001913  -0.000835   0.007125   0.014262  -0.000116  -0.009241

             13         14         15         16         17
          -0.001304  -0.000568  -0.002066  -0.000995  -0.008109

 COSANG =        -0.224812375
 
 RMSQ FORCE :   0.0149194  MAXIMUM :   0.0003000  CONVERGED : NO
 MAX FORCE  :   0.0521052  MAXIMUM :   0.0004500  CONVERGED : NO
 RMSQ FORCE6:   3.8615199  MAXIMUM6:   0.0003000  CONVERGED : NO
 MAX FORCE6 :   3.8335980  MAXIMUM6:   0.0004500  CONVERGED : NO
 RMSQ DR    :   0.0242910  MAXIMUM :   0.0012000  CONVERGED : NO
 MAX DR     :   0.0825748  MAXIMUM :   0.0018000  CONVERGED : NO
 


 HESSIAN EIGENVALUES


                1           2           3           4           5           6
             0.51687     0.99992     1.00000     1.00000     1.00000     1.00000
 


                7           8           9          10          11          12
             1.00000     1.00000     1.00000     1.00000     1.00000     1.00000
 


               13          14          15          16          17
             1.00000     1.00000     1.00000     1.42499     1.99603
 


 LAMBDA FOR LMQA STEP: 0.00

  |TANGENTIAL STEP| =   0.052694  |PARALLEL STEP| =   0.000318


 STEP IN NORMAL COORDINATES

              1          2          3          4          5          6
          -0.031499   0.018431  -0.000076  -0.029035   0.004881  -0.000667

              7          8          9         10         11         12
          -0.004458   0.005865  -0.001033   0.005277   0.015748  -0.000121

             13         14         15         16         17         18
          -0.012186  -0.001419  -0.000669  -0.003058  -0.001005  -0.009223

 DISPLACEMENT STEP IN ANGSTROM

  NO.  ATOM        X             Y             Z

    1  C       -0.014695      0.008098     -0.000033
    2  O       -0.007919     -0.002956     -0.000050
    3  C        0.009594     -0.001204     -0.000241
    4  C        0.011236      0.002184      0.000129
    5  H       -0.001437     -0.005529     -0.000079
    6  H        0.002559     -0.002279      0.000076
    7  H        0.000002     -0.006420      0.000036
    8  H        0.009249     -0.005331      0.000668


 ACTIVE CARTESIAN DISPLACEMENT STEP

              1          2          3          4          5          6
          -0.031499   0.018431  -0.000076  -0.029035   0.004881  -0.000667

              7          8          9         10         11         12
          -0.004458   0.005865  -0.001033   0.005277   0.015748  -0.000121

             13         14         15         16         17         18
          -0.012186  -0.001419  -0.000669  -0.003058  -0.001005  -0.009223
 
 PREDICTED ENERGY CHANGE: -0.001328014
 
 INTERPOLATION DISTANCE: 4.3706386209


 COORDINATES OF OPTIMIZATION STEP 3 IN ANGSTROM

  NO.  ATOM        X              Y              Z        Z-ATOM   MASS   TYPE

    1  C        -0.656912      -0.275798      -0.000069       6    12.011  QM
    2  O        -1.742219       0.346400      -0.000682       8    15.999  QM
    3  C         0.783735      -0.508403      -0.001096       6    12.011  QM
    4  C         1.694440       0.456742       0.000513       6    12.011  QM
    5  H         1.063594      -1.574683      -0.000767       1     1.008  QM
    6  H         2.752558       0.212068       0.000195       1     1.008  QM
    7  H         1.385268       1.503761       0.000409       1     1.008  QM
    8  H        -0.959110      -1.190101       0.005163       1     1.008  QM


 
 NEW SCF-ENERGY CALCULATED IN 10 CYCLES
 

 TOTAL ENERGY    =       -191.613798719

 ENERGY CHANGE =         -0.002147906
 ENERGY RATIO  =          1.617382470
 TRUST RADIUS  =          0.200000000
 
 BFGS DELTA*GAMMA: 0.113E-02
 
 BFGS DELTA*DE2*DELTA: 0.277E-02
 
 *** ENTERING OPTIMIZATION CYCLE: 4 ***
 

 PROJECTED CARTESIAN GRADIENTS IN A.U.

  NO.  ATOM        X             Y             Z

    1  C        0.023822      0.006508     -0.000116
    2  O       -0.013225     -0.025104      0.000164
    3  C       -0.004851     -0.012192      0.000194
    4  C       -0.013202     -0.009500      0.000027
    5  H        0.000710     -0.000834      0.000018
    6  H       -0.007044     -0.003505     -0.000129
    7  H        0.003959     -0.000753     -0.000058
    8  H        0.035152      0.157527     -0.000852


 ACTIVE CARTESIAN GRADIENTS

              1          2          3          4          5          6
           0.027013   0.006907  -0.000140  -0.007370  -0.066611   0.000643

              7          8          9         10         11         12
           0.026065  -0.064548   0.000512  -0.050746  -0.043831   0.000281

             13         14         15         16         17         18
           0.028383  -0.044875   0.000354  -0.022908  -0.015609  -0.098907


 FULL LOCAL GRADIENT

              1          2          3          4          5          6
          -0.163825   0.026023   0.000047  -0.000787   0.008048  -0.000634

              7          8          9         10         11         12
          -0.010958   0.006420  -0.000846  -0.002320   0.007358  -0.000156

             13         14         15         16         17         18
          -0.010689  -0.001225  -0.000581   0.001801  -0.003432  -0.006904


 TANGENTIAL LOCAL GRADIENTS IN A.U.

              1          2          3          4          5          6
           0.026023   0.000047  -0.000787   0.008048  -0.000634  -0.010958

              7          8          9         10         11         12
           0.006420  -0.000846  -0.002320   0.007358  -0.000156  -0.010689

             13         14         15         16         17
          -0.001225  -0.000581   0.001801  -0.003432  -0.006904

 COSANG =         0.905829812
 
 RMSQ FORCE :   0.0082009  MAXIMUM :   0.0003000  CONVERGED : NO
 MAX FORCE  :   0.0260234  MAXIMUM :   0.0004500  CONVERGED : NO
 RMSQ FORCE6:   3.1572372  MAXIMUM6:   0.0003000  CONVERGED : NO
 MAX FORCE6 :   3.1474023  MAXIMUM6:   0.0004500  CONVERGED : NO
 RMSQ DR    :   0.0124204  MAXIMUM :   0.0012000  CONVERGED : NO
 MAX DR     :   0.0314992  MAXIMUM :   0.0018000  CONVERGED : NO
 


 HESSIAN EIGENVALUES


                1           2           3           4           5           6
             0.24135     0.94697     0.99999     1.00000     1.00000     1.00000
 


                7           8           9          10          11          12
             1.00000     1.00000     1.00000     1.00000     1.00000     1.00000
 


               13          14          15          16          17
             1.00000     1.00000     1.00052     1.32379     1.96743
 


 LAMBDA FOR LMQA STEP: 0.00

  |TANGENTIAL STEP| =   0.107585  |PARALLEL STEP| =   0.001324


 STEP IN NORMAL COORDINATES

              1          2          3          4          5          6
          -0.050531   0.030285  -0.000147  -0.063502   0.002679  -0.002025

              7          8          9         10         11         12
          -0.021076   0.026781  -0.002911  -0.002416   0.030190  -0.000428

             13         14         15         16         17         18
          -0.037115  -0.003027  -0.001952   0.001547  -0.008307  -0.022644

 DISPLACEMENT STEP IN ANGSTROM

  NO.  ATOM        X             Y             Z

    1  C       -0.023581      0.013314     -0.000065
    2  O       -0.019798     -0.005152     -0.000166
    3  C        0.012930      0.004205     -0.000676
    4  C        0.022540      0.000642      0.000339
    5  H       -0.003739     -0.011916     -0.000252
    6  H        0.014372     -0.005690      0.000236
    7  H        0.000849     -0.012416      0.000146
    8  H        0.026358     -0.012147      0.001920


 ACTIVE CARTESIAN DISPLACEMENT STEP

              1          2          3          4          5          6
          -0.050531   0.030285  -0.000147  -0.063502   0.002679  -0.002025

              7          8          9         10         11         12
          -0.021076   0.026781  -0.002911  -0.002416   0.030190  -0.000428

             13         14         15         16         17         18
          -0.037115  -0.003027  -0.001952   0.001547  -0.008307  -0.022644
 
 PREDICTED ENERGY CHANGE: -0.001364091
 
 INTERPOLATION DISTANCE: 4.3706386209
 
 *** SCFTOL TIGHTEN TO 0.100E-06 ***
 
 *** CDFTOL TIGHTEN TO 0.750E-04 ***


 COORDINATES OF OPTIMIZATION STEP 4 IN ANGSTROM

  NO.  ATOM        X              Y              Z        Z-ATOM   MASS   TYPE

    1  C        -0.680493      -0.262484      -0.000133       6    12.011  QM
    2  O        -1.762017       0.341248      -0.000847       8    15.999  QM
    3  C         0.796665      -0.504198      -0.001772       6    12.011  QM
    4  C         1.716980       0.457385       0.000852       6    12.011  QM
    5  H         1.059854      -1.586600      -0.001019       1     1.008  QM
    6  H         2.766930       0.206377       0.000431       1     1.008  QM
    7  H         1.386117       1.491346       0.000555       1     1.008  QM
    8  H        -0.932752      -1.202248       0.007083       1     1.008  QM


 
 NEW SCF-ENERGY CALCULATED IN 11 CYCLES
 

 TOTAL ENERGY    =       -191.615661866

 ENERGY CHANGE =         -0.001863148
 ENERGY RATIO  =          1.365852682
 TRUST RADIUS  =          0.200000000
 
 BFGS DELTA*GAMMA: 0.211E-02
 
 BFGS DELTA*DE2*DELTA: 0.314E-02
 
 *** ENTERING OPTIMIZATION CYCLE: 5 ***
 

 PROJECTED CARTESIAN GRADIENTS IN A.U.

  NO.  ATOM        X             Y             Z

    1  C        0.001484      0.020836     -0.000189
    2  O       -0.007326     -0.031238      0.000235
    3  C        0.003562     -0.016634      0.000237
    4  C       -0.003546     -0.004113      0.000060
    5  H        0.002092     -0.008885      0.000059
    6  H       -0.011885     -0.004303     -0.000194
    7  H        0.001938     -0.006512     -0.000090
    8  H        0.031867      0.143849     -0.001084


 ACTIVE CARTESIAN GRADIENTS

              1          2          3          4          5          6
           0.001682   0.024103  -0.000227  -0.008021  -0.059282   0.000865

              7          8          9         10         11         12
           0.024075  -0.062176   0.000629  -0.039012  -0.031518   0.000389

             13         14         15         16         17         18
           0.029039  -0.046381   0.000486  -0.024727  -0.012009  -0.094384


 FULL LOCAL GRADIENT

              1          2          3          4          5          6
          -0.152316  -0.004213   0.000004  -0.007540  -0.006944  -0.000789

              7          8          9         10         11         12
          -0.009013   0.006060  -0.000841  -0.010143  -0.002184  -0.000264

             13         14         15         16         17         18
          -0.012093   0.005114  -0.000623   0.005488  -0.005029  -0.002240


 TANGENTIAL LOCAL GRADIENTS IN A.U.

              1          2          3          4          5          6
          -0.004213   0.000004  -0.007540  -0.006944  -0.000789  -0.009013

              7          8          9         10         11         12
           0.006060  -0.000841  -0.010143  -0.002184  -0.000264  -0.012093

             13         14         15         16         17
           0.005114  -0.000623   0.005488  -0.005029  -0.002240

 COSANG =         0.187095943
 
 RMSQ FORCE :   0.0058563  MAXIMUM :   0.0003000  CONVERGED : NO
 MAX FORCE  :   0.0120927  MAXIMUM :   0.0004500  CONVERGED : NO
 RMSQ FORCE6:   2.2336748  MAXIMUM6:   0.0003000  CONVERGED : NO
 MAX FORCE6 :   2.2332734  MAXIMUM6:   0.0004500  CONVERGED : NO
 RMSQ DR    :   0.0253600  MAXIMUM :   0.0012000  CONVERGED : NO
 MAX DR     :   0.0635025  MAXIMUM :   0.0018000  CONVERGED : NO
 


 HESSIAN EIGENVALUES


                1           2           3           4           5           6
             0.14290     0.85084     0.99997     1.00000     1.00000     1.00000
 


                7           8           9          10          11          12
             1.00000     1.00000     1.00000     1.00000     1.00000     1.00000
 


               13          14          15          16          17
             1.00000     1.00029     1.01551     1.39968     2.25493
 


 LAMBDA FOR LMQA STEP: 0.00

  |TANGENTIAL STEP| =   0.056855  |PARALLEL STEP| =   0.000370


 STEP IN NORMAL COORDINATES

              1          2          3          4          5          6
          -0.021167   0.007301   0.000025  -0.028546  -0.004404  -0.001730

              7          8          9         10         11         12
          -0.017891   0.016547  -0.002172  -0.011241   0.009492  -0.000460

             13         14         15         16         17         18
          -0.028335   0.005204  -0.001534   0.006604  -0.008516  -0.011411

 DISPLACEMENT STEP IN ANGSTROM

  NO.  ATOM        X             Y             Z

    1  C       -0.009883      0.003117      0.000011
    2  O       -0.009042     -0.001921     -0.000169
    3  C        0.001554      0.004832     -0.000504
    4  C        0.010298     -0.001351      0.000215
    5  H       -0.003756     -0.001421     -0.000251
    6  H        0.013746     -0.003168      0.000187
    7  H        0.001926     -0.004279      0.000204
    8  H        0.017314     -0.006255      0.001492


 ACTIVE CARTESIAN DISPLACEMENT STEP

              1          2          3          4          5          6
          -0.021167   0.007301   0.000025  -0.028546  -0.004404  -0.001730

              7          8          9         10         11         12
          -0.017891   0.016547  -0.002172  -0.011241   0.009492  -0.000460

             13         14         15         16         17         18
          -0.028335   0.005204  -0.001534   0.006604  -0.008516  -0.011411
 
 PREDICTED ENERGY CHANGE: -0.000341167
 
 INTERPOLATION DISTANCE: 4.3706386209


 COORDINATES OF OPTIMIZATION STEP 5 IN ANGSTROM

  NO.  ATOM        X              Y              Z        Z-ATOM   MASS   TYPE

    1  C        -0.690376      -0.259367      -0.000123       6    12.011  QM
    2  O        -1.771059       0.339328      -0.001016       8    15.999  QM
    3  C         0.798219      -0.499365      -0.002276       6    12.011  QM
    4  C         1.727277       0.456033       0.001067       6    12.011  QM
    5  H         1.056098      -1.588021      -0.001270       1     1.008  QM
    6  H         2.780676       0.203209       0.000619       1     1.008  QM
    7  H         1.388043       1.487066       0.000759       1     1.008  QM
    8  H        -0.915438      -1.208503       0.008575       1     1.008  QM


 
 NEW SCF-ENERGY CALCULATED IN 10 CYCLES
 

 TOTAL ENERGY    =       -191.616266565

 ENERGY CHANGE =         -0.000604699
 ENERGY RATIO  =          1.772439022
 TRUST RADIUS  =          0.200000000
 
 BFGS DELTA*GAMMA: 0.271E-03
 
 BFGS DELTA*DE2*DELTA: 0.801E-03
 
 *** ENTERING OPTIMIZATION CYCLE: 6 ***
 

 PROJECTED CARTESIAN GRADIENTS IN A.U.

  NO.  ATOM        X             Y             Z

    1  C       -0.005097      0.022176     -0.000208
    2  O       -0.004175     -0.031772      0.000271
    3  C        0.003974     -0.015947      0.000268
    4  C       -0.001982     -0.003151      0.000077
    5  H        0.002912     -0.011734      0.000083
    6  H       -0.008880     -0.004902     -0.000235
    7  H        0.000673     -0.007441     -0.000108
    8  H        0.032646      0.140036     -0.001298


 ACTIVE CARTESIAN GRADIENTS

              1          2          3          4          5          6
          -0.005776   0.025834  -0.000249  -0.006529  -0.057242   0.001029

              7          8          9         10         11         12
           0.021526  -0.059459   0.000744  -0.038483  -0.028399   0.000467

             13         14         15         16         17         18
           0.027648  -0.047592   0.000595  -0.022069  -0.012506  -0.093967


 FULL LOCAL GRADIENT

              1          2          3          4          5          6
          -0.148952  -0.013110   0.000032  -0.007277  -0.006867  -0.000900

              7          8          9         10         11         12
          -0.006422   0.005154  -0.000871  -0.008312  -0.004263  -0.000332

             13         14         15         16         17         18
          -0.010518   0.007776  -0.000675   0.003304  -0.003614   0.000460


 TANGENTIAL LOCAL GRADIENTS IN A.U.

              1          2          3          4          5          6
          -0.013110   0.000032  -0.007277  -0.006867  -0.000900  -0.006422

              7          8          9         10         11         12
           0.005154  -0.000871  -0.008312  -0.004263  -0.000332  -0.010518

             13         14         15         16         17
           0.007776  -0.000675   0.003304  -0.003614   0.000460

 COSANG =         0.902731927
 
 RMSQ FORCE :   0.0060608  MAXIMUM :   0.0003000  CONVERGED : NO
 MAX FORCE  :   0.0131100  MAXIMUM :   0.0004500  CONVERGED : NO
 RMSQ FORCE6:   0.0316419  MAXIMUM6:   0.0003000  CONVERGED : NO
 MAX FORCE6 :   0.1073854  MAXIMUM6:   0.0004500  CONVERGED : NO
 RMSQ DR    :   0.0134011  MAXIMUM :   0.0012000  CONVERGED : NO
 MAX DR     :   0.0285463  MAXIMUM :   0.0018000  CONVERGED : NO
 


 HESSIAN EIGENVALUES


                1           2           3           4           5           6
             0.06916     0.58686     0.99971     0.99998     1.00000     1.00000
 


                7           8           9          10          11          12
             1.00000     1.00000     1.00000     1.00000     1.00000     1.00000
 


               13          14          15          16          17
             1.00034     1.00248     1.07375     1.41322     2.08681
 


 LAMBDA FOR LMQA STEP: 0.00

  |TANGENTIAL STEP| =   0.116840  |PARALLEL STEP| =   0.001562


 STEP IN NORMAL COORDINATES

              1          2          3          4          5          6
          -0.029970   0.005208   0.000196  -0.053645  -0.017620  -0.004626

              7          8          9         10         11         12
          -0.040628   0.031683  -0.005482  -0.031220   0.008717  -0.001383

             13         14         15         16         17         18
          -0.065469   0.022172  -0.003989   0.014057  -0.019696  -0.020068

 DISPLACEMENT STEP IN ANGSTROM

  NO.  ATOM        X             Y             Z

    1  C       -0.013995      0.002071      0.000085
    2  O       -0.018290     -0.003155     -0.000475
    3  C       -0.002553      0.011732     -0.001254
    4  C        0.019024     -0.005021      0.000483
    5  H       -0.010746      0.005623     -0.000731
    6  H        0.030889     -0.006131      0.000482
    7  H        0.007107     -0.005700      0.000658
    8  H        0.037074     -0.011543      0.003851


 ACTIVE CARTESIAN DISPLACEMENT STEP

              1          2          3          4          5          6
          -0.029970   0.005208   0.000196  -0.053645  -0.017620  -0.004626

              7          8          9         10         11         12
          -0.040628   0.031683  -0.005482  -0.031220   0.008717  -0.001383

             13         14         15         16         17         18
          -0.065469   0.022172  -0.003989   0.014057  -0.019696  -0.020068
 
 PREDICTED ENERGY CHANGE: -0.000476539
 
 INTERPOLATION DISTANCE: 4.3706386209


 COORDINATES OF OPTIMIZATION STEP 6 IN ANGSTROM

  NO.  ATOM        X              Y              Z        Z-ATOM   MASS   TYPE

    1  C        -0.704371      -0.257295      -0.000038       6    12.011  QM
    2  O        -1.789349       0.336173      -0.001491       8    15.999  QM
    3  C         0.795666      -0.487633      -0.003530       6    12.011  QM
    4  C         1.746301       0.451012       0.001550       6    12.011  QM
    5  H         1.045352      -1.582398      -0.002001       1     1.008  QM
    6  H         2.811565       0.197078       0.001100       1     1.008  QM
    7  H         1.395150       1.481367       0.001417       1     1.008  QM
    8  H        -0.878365      -1.220046       0.012426       1     1.008  QM


 
 NEW SCF-ENERGY CALCULATED IN 11 CYCLES
 

 TOTAL ENERGY    =       -191.616993285

 ENERGY CHANGE =         -0.000726720
 ENERGY RATIO  =          1.524994153
 TRUST RADIUS  =          0.200000000
 
 BFGS DELTA*GAMMA: 0.932E-03
 
 BFGS DELTA*DE2*DELTA: 0.143E-02
 
 *** ENTERING OPTIMIZATION CYCLE: 7 ***
 

 PROJECTED CARTESIAN GRADIENTS IN A.U.

  NO.  ATOM        X             Y             Z

    1  C       -0.004891      0.016441     -0.000236
    2  O       -0.006173     -0.026878      0.000343
    3  C        0.001265     -0.014191      0.000372
    4  C       -0.000410     -0.002894      0.000111
    5  H        0.004196     -0.013559      0.000134
    6  H        0.000186     -0.005208     -0.000330
    7  H       -0.002242     -0.006558     -0.000151
    8  H        0.036385      0.134634     -0.001873


 ACTIVE CARTESIAN GRADIENTS

              1          2          3          4          5          6
          -0.005542   0.019190  -0.000282  -0.009157  -0.052604   0.001397

              7          8          9         10         11         12
           0.014324  -0.054828   0.001083  -0.040416  -0.027000   0.000661

             13         14         15         16         17         18
           0.023016  -0.048386   0.000878  -0.014945  -0.015591  -0.093977


 FULL LOCAL GRADIENT

              1          2          3          4          5          6
          -0.143548  -0.012096   0.000126   0.000654  -0.004332  -0.001142

              7          8          9         10         11         12
           0.000552   0.005136  -0.001027  -0.001557  -0.003782  -0.000492

             13         14         15         16         17         18
          -0.005068   0.010515  -0.000826  -0.003043   0.001177   0.005659


 TANGENTIAL LOCAL GRADIENTS IN A.U.

              1          2          3          4          5          6
          -0.012096   0.000126   0.000654  -0.004332  -0.001142   0.000552

              7          8          9         10         11         12
           0.005136  -0.001027  -0.001557  -0.003782  -0.000492  -0.005068

             13         14         15         16         17
           0.010515  -0.000826  -0.003043   0.001177   0.005659

 COSANG =         0.731598464
 
 RMSQ FORCE :   0.0047966  MAXIMUM :   0.0003000  CONVERGED : NO
 MAX FORCE  :   0.0120961  MAXIMUM :   0.0004500  CONVERGED : NO
 RMSQ FORCE6:   0.0088674  MAXIMUM6:   0.0003000  CONVERGED : NO
 MAX FORCE6 :   0.0280088  MAXIMUM6:   0.0004500  CONVERGED : NO
 RMSQ DR    :   0.0275419  MAXIMUM :   0.0012000  CONVERGED : NO
 MAX DR     :   0.0654687  MAXIMUM :   0.0018000  CONVERGED : NO
 


 HESSIAN EIGENVALUES


                1           2           3           4           5           6
             0.05792     0.44247     0.99958     0.99995     1.00000     1.00000
 


                7           8           9          10          11          12
             1.00000     1.00000     1.00000     1.00000     1.00000     1.00041
 


               13          14          15          16          17
             1.00125     1.01852     1.12743     1.38265     1.93983
 


 LAMBDA FOR LMQA STEP: 0.00

  |TANGENTIAL STEP| =   0.029899  |PARALLEL STEP| =   0.000102


 STEP IN NORMAL COORDINATES

              1          2          3          4          5          6
           0.008696  -0.010905   0.000225   0.015168  -0.010708  -0.001176

              7          8          9         10         11         12
           0.000513  -0.001804  -0.000868  -0.006673  -0.010354  -0.000540

             13         14         15         16         17         18
          -0.002796   0.011560  -0.000736  -0.000882   0.000406   0.007348

 DISPLACEMENT STEP IN ANGSTROM

  NO.  ATOM        X             Y             Z

    1  C        0.004061     -0.004888      0.000099
    2  O        0.005246      0.000085     -0.000154
    3  C       -0.005802      0.003177     -0.000174
    4  C       -0.004115     -0.002288     -0.000006
    5  H       -0.002751      0.008708     -0.000255
    6  H        0.000346      0.000245      0.000049
    7  H        0.003876      0.003312      0.000331
    8  H       -0.002154      0.001201      0.000771


 ACTIVE CARTESIAN DISPLACEMENT STEP

              1          2          3          4          5          6
           0.008696  -0.010905   0.000225   0.015168  -0.010708  -0.001176

              7          8          9         10         11         12
           0.000513  -0.001804  -0.000868  -0.006673  -0.010354  -0.000540

             13         14         15         16         17         18
          -0.002796   0.011560  -0.000736  -0.000882   0.000406   0.007348
 
 PREDICTED ENERGY CHANGE: -0.000236297
 
 INTERPOLATION DISTANCE: 4.3706386209


 COORDINATES OF OPTIMIZATION STEP 7 IN ANGSTROM

  NO.  ATOM        X              Y              Z        Z-ATOM   MASS   TYPE

    1  C        -0.700310      -0.262183       0.000061       6    12.011  QM
    2  O        -1.784104       0.336258      -0.001645       8    15.999  QM
    3  C         0.789864      -0.484456      -0.003705       6    12.011  QM
    4  C         1.742186       0.448724       0.001544       6    12.011  QM
    5  H         1.042601      -1.573690      -0.002256       1     1.008  QM
    6  H         2.811911       0.197324       0.001149       1     1.008  QM
    7  H         1.399026       1.484679       0.001747       1     1.008  QM
    8  H        -0.880518      -1.218845       0.013197       1     1.008  QM
[truncated: 2,023,491 more chars]
