# Supplementary material for: Constrained Structure Minimizations on Hyperspheres for Minimum Energy Path Following
Source: J Chem Inf Model. 2025 Apr 1;65(7):3488–501. doi: 10.1021/acs.jcim.4c02351 (PMC12004539; doi:10.1021/acs.jcim.4c02351)
Supplement: Supplementary file 1 — ci4c02351_si_001.zip [file ci4c02351_si_001.zip › data_availability/rxn15/outputs/SADDLE/10/rxn15-sad.mol]

    8
 TRAJECTORY GEOMETRY    -191.690563
  C      0.595450   -0.366673    0.000021
  O      1.734381    0.103394   -0.000020
  C     -0.642324    0.444233    0.000025
  C     -1.857852   -0.151025   -0.000018
  H     -0.522192    1.535267   -0.000011
  H     -2.790178    0.423928   -0.000017
  H     -1.944471   -1.246239   -0.000057
  H      0.423838   -1.478731    0.000059
    8
 TRAJECTORY GEOMETRY    -191.676545
  C     -0.578875    0.197611    0.000197
  O     -1.776115   -0.046736   -0.000241
  C      0.714746   -0.545304   -0.000033
  C      1.766548    0.306048   -0.000025
  H      0.857462   -1.628699   -0.000188
  H      2.817618    0.031930   -0.000148
  H      1.529115    1.376677    0.000066
  H     -0.347462    1.239076    0.000954
    8
 TRAJECTORY GEOMETRY    -191.667996
  C     -0.719699   -0.407694    0.000275
  O     -1.639712    0.403890   -0.000488
  C      0.757721   -0.486503   -0.000507
  C      1.676320    0.489987    0.000178
  H      1.069653   -1.539623   -0.000812
  H      2.740309    0.234857   -0.000005
  H      1.376784    1.535815    0.000886
  H     -1.058862   -1.391298    0.002086
    8
 TRAJECTORY GEOMETRY    -191.633420
  C     -0.610384    0.042029    0.001078
  O     -1.839769    0.087845   -0.002238
  C      0.756711   -0.593564   -0.000042
  C      1.745669    0.351441   -0.000970
  H      1.034303   -1.642588    0.001426
  H      2.810124    0.107631    0.000022
  H      1.480883    1.424698   -0.003699
  H     -0.262449    0.976476    0.011125
    8
 TRAJECTORY GEOMETRY    -191.679225
  C     -0.721277   -0.189599    0.348555
  O     -1.633462   -0.071485   -0.477833
  C      0.658449   -0.346163   -0.191704
  C      1.763655    0.355596    0.141086
  H      0.626647   -0.979325   -1.092602
  H      2.642669    0.297840   -0.514242
  H      1.850351    1.030463    1.013255
  H     -0.894913   -0.241482    1.468895
    8
 TRAJECTORY GEOMETRY    -191.689219
  C     -0.647660    0.057333    0.179581
  O     -1.758889   -0.277487   -0.225742
  C      0.677600   -0.344331   -0.347448
  C      1.757836    0.256205    0.205253
  H      0.755369   -1.095063   -1.139841
  H      2.786973    0.087465   -0.126890
  H      1.604438    0.993208    1.006348
  H     -0.544062    0.776543    1.030791
    8
 TRAJECTORY GEOMETRY    -191.686190
  C     -0.639151    0.052532    0.172825
  O     -1.774336   -0.225116   -0.206045
  C      0.686098   -0.377275   -0.339322
  C      1.750068    0.269411    0.186159
  H      0.817433   -1.221663   -1.014641
  H      2.792602    0.084028   -0.083866
  H      1.554930    1.096137    0.869201
  H     -0.474565    0.793423    0.982436
    8
 TRAJECTORY GEOMETRY    -191.633420
  C     -0.610384    0.042029    0.001078
  O     -1.839769    0.087845   -0.002238
  C      0.756711   -0.593564   -0.000042
  C      1.745669    0.351441   -0.000970
  H      1.034303   -1.642588    0.001426
  H      2.810124    0.107631    0.000022
  H      1.480883    1.424698   -0.003699
  H     -0.262449    0.976476    0.011125
    8
 TRAJECTORY GEOMETRY    -191.682590
  C     -0.632777    0.054528    0.152379
  O     -1.789541   -0.194241   -0.174873
  C      0.695158   -0.402329   -0.338291
  C      1.743865    0.276078    0.180402
  H      0.865425   -1.302153   -0.923080
  H      2.794602    0.081870   -0.050721
  H      1.526546    1.156770    0.785801
  H     -0.423498    0.835158    0.903844
    8
 TRAJECTORY GEOMETRY    -191.678894
  C     -0.627367    0.066432    0.126719
  O     -1.800410   -0.180592   -0.136207
  C      0.702354   -0.416879   -0.341859
  C      1.740567    0.274905    0.182334
  H      0.895959   -1.360377   -0.845091
  H      2.796576    0.073492   -0.012060
  H      1.507410    1.196238    0.714105
  H     -0.386132    0.898624    0.799079
    8
 TRAJECTORY GEOMETRY    -191.675300
  C     -0.625428    0.072406    0.111029
  O     -1.808840   -0.164445   -0.111302
  C      0.707359   -0.430896   -0.336928
  C      1.739717    0.276625    0.179535
  H      0.923200   -1.407102   -0.760970
  H      2.798508    0.065906    0.005207
  H      1.499501    1.232260    0.646238
  H     -0.359234    0.944187    0.713140
    8
 TRAJECTORY GEOMETRY    -191.633420
  C     -0.610384    0.042029    0.001078
  O     -1.839769    0.087845   -0.002238
  C      0.756711   -0.593564   -0.000042
  C      1.745669    0.351441   -0.000970
  H      1.034303   -1.642588    0.001426
  H      2.810124    0.107631    0.000022
  H      1.480883    1.424698   -0.003699
  H     -0.262449    0.976476    0.011125
    8
 TRAJECTORY GEOMETRY    -191.672035
  C     -0.623224    0.078278    0.095369
  O     -1.815105   -0.149450   -0.087772
  C      0.712166   -0.445604   -0.329464
  C      1.738762    0.278625    0.177423
  H      0.942606   -1.446362   -0.686599
  H      2.799517    0.064041    0.019316
  H      1.493917    1.260524    0.585075
  H     -0.337954    0.983709    0.627660
    8
 TRAJECTORY GEOMETRY    -191.669130
  C     -0.621688    0.082010    0.083449
  O     -1.820067   -0.133608   -0.070234
  C      0.716415   -0.460441   -0.318210
  C      1.738459    0.281729    0.173562
  H      0.957964   -1.479462   -0.616481
  H      2.800556    0.065485    0.026190
  H      1.490952    1.285142    0.526579
  H     -0.321696    1.011762    0.554923
    8
 TRAJECTORY GEOMETRY    -191.666590
  C     -0.620155    0.084789    0.072179
  O     -1.824114   -0.118212   -0.054269
  C      0.720512   -0.475113   -0.305981
  C      1.738026    0.285600    0.168937
  H      0.970183   -1.507402   -0.553395
  H      2.801605    0.067890    0.032702
  H      1.488048    1.305879    0.474205
  H     -0.307921    1.033785    0.486754
    8
 TRAJECTORY GEOMETRY    -191.633420
  C     -0.610384    0.042029    0.001078
  O     -1.839769    0.087845   -0.002238
  C      0.756711   -0.593564   -0.000042
  C      1.745669    0.351441   -0.000970
  H      1.034303   -1.642588    0.001426
  H      2.810124    0.107631    0.000022
  H      1.480883    1.424698   -0.003699
  H     -0.262449    0.976476    0.011125
    8
 TRAJECTORY GEOMETRY    -191.664357
  C     -0.618840    0.085586    0.063689
  O     -1.827581   -0.102088   -0.043375
  C      0.724031   -0.489422   -0.290962
  C      1.737803    0.290342    0.162860
  H      0.981012   -1.531554   -0.494372
  H      2.802032    0.072523    0.033032
  H      1.486972    1.323930    0.424217
  H     -0.296843    1.047065    0.432435
    8
 TRAJECTORY GEOMETRY    -191.662400
  C     -0.617613    0.085958    0.055074
  O     -1.830570   -0.086961   -0.032751
  C      0.727604   -0.502865   -0.275970
  C      1.737583    0.295312    0.156467
  H      0.989442   -1.552012   -0.442309
  H      2.802712    0.076897    0.034803
  H      1.485507    1.339070    0.380350
  H     -0.287352    1.056906    0.380202
    8
 TRAJECTORY GEOMETRY    -191.660645
  C     -0.616888    0.085424    0.048071
  O     -1.833204   -0.072548   -0.024394
  C      0.730947   -0.514962   -0.260399
  C      1.737763    0.300339    0.149487
  H      0.996500   -1.568976   -0.395170
  H      2.803781    0.080538    0.034825
  H      1.484474    1.352287    0.340529
  H     -0.279690    1.062916    0.334090
    8
 TRAJECTORY GEOMETRY    -191.633420
  C     -0.610384    0.042029    0.001078
  O     -1.839769    0.087845   -0.002238
  C      0.756711   -0.593564   -0.000042
  C      1.745669    0.351441   -0.000970
  H      1.034303   -1.642588    0.001426
  H      2.810124    0.107631    0.000022
  H      1.480883    1.424698   -0.003699
  H     -0.262449    0.976476    0.011125
    8
 TRAJECTORY GEOMETRY    -191.659045
  C     -0.616181    0.084063    0.042142
  O     -1.835576   -0.058599   -0.018014
  C      0.733970   -0.526076   -0.244469
  C      1.737973    0.305413    0.142081
  H      1.002763   -1.583512   -0.352407
  H      2.804632    0.084396    0.033214
  H      1.483853    1.363692    0.304222
  H     -0.273308    1.065540    0.294872
    8
 TRAJECTORY GEOMETRY    -191.657566
  C     -0.615498    0.082261    0.036468
  O     -1.837437   -0.045531   -0.012386
  C      0.736690   -0.535918   -0.228753
  C      1.738152    0.310212    0.134579
  H      1.007935   -1.595458   -0.314216
  H      2.805229    0.087964    0.031740
  H      1.483294    1.373134    0.271786
  H     -0.268132    1.066078    0.259408
    8
 TRAJECTORY GEOMETRY    -191.656177
  C     -0.615050    0.080005    0.031681
  O     -1.839000   -0.033232   -0.008029
  C      0.739192   -0.544620   -0.213214
  C      1.738459    0.314779    0.126856
  H      1.012331   -1.605244   -0.279981
  H      2.805922    0.091034    0.029782
  H      1.482862    1.381283    0.242590
  H     -0.264013    1.064736    0.228515
    8
 TRAJECTORY GEOMETRY    -191.633420
  C     -0.610384    0.042029    0.001078
  O     -1.839769    0.087845   -0.002238
  C      0.756711   -0.593564   -0.000042
  C      1.745669    0.351441   -0.000970
  H      1.034303   -1.642588    0.001426
  H      2.810124    0.107631    0.000022
  H      1.480883    1.424698   -0.003699
  H     -0.262449    0.976476    0.011125
    8
 TRAJECTORY GEOMETRY    -191.654858
  C     -0.614670    0.077723    0.027543
  O     -1.840422   -0.021839   -0.004506
  C      0.741532   -0.552439   -0.198547
  C      1.738754    0.319040    0.119483
  H      1.016263   -1.613847   -0.249085
  H      2.806521    0.093849    0.027494
  H      1.482519    1.388526    0.216168
  H     -0.260528    1.062378    0.201400
    8
 TRAJECTORY GEOMETRY    -191.653589
  C     -0.614240    0.074833    0.023974
  O     -1.841598   -0.011102   -0.001892
  C      0.743551   -0.559063   -0.183973
  C      1.739151    0.323018    0.111817
  H      1.019418   -1.620433   -0.221691
  H      2.807103    0.096200    0.025190
  H      1.482246    1.394483    0.192662
  H     -0.257956    1.058889    0.177876
    8
 TRAJECTORY GEOMETRY    -191.652367
  C     -0.613816    0.071946    0.020836
  O     -1.842633   -0.001188    0.000135
  C      0.745373   -0.564914   -0.170141
  C      1.739554    0.326717    0.104422
  H      1.022148   -1.625940   -0.197182
  H      2.807617    0.098222    0.022828
  H      1.482029    1.399649    0.171554
  H     -0.255949    1.054816    0.157375
    8
 TRAJECTORY GEOMETRY    -191.633420
  C     -0.610384    0.042029    0.001078
  O     -1.839769    0.087845   -0.002238
  C      0.756711   -0.593564   -0.000042
  C      1.745669    0.351441   -0.000970
  H      1.034303   -1.642588    0.001426
  H      2.810124    0.107631    0.000022
  H      1.480883    1.424698   -0.003699
  H     -0.262449    0.976476    0.011125
    8
 TRAJECTORY GEOMETRY    -191.651185
  C     -0.613446    0.069083    0.018015
  O     -1.843338    0.007886    0.001704
  C      0.746969   -0.569791   -0.156833
  C      1.739920    0.329978    0.097105
  H      1.024379   -1.630202   -0.175470
  H      2.807993    0.099952    0.020706
  H      1.481858    1.403798    0.152817
  H     -0.254570    1.050240    0.139331
    8
 TRAJECTORY GEOMETRY    -191.650044
  C     -0.613163    0.066262    0.015621
  O     -1.843873    0.016201    0.002808
  C      0.748370   -0.573986   -0.144259
  C      1.740319    0.332946    0.090047
  H      1.026254   -1.633632   -0.156143
  H      2.808371    0.101376    0.018651
  H      1.481730    1.407350    0.136057
  H     -0.253605    1.045506    0.123638
    8
 TRAJECTORY GEOMETRY    -191.648941
  C     -0.612903    0.063564    0.013584
  O     -1.844265    0.023775    0.003545
  C      0.749618   -0.577540   -0.132415
  C      1.740705    0.335585    0.083259
  H      1.027810   -1.636357   -0.138958
  H      2.808684    0.102561    0.016731
  H      1.481613    1.410338    0.121099
  H     -0.253001    1.040720    0.109983
    8
 TRAJECTORY GEOMETRY    -191.633420
  C     -0.610384    0.042029    0.001078
  O     -1.839769    0.087845   -0.002238
  C      0.756711   -0.593564   -0.000042
  C      1.745669    0.351441   -0.000970
  H      1.034303   -1.642588    0.001426
  H      2.810124    0.107631    0.000022
  H      1.480883    1.424698   -0.003699
  H     -0.262449    0.976476    0.011125
    8
 TRAJECTORY GEOMETRY    -191.647879
  C     -0.612683    0.061046    0.011874
  O     -1.844474    0.030615    0.003918
  C      0.750681   -0.580450   -0.121142
  C      1.741108    0.337886    0.076628
  H      1.029042   -1.638386   -0.123794
  H      2.808942    0.103493    0.014965
  H      1.481517    1.412761    0.107826
  H     -0.252787    1.035872    0.098250
    8
 TRAJECTORY GEOMETRY    -191.646862
  C     -0.612465    0.058655    0.010396
  O     -1.844615    0.036850    0.004151
  C      0.751608   -0.583046   -0.110825
  C      1.741457    0.339996    0.070522
  H      1.030110   -1.640086   -0.110205
  H      2.809187    0.104299    0.013321
  H      1.481428    1.414910    0.095907
  H     -0.252671    1.031342    0.087866
    8
 TRAJECTORY GEOMETRY    -191.645887
  C     -0.612244    0.056434    0.009155
  O     -1.844661    0.042455    0.004159
  C      0.752393   -0.585131   -0.101119
  C      1.741808    0.341810    0.064654
  H      1.030937   -1.641286   -0.098196
  H      2.809403    0.104921    0.011845
  H      1.481362    1.416634    0.085326
  H     -0.252803    1.026947    0.078918
    8
 TRAJECTORY GEOMETRY    -191.633420
  C     -0.610384    0.042029    0.001078
  O     -1.839769    0.087845   -0.002238
  C      0.756711   -0.593564   -0.000042
  C      1.745669    0.351441   -0.000970
  H      1.034303   -1.642588    0.001426
  H      2.810124    0.107631    0.000022
  H      1.480883    1.424698   -0.003699
  H     -0.262449    0.976476    0.011125
    8
 TRAJECTORY GEOMETRY    -191.644958
  C     -0.612104    0.054513    0.008081
  O     -1.844563    0.047435    0.004046
  C      0.753079   -0.586801   -0.092089
  C      1.742115    0.343310    0.059111
  H      1.031616   -1.642185   -0.087555
  H      2.809572    0.105438    0.010542
  H      1.481310    1.418038    0.075926
  H     -0.253093    1.022724    0.071091
    8
 TRAJECTORY GEOMETRY    -191.644077
  C     -0.611860    0.052669    0.007192
  O     -1.844547    0.051964    0.003838
  C      0.753657   -0.588269   -0.083804
  C      1.742441    0.344710    0.053975
  H      1.032154   -1.642851   -0.078066
  H      2.809721    0.105841    0.009353
  H      1.481259    1.419232    0.067515
  H     -0.253431    1.018838    0.064237
    8
 TRAJECTORY GEOMETRY    -191.643244
  C     -0.611701    0.051117    0.006419
  O     -1.844379    0.055951    0.003559
  C      0.754129   -0.589416   -0.076117
  C      1.742734    0.345847    0.049143
  H      1.032579   -1.643288   -0.069666
  H      2.809834    0.106170    0.008316
  H      1.481219    1.420174    0.060051
  H     -0.253884    1.015141    0.058258
