# Supplementary material for: Constrained Structure Minimizations on Hyperspheres for Minimum Energy Path Following
Source: J Chem Inf Model. 2025 Apr 1;65(7):3488–501. doi: 10.1021/acs.jcim.4c02351 (PMC12004539; doi:10.1021/acs.jcim.4c02351)
Supplement: Supplementary file 1 — ci4c02351_si_001.zip [file ci4c02351_si_001.zip › data_availability/rxn15/outputs/IRC/rxn15-irc.out]

 Executing /home/jasa/demon/6.2.4/object.mpi/deMon.6.2.4.mpi.

node10
node10
node10
node10
node10
node10
node10
node10
node10
node10
node10
node10
node10
node10
node10
node10
node10
node10
node10
node10
node10
node10
node10
node10
(node10:0,1,2,3,4,5,6,7,8,9,10,11,12,13,14,15,16,17,18,19,20,21,22,23)

real	16m50.186s
user	333m51.048s
sys	69m36.732s
19M	.
 ******************************************************************************
 ******************************************************************************
 ***                                                                        ***
 ***                              PROGRAM deMon2k                           ***
 ***                                                                        ***
 ***                        (VERSION 6.2.2, Jun. 2022)                      ***
 ***                                                                        ***
 ***     COPYRIGHT (C) BY THE INTERNATIONAL DEMON DEVELOPERS COMMUNITY      ***
 ***                                                                        ***
 ***  AUTHORS: A.M. Koster, G. Geudtner, A. Alvarez-Ibarra, M.C. Amirani,   ***
 ***           P. Calaminici, A.A.M. Carranza, M.E. Casida, J. Carmona-     ***
 ***           Espindola, J. Cuny, F.A. Delesma, R. Delgado-Venegas, V.D.   ***
 ***           Dominguez, R. Flores-Moreno, G.U. Gamboa, A. Goursot, T.     ***
 ***           Heine, K. Hermann, A. Ipatov, F. Janetzko, A. de la Lande,   ***
 ***           F. Louisnard, J. Martin del Campo, N. Pedroza Montero, L.G.  ***
 ***           M. Pettersson, D. Mejia-Rodriguez, J. Reveles, J. Vasquez-   ***
 ***           Perez, A. Vela, B. Zuniga-Gutierrez and D.R. Salahub         ***
 ***                                                                        ***
 ******************************************************************************
 ******************************************************************************
                                                                                

 FIRST TIMING           DATE: THU JAN 18 05:07:49 2024  TOTAL TIME:       0.071
                                                                                

 INITIALIZATION                   STEP TIME:     0.034  TOTAL TIME:       0.107

 ******************************************************************************

 IRC FORWARD RXN14

 ******************************************************************************

 
 *** THE RESTART FILE WILL BE READ ***
 
 
 *** MOLECULAR SIMULATION DATA ***
 
 MOLECULAR CHARGE: 0
 NUMBER OF ATOMS: 8
 MOLECULAR SIMULATION TYPE: QM ONLY
 
 *** MOLECULAR QM DATA ***
 
 MULTIPLICITY: 1
 NUMBER OF QM ATOMS: 8
 NUMBER OF ELECTRONS: 30
 
 *** SCF OPTIONS ***
 
 SCF THEORY: RESTRICTED KOHN-SHAM (RKS)
 DIAGONALIZER: RS
 START GUESS: RESTART DENSITY
 SCF TOLERANCE: 0.100E-08
 POTENTIAL DENSITY: FITTED DENSITY
 NUMBER OF SCF ITERATIONS: 1000
 DIIS ACCELERATION: ON
 XC-POTENTIAL: PBE96 - PBE
 GRID TECHNIQUE: FIXED
 GRID PRUNING: ON
 GRID METHOD: DIRECT
 GRID TYPE: (99,590)p
 ATOMIC WEIGHT FUNCTION: BECKE SCREENED
 RADIAL QUADRATURE TYPE: EULER-MACLAURIN
 SCF METHODE: DIRECT & DOUBLE ASYMPTOTIC EXPANSION
 FREEZE AUXILIARY FUNCTIONS: OFF
 ANALYTICAL FIT SOLVER: DIAGONAL SVD
 SVD THRESHOLD: 0.100E-05
 SCF SCREENING: 0.333E-11
 SYMMETRY USE: NONE
 ROTATION OF THE ANGULAR GRIDS: OFF
 SCF PRINTING UNTIL CYCLE 0
 SPHERICAL ORBITALS WILL BE USED
 
 *** INTRINSIC REACTION COORDINATE OPTIONS ***
 
 STEP DIRECTION: FORWARD
 MAXIMUM IRC STEP: 0.100
 INITIAL ENERGY DECREASE: 0.00
 IRC PATH IN MASS WEIGHTED COORDINATES
 
 *** IRC PATH OPTIMIZATION OPTIONS ***
 
 NUMBER OF OPTIMIZATION STEPS: 50
 MAXIMUM OPTIMIZATION STEP: 0.300
 OPTMIZATION TOLERANCE: 0.100E-04
 HESSIAN UPDATE: BFGS
 STEP TYPE: LEVENBERG-MARQUARDT
 THE START HESSIAN IS READ FROM THE RESTART FILE
 NO WEIGHT DERIVATIVES WILL BE USED
 
 *** ACTIVATED INTERFACE PORTS ***
 
 FILE deMon.mol WILL BE WRITTEN
 
 
 *** GEOMETRY ***


 INPUT ORIENTATION IN ANGSTROM

  NO.  ATOM        X            Y            Z      Z-ATOM   MASS   TYPE OPTXYZ

    1  C         0.000000     0.000000     0.000000     6    12.011  QM       
    2  O         0.000000     0.000000     1.226974     8    15.999  QM       
    3  C         1.251189     0.000000    -0.835965     6    12.011  QM       
    4  C         1.850170    -1.121864    -1.278896     6    12.011  QM       
    5  H        -0.967920     0.014726    -0.573650     1     1.008  QM       
    6  H         2.768156    -1.078044    -1.875526     1     1.008  QM       
    7  H         1.449265    -2.116785    -1.049248     1     1.008  QM       
    8  H         1.663742     0.991344    -1.076741     1     1.008  QM       


 
 
 *** ERI STATISTIC ***
 
 Est. Integrated ERIs: 1528120
 Est. Asymptotic ERIS: 0
                                                                                

 INPUT                            STEP TIME:     0.052  TOTAL TIME:       0.159
 
 *** THE INPUT ORIENTATION IS USED ***
 
 POINT GROUP: C1
 
 GROUP ORDER: 1


 STANDARD ORIENTATION IN ANGSTROM

  NO.  ATOM        X              Y              Z        Z-ATOM   MASS   TYPE

    1  C         0.683080       0.293916       0.355219       6    12.011  QM
    2  O         1.576887      -0.331469      -0.206448       8    15.999  QM
    3  C        -0.701272       0.462993      -0.209841       6    12.011  QM
    4  C        -1.722767      -0.371572       0.061441       6    12.011  QM
    5  H         0.869333       0.797431       1.344128       1     1.008  QM
    6  H        -2.713484      -0.219429      -0.381185       1     1.008  QM
    7  H        -1.597594      -1.237501       0.723129       1     1.008  QM
    8  H        -0.842816       1.329212      -0.873592       1     1.008  QM
                                                                                

 SYMMETRY ANALYSIS                STEP TIME:     0.000  TOTAL TIME:       0.164
 
 
 GENERAL BASIS SET: (DZVP-GGA)
 
 NUMBER OF SHELLS: 36
 NUMBER OF ORBITALS: 80
 NUMBER OF PRIMITIVE GAUSSIAN EXPONENTS: 84
 
 
 GENERAL AUXIS SET: (GEN-A2*)
 
 NUMBER OF AUXILIARY FUNCTION SETS: 44
 NUMBER OF AUXILIARY FUNCTION SHELLS: 108
 NUMBER OF AUXILIARY FUNCTION: 460
 
 
 
 *** WARNING IN INVCDERI ***
 
 *** 13 COULOMB EIGENVALUES ARE QUENCHED ***
                                                                                

 MPI AUXILIARY FUNCTION FIT       STEP TIME:     0.064  TOTAL TIME:       0.235  
                                                                                

 CORE INTEGRALS                   STEP TIME:     0.071  TOTAL TIME:       0.238
                                                                                

 FIXED GRID GENERATION            STEP TIME:     0.001  TOTAL TIME:       0.280

 CYCLE:    1    EUPPER =     -267.561074714930    CDMIX =        0.300000000000
 CYCLE:    1    ELOWER =     -461.323641288348    SHIFT =        0.000000000000
 CYCLE:    1    EXC    =      -26.128131104467    ERCDC =       16.073872132658
 CYCLE:    1    ETOTAL =     -293.689205819396    ERROR =      193.762566573418

 CYCLE:    2    EUPPER =     -267.561056035783    CDMIX =        0.300000000000
 CYCLE:    2    ELOWER =     -267.561056035995    SHIFT =        0.000000000000
 CYCLE:    2    EXC    =      -26.128136708251    ERCDC =        0.000013105386
 CYCLE:    2    ETOTAL =     -293.689192744034    ERROR =        0.000000000212

 CYCLE:    3    EUPPER =     -267.561064890632    CDMIX =        0.300000000000
 CYCLE:    3    ELOWER =     -267.561064890660    SHIFT =        0.000000000000
 CYCLE:    3    EXC    =      -26.128137974484    ERCDC =        0.000003761531
 CYCLE:    3    ETOTAL =     -293.689202865116    ERROR =        0.000000000027

 CYCLE:    4    EUPPER =     -267.561064948162    CDMIX =        0.300000000000
 CYCLE:    4    ELOWER =     -267.561064948169    SHIFT =        0.000000000000
 CYCLE:    4    EXC    =      -26.128140871231    EDIIS =        0.000001491591
 CYCLE:    4    ETOTAL =     -293.689205819394    ERROR =        0.000000000007

 CYCLE:    5    EUPPER =     -267.561068014231    CDMIX =        0.200000000000
 CYCLE:    5    ELOWER =     -267.561068014240    SHIFT =        0.000000000000
 CYCLE:    5    EXC    =      -26.128139770582    EDIIS =        0.000003200207
 CYCLE:    5    ETOTAL =     -293.689207784812    ERROR =        0.000000000010

 CYCLE:    6    EUPPER =     -267.561065697628    CDMIX =        0.200000000000
 CYCLE:    6    ELOWER =     -267.561065697631    SHIFT =        0.000000000000
 CYCLE:    6    EXC    =      -26.128139351813    EDIIS =        0.000001562590
 CYCLE:    6    ETOTAL =     -293.689205049440    ERROR =        0.000000000003
 
 DIIS FAILED
 

 CYCLE:    7    EUPPER =     -267.561065743726    CDMIX =        0.200000000000
 CYCLE:    7    ELOWER =     -267.561065743728    SHIFT =        0.000000000000
 CYCLE:    7    EXC    =      -26.128139496640    ERCDC =        0.000000710592
 CYCLE:    7    ETOTAL =     -293.689205240366    ERROR =        0.000000000001
 
 DIIS FAILED
 

 CYCLE:    8    EUPPER =     -267.561065839312    CDMIX =        0.100000000000
 CYCLE:    8    ELOWER =     -267.561065839312    SHIFT =        0.000000000000
 CYCLE:    8    EXC    =      -26.128139980364    ERCDC =        0.000000462159
 CYCLE:    8    ETOTAL =     -293.689205819675    ERROR =        0.000000000000
 
 *** SCF CONVERGED ***
 

 ELECTRONIC CORE ENERGY      =       -461.323699230
 ELECTRONIC COULOMB ENERGY   =        193.762633390
 ELECTRONIC HARTREE ENERGY   =       -267.561065839

 EXCHANGE ENERGY             =        -25.157703264
 CORRELATION ENERGY          =         -0.970436716
 EXCHANGE-CORRELATION ENERGY =        -26.128139980

 ELECTRONIC SCF ENERGY       =       -293.689205820
 NUCLEAR-REPULSION ENERGY    =        102.013166230
 TOTAL SCF ENERGY            =       -191.676039590
                                                                                

 SCF ITERATION                    STEP TIME:     0.567  TOTAL TIME:       0.869
 
 
 
 *************************************
 *** INTRINSIC REACTION COORDINATE ***
 *************************************


 MOLECULE ORIENTATION OF IRC START STRUCTURE IN ANGSTROM

  NO.  ATOM        X              Y              Z        Z-ATOM   MASS   TYPE

    1  C         0.000000       0.000000       0.000000       6    12.011  QM
    2  O         0.000000       0.000000       1.226974       8    15.999  QM
    3  C         1.251189       0.000000      -0.835965       6    12.011  QM
    4  C         1.850170      -1.121864      -1.278896       6    12.011  QM
    5  H        -0.967920       0.014726      -0.573650       1     1.008  QM
    6  H         2.768156      -1.078044      -1.875526       1     1.008  QM
    7  H         1.449265      -2.116785      -1.049248       1     1.008  QM
    8  H         1.663742       0.991344      -1.076741       1     1.008  QM


 
 THE START HESSIAN WAS READ FROM THE RESTART FILE

  ANGLE =       1.55  COS_ANGLE =       0.03


 IRC COORDINATES OF STEP 1 IN ANGSTROM

  NO.  ATOM        X              Y              Z        Z-ATOM   MASS   TYPE

    1  C         0.000341       0.005814      -0.000012       6    12.011  QM
    2  O         0.000489      -0.005317       1.226939       8    15.999  QM
    3  C         1.249250       0.000198      -0.839253       6    12.011  QM
    4  C         1.851602      -1.122678      -1.274928       6    12.011  QM
    5  H        -0.967550       0.039466      -0.573110       1     1.008  QM
    6  H         2.764366      -1.079411      -1.879590       1     1.008  QM
    7  H         1.457871      -2.117444      -1.032746       1     1.008  QM
    8  H         1.652785       0.991104      -1.097119       1     1.008  QM


 RMSQ FORCE :   0.0001110  MAXIMUM :   0.0000100  CONVERGED :NO 
 MAX FORCE  :   0.0003499  MAXIMUM :   0.0000150  CONVERGED :NO 

 NUMBER OF CONSTRAINED OPTIMIZATION CYCLES: 1
 
 TOTAL ENERGY = -191.676050408602
 
 
 CURRENT SPLINE LENGTH: 0.053 AMU^1/2*ANGSTROM
 IRC COORDINATE: 0.053 AMU^1/2*ANGSTROM

  ANGLE =       0.05  COS_ANGLE =       1.00


 IRC COORDINATES OF STEP 2 IN ANGSTROM

  NO.  ATOM        X              Y              Z        Z-ATOM   MASS   TYPE

    1  C         0.000631       0.011664      -0.000097       6    12.011  QM
    2  O         0.001167      -0.010698       1.226690       8    15.999  QM
    3  C         1.247151       0.000386      -0.842504       6    12.011  QM
    4  C         1.852993      -1.123443      -1.270781       6    12.011  QM
    5  H        -0.967177       0.064356      -0.572104       1     1.008  QM
    6  H         2.760798      -1.080895      -1.882915       1     1.008  QM
    7  H         1.466229      -2.117839      -1.016396       1     1.008  QM
    8  H         1.641874       0.990572      -1.116725       1     1.008  QM


 RMSQ FORCE :   0.0002200  MAXIMUM :   0.0000100  CONVERGED :NO 
 MAX FORCE  :   0.0006967  MAXIMUM :   0.0000150  CONVERGED :NO 

 NUMBER OF CONSTRAINED OPTIMIZATION CYCLES: 2
 
 TOTAL ENERGY = -191.676082431446
 
 
 CURRENT SPLINE LENGTH: 0.053 AMU^1/2*ANGSTROM
 IRC COORDINATE: 0.106 AMU^1/2*ANGSTROM

  ANGLE =       0.04  COS_ANGLE =       1.00


 IRC COORDINATES OF STEP 3 IN ANGSTROM

  NO.  ATOM        X              Y              Z        Z-ATOM   MASS   TYPE

    1  C         0.001196       0.017414      -0.000102       6    12.011  QM
    2  O         0.001673      -0.016086       1.226433       8    15.999  QM
    3  C         1.245176       0.000732      -0.845785       6    12.011  QM
    4  C         1.854232      -1.124167      -1.266643       6    12.011  QM
    5  H        -0.966173       0.088534      -0.571032       1     1.008  QM
    6  H         2.756669      -1.082812      -1.886765       1     1.008  QM
    7  H         1.474509      -2.117895      -0.999446       1     1.008  QM
    8  H         1.630724       0.989843      -1.136895       1     1.008  QM


 RMSQ FORCE :   0.0003300  MAXIMUM :   0.0000100  CONVERGED :NO 
 MAX FORCE  :   0.0010363  MAXIMUM :   0.0000150  CONVERGED :NO 

 NUMBER OF CONSTRAINED OPTIMIZATION CYCLES: 2
 
 TOTAL ENERGY = -191.676135271293
 
 
 CURRENT SPLINE LENGTH: 0.053 AMU^1/2*ANGSTROM
 IRC COORDINATE: 0.159 AMU^1/2*ANGSTROM

  ANGLE =       0.02  COS_ANGLE =       1.00


 IRC COORDINATES OF STEP 4 IN ANGSTROM

  NO.  ATOM        X              Y              Z        Z-ATOM   MASS   TYPE

    1  C         0.001820       0.023159      -0.000099       6    12.011  QM
    2  O         0.002233      -0.021508       1.226079       8    15.999  QM
    3  C         1.243097       0.001105      -0.849121       6    12.011  QM
    4  C         1.855426      -1.124837      -1.262409       6    12.011  QM
    5  H        -0.964927       0.112568      -0.569668       1     1.008  QM
    6  H         2.752548      -1.084958      -1.890315       1     1.008  QM
    7  H         1.482658      -2.117664      -0.982504       1     1.008  QM
    8  H         1.619650       0.988796      -1.156709       1     1.008  QM


 RMSQ FORCE :   0.0004347  MAXIMUM :   0.0000100  CONVERGED :NO 
 MAX FORCE  :   0.0013667  MAXIMUM :   0.0000150  CONVERGED :NO 

 NUMBER OF CONSTRAINED OPTIMIZATION CYCLES: 1
 
 TOTAL ENERGY = -191.676208372391
 
 
 CURRENT SPLINE LENGTH: 0.053 AMU^1/2*ANGSTROM
 IRC COORDINATE: 0.212 AMU^1/2*ANGSTROM

  ANGLE =       0.04  COS_ANGLE =       1.00


 IRC COORDINATES OF STEP 5 IN ANGSTROM

  NO.  ATOM        X              Y              Z        Z-ATOM   MASS   TYPE

    1  C         0.002414       0.028944      -0.000090       6    12.011  QM
    2  O         0.002853      -0.026950       1.225667       8    15.999  QM
    3  C         1.240941       0.001460      -0.852470       6    12.011  QM
    4  C         1.856628      -1.125489      -1.258141       6    12.011  QM
    5  H        -0.963507       0.136613      -0.568043       1     1.008  QM
    6  H         2.748622      -1.087140      -1.893377       1     1.008  QM
    7  H         1.490729      -2.117263      -0.965896       1     1.008  QM
    8  H         1.608505       0.987434      -1.176375       1     1.008  QM


 RMSQ FORCE :   0.0005360  MAXIMUM :   0.0000100  CONVERGED :NO 
 MAX FORCE  :   0.0016815  MAXIMUM :   0.0000150  CONVERGED :NO 

 NUMBER OF CONSTRAINED OPTIMIZATION CYCLES: 3
 
 TOTAL ENERGY = -191.676301082245
 
 
 CURRENT SPLINE LENGTH: 0.053 AMU^1/2*ANGSTROM
 IRC COORDINATE: 0.265 AMU^1/2*ANGSTROM

  ANGLE =       0.03  COS_ANGLE =       1.00


 IRC COORDINATES OF STEP 6 IN ANGSTROM

  NO.  ATOM        X              Y              Z        Z-ATOM   MASS   TYPE

    1  C         0.003102       0.034725      -0.000023       6    12.011  QM
    2  O         0.003432      -0.032390       1.225194       8    15.999  QM
    3  C         1.238743       0.001788      -0.855841       6    12.011  QM
    4  C         1.857814      -1.126084      -1.253867       6    12.011  QM
    5  H        -0.961821       0.160565      -0.566157       1     1.008  QM
    6  H         2.744623      -1.089440      -1.896464       1     1.008  QM
    7  H         1.498838      -2.116623      -0.949215       1     1.008  QM
    8  H         1.597357       0.985729      -1.195879       1     1.008  QM


 RMSQ FORCE :   0.0006336  MAXIMUM :   0.0000100  CONVERGED :NO 
 MAX FORCE  :   0.0019866  MAXIMUM :   0.0000150  CONVERGED :NO 

 NUMBER OF CONSTRAINED OPTIMIZATION CYCLES: 2
 
 TOTAL ENERGY = -191.676412598948
 
 
 CURRENT SPLINE LENGTH: 0.053 AMU^1/2*ANGSTROM
 IRC COORDINATE: 0.318 AMU^1/2*ANGSTROM

  ANGLE =       0.02  COS_ANGLE =       1.00


 IRC COORDINATES OF STEP 7 IN ANGSTROM

  NO.  ATOM        X              Y              Z        Z-ATOM   MASS   TYPE

    1  C         0.003879       0.040490       0.000082       6    12.011  QM
    2  O         0.003970      -0.037825       1.224685       8    15.999  QM
    3  C         1.236511       0.002128      -0.859236       6    12.011  QM
    4  C         1.858980      -1.126651      -1.249589       6    12.011  QM
    5  H        -0.959745       0.184394      -0.564051       1     1.008  QM
    6  H         2.740538      -1.091903      -1.899485       1     1.008  QM
    7  H         1.506970      -2.115774      -0.932550       1     1.008  QM
    8  H         1.586121       0.983743      -1.215317       1     1.008  QM


 RMSQ FORCE :   0.0007290  MAXIMUM :   0.0000100  CONVERGED :NO 
 MAX FORCE  :   0.0022813  MAXIMUM :   0.0000150  CONVERGED :NO 

 NUMBER OF CONSTRAINED OPTIMIZATION CYCLES: 2
 
 TOTAL ENERGY = -191.676542081896
 
 
 CURRENT SPLINE LENGTH: 0.053 AMU^1/2*ANGSTROM
 IRC COORDINATE: 0.370 AMU^1/2*ANGSTROM

  ANGLE =       0.01  COS_ANGLE =       1.00


 IRC COORDINATES OF STEP 8 IN ANGSTROM

  NO.  ATOM        X              Y              Z        Z-ATOM   MASS   TYPE

    1  C         0.004743       0.046221       0.000196       6    12.011  QM
    2  O         0.004544      -0.043300       1.224077       8    15.999  QM
    3  C         1.234239       0.002557      -0.862681       6    12.011  QM
    4  C         1.860051      -1.127170      -1.245208       6    12.011  QM
    5  H        -0.957428       0.207883      -0.561731       1     1.008  QM
    6  H         2.736409      -1.094668      -1.902223       1     1.008  QM
    7  H         1.514857      -2.114607      -0.915766       1     1.008  QM
    8  H         1.574945       0.981513      -1.234561       1     1.008  QM


 RMSQ FORCE :   0.0008190  MAXIMUM :   0.0000100  CONVERGED :NO 
 MAX FORCE  :   0.0025613  MAXIMUM :   0.0000150  CONVERGED :NO 

 NUMBER OF CONSTRAINED OPTIMIZATION CYCLES: 3
 
 TOTAL ENERGY = -191.676688609851
 
 
 CURRENT SPLINE LENGTH: 0.053 AMU^1/2*ANGSTROM
 IRC COORDINATE: 0.423 AMU^1/2*ANGSTROM

  ANGLE =       0.03  COS_ANGLE =       1.00


 IRC COORDINATES OF STEP 9 IN ANGSTROM

  NO.  ATOM        X              Y              Z        Z-ATOM   MASS   TYPE

    1  C         0.005650       0.051985       0.000355       6    12.011  QM
    2  O         0.005094      -0.048771       1.223425       8    15.999  QM
    3  C         1.231926       0.002929      -0.866140       6    12.011  QM
    4  C         1.861128      -1.127647      -1.240835       6    12.011  QM
    5  H        -0.954915       0.231265      -0.559138       1     1.008  QM
    6  H         2.732268      -1.097483      -1.904892       1     1.008  QM
    7  H         1.522826      -2.113238      -0.899032       1     1.008  QM
    8  H         1.563784       0.978963      -1.253656       1     1.008  QM


 RMSQ FORCE :   0.0009042  MAXIMUM :   0.0000100  CONVERGED :NO 
 MAX FORCE  :   0.0028229  MAXIMUM :   0.0000150  CONVERGED :NO 

 NUMBER OF CONSTRAINED OPTIMIZATION CYCLES: 2
 
 TOTAL ENERGY = -191.676851245974
 
 
 CURRENT SPLINE LENGTH: 0.053 AMU^1/2*ANGSTROM
 IRC COORDINATE: 0.476 AMU^1/2*ANGSTROM

  ANGLE =       0.02  COS_ANGLE =       1.00


 IRC COORDINATES OF STEP 10 IN ANGSTROM

  NO.  ATOM        X              Y              Z        Z-ATOM   MASS   TYPE

    1  C         0.006646       0.057702       0.000527       6    12.011  QM
    2  O         0.005666      -0.054272       1.222688       8    15.999  QM
    3  C         1.229572       0.003395      -0.869648       6    12.011  QM
    4  C         1.862120      -1.128081      -1.236380       6    12.011  QM
    5  H        -0.952088       0.254349      -0.556330       1     1.008  QM
    6  H         2.728094      -1.100612      -1.907283       1     1.008  QM
    7  H         1.530593      -2.111587      -0.882208       1     1.008  QM
    8  H         1.552661       0.976165      -1.272558       1     1.008  QM


 RMSQ FORCE :   0.0009851  MAXIMUM :   0.0000100  CONVERGED :NO 
 MAX FORCE  :   0.0030693  MAXIMUM :   0.0000150  CONVERGED :NO 

 NUMBER OF CONSTRAINED OPTIMIZATION CYCLES: 3
 
 TOTAL ENERGY = -191.677028948033
 
 
 CURRENT SPLINE LENGTH: 0.053 AMU^1/2*ANGSTROM
 IRC COORDINATE: 0.529 AMU^1/2*ANGSTROM

  ANGLE =       0.01  COS_ANGLE =       1.00


 IRC COORDINATES OF STEP 11 IN ANGSTROM

  NO.  ATOM        X              Y              Z        Z-ATOM   MASS   TYPE

    1  C         0.007680       0.063426       0.000713       6    12.011  QM
    2  O         0.006269      -0.059791       1.221876       8    15.999  QM
    3  C         1.227165       0.003860      -0.873190       6    12.011  QM
    4  C         1.863070      -1.128466      -1.231871       6    12.011  QM
    5  H        -0.949108       0.277228      -0.553248       1     1.008  QM
    6  H         2.723954      -1.103890      -1.909408       1     1.008  QM
    7  H         1.538273      -2.109677      -0.865404       1     1.008  QM
    8  H         1.541616       0.973111      -1.291227       1     1.008  QM


 RMSQ FORCE :   0.0010600  MAXIMUM :   0.0000100  CONVERGED :NO 
 MAX FORCE  :   0.0032965  MAXIMUM :   0.0000150  CONVERGED :NO 

 NUMBER OF CONSTRAINED OPTIMIZATION CYCLES: 3
 
 TOTAL ENERGY = -191.677220657232
 
 
 CURRENT SPLINE LENGTH: 0.053 AMU^1/2*ANGSTROM
 IRC COORDINATE: 0.582 AMU^1/2*ANGSTROM

  ANGLE =       0.02  COS_ANGLE =       1.00


 IRC COORDINATES OF STEP 12 IN ANGSTROM

  NO.  ATOM        X              Y              Z        Z-ATOM   MASS   TYPE

    1  C         0.008762       0.069156       0.000952       6    12.011  QM
    2  O         0.006852      -0.065302       1.221010       8    15.999  QM
    3  C         1.224721       0.004293      -0.876752       6    12.011  QM
    4  C         1.864020      -1.128819      -1.227358       6    12.011  QM
    5  H        -0.945907       0.300035      -0.549926       1     1.008  QM
    6  H         2.719800      -1.107225      -1.911454       1     1.008  QM
    7  H         1.545968      -2.107573      -0.848660       1     1.008  QM
    8  H         1.530571       0.969797      -1.309734       1     1.008  QM


 RMSQ FORCE :   0.0011307  MAXIMUM :   0.0000100  CONVERGED :NO 
 MAX FORCE  :   0.0035107  MAXIMUM :   0.0000150  CONVERGED :NO 

 NUMBER OF CONSTRAINED OPTIMIZATION CYCLES: 3
 
 TOTAL ENERGY = -191.677425296070
 
 
 CURRENT SPLINE LENGTH: 0.053 AMU^1/2*ANGSTROM
 IRC COORDINATE: 0.635 AMU^1/2*ANGSTROM

  ANGLE =       0.02  COS_ANGLE =       1.00


 IRC COORDINATES OF STEP 13 IN ANGSTROM

  NO.  ATOM        X              Y              Z        Z-ATOM   MASS   TYPE

    1  C         0.009906       0.074879       0.001224       6    12.011  QM
    2  O         0.007428      -0.070821       1.220081       8    15.999  QM
    3  C         1.222239       0.004733      -0.880340       6    12.011  QM
    4  C         1.864934      -1.129128      -1.222819       6    12.011  QM
    5  H        -0.942470       0.322637      -0.546356       1     1.008  QM
    6  H         2.715634      -1.110732      -1.913340       1     1.008  QM
    7  H         1.553622      -2.105231      -0.831895       1     1.008  QM
    8  H         1.519570       0.966210      -1.328054       1     1.008  QM


 RMSQ FORCE :   0.0011968  MAXIMUM :   0.0000100  CONVERGED :NO 
 MAX FORCE  :   0.0037076  MAXIMUM :   0.0000150  CONVERGED :NO 

 NUMBER OF CONSTRAINED OPTIMIZATION CYCLES: 2
 
 TOTAL ENERGY = -191.677641751803
 
 
 CURRENT SPLINE LENGTH: 0.053 AMU^1/2*ANGSTROM
 IRC COORDINATE: 0.688 AMU^1/2*ANGSTROM

  ANGLE =       0.01  COS_ANGLE =       1.00


 IRC COORDINATES OF STEP 14 IN ANGSTROM

  NO.  ATOM        X              Y              Z        Z-ATOM   MASS   TYPE

    1  C         0.011106       0.080589       0.001517       6    12.011  QM
    2  O         0.008023      -0.076354       1.219076       8    15.999  QM
    3  C         1.219716       0.005192      -0.883962       6    12.011  QM
    4  C         1.865793      -1.129393      -1.218231       6    12.011  QM
    5  H        -0.938828       0.345010      -0.542535       1     1.008  QM
    6  H         2.711468      -1.114414      -1.914991       1     1.008  QM
    7  H         1.561182      -2.102619      -0.815102       1     1.008  QM
    8  H         1.508639       0.962395      -1.346131       1     1.008  QM


 RMSQ FORCE :   0.0012567  MAXIMUM :   0.0000100  CONVERGED :NO 
 MAX FORCE  :   0.0038845  MAXIMUM :   0.0000150  CONVERGED :NO 

 NUMBER OF CONSTRAINED OPTIMIZATION CYCLES: 4
 
 TOTAL ENERGY = -191.677868895870
 
 
 CURRENT SPLINE LENGTH: 0.053 AMU^1/2*ANGSTROM
 IRC COORDINATE: 0.741 AMU^1/2*ANGSTROM

  ANGLE =       0.02  COS_ANGLE =       1.00


 IRC COORDINATES OF STEP 15 IN ANGSTROM

  NO.  ATOM        X              Y              Z        Z-ATOM   MASS   TYPE

    1  C         0.012356       0.086287       0.001840       6    12.011  QM
    2  O         0.008628      -0.081895       1.218000       8    15.999  QM
    3  C         1.217157       0.005660      -0.887614       6    12.011  QM
    4  C         1.866610      -1.129614      -1.213603       6    12.011  QM
    5  H        -0.935002       0.367161      -0.538475       1     1.008  QM
    6  H         2.707311      -1.118250      -1.916448       1     1.008  QM
    7  H         1.568658      -2.099770      -0.798275       1     1.008  QM
    8  H         1.497788       0.958369      -1.364006       1     1.008  QM


 RMSQ FORCE :   0.0013124  MAXIMUM :   0.0000100  CONVERGED :NO 
 MAX FORCE  :   0.0040457  MAXIMUM :   0.0000150  CONVERGED :NO 

 NUMBER OF CONSTRAINED OPTIMIZATION CYCLES: 4
 
 TOTAL ENERGY = -191.678105626025
 
 
 CURRENT SPLINE LENGTH: 0.053 AMU^1/2*ANGSTROM
 IRC COORDINATE: 0.794 AMU^1/2*ANGSTROM

  ANGLE =       0.01  COS_ANGLE =       1.00


 IRC COORDINATES OF STEP 16 IN ANGSTROM

  NO.  ATOM        X              Y              Z        Z-ATOM   MASS   TYPE

    1  C         0.013633       0.091966       0.002163       6    12.011  QM
    2  O         0.009302      -0.087466       1.216824       8    15.999  QM
    3  C         1.214548       0.006165      -0.891304       6    12.011  QM
    4  C         1.867351      -1.129784      -1.208880       6    12.011  QM
    5  H        -0.931061       0.389040      -0.534157       1     1.008  QM
    6  H         2.703207      -1.122294      -1.917534       1     1.008  QM
    7  H         1.575912      -2.096626      -0.781470       1     1.008  QM
    8  H         1.487083       0.954166      -1.381556       1     1.008  QM


 RMSQ FORCE :   0.0013608  MAXIMUM :   0.0000100  CONVERGED :NO 
 MAX FORCE  :   0.0041860  MAXIMUM :   0.0000150  CONVERGED :NO 

 NUMBER OF CONSTRAINED OPTIMIZATION CYCLES: 3
 
 TOTAL ENERGY = -191.678350867631
 
 
 CURRENT SPLINE LENGTH: 0.053 AMU^1/2*ANGSTROM
 IRC COORDINATE: 0.847 AMU^1/2*ANGSTROM

  ANGLE =       0.02  COS_ANGLE =       1.00


 IRC COORDINATES OF STEP 17 IN ANGSTROM

  NO.  ATOM        X              Y              Z        Z-ATOM   MASS   TYPE

    1  C         0.014961       0.097638       0.002523       6    12.011  QM
    2  O         0.009971      -0.093034       1.215586       8    15.999  QM
    3  C         1.211904       0.006657      -0.895016       6    12.011  QM
    4  C         1.868063      -1.129912      -1.204140       6    12.011  QM
    5  H        -0.926921       0.410743      -0.529597       1     1.008  QM
    6  H         2.699109      -1.126442      -1.918477       1     1.008  QM
    7  H         1.583129      -2.093278      -0.764638       1     1.008  QM
    8  H         1.476432       0.949759      -1.398914       1     1.008  QM


 RMSQ FORCE :   0.0014056  MAXIMUM :   0.0000100  CONVERGED :NO 
 MAX FORCE  :   0.0043100  MAXIMUM :   0.0000150  CONVERGED :NO 

 NUMBER OF CONSTRAINED OPTIMIZATION CYCLES: 5
 
 TOTAL ENERGY = -191.678603593137
 
 
 CURRENT SPLINE LENGTH: 0.053 AMU^1/2*ANGSTROM
 IRC COORDINATE: 0.900 AMU^1/2*ANGSTROM

  ANGLE =       0.02  COS_ANGLE =       1.00


 IRC COORDINATES OF STEP 18 IN ANGSTROM

  NO.  ATOM        X              Y              Z        Z-ATOM   MASS   TYPE

    1  C         0.016317       0.103290       0.002894       6    12.011  QM
    2  O         0.010694      -0.098622       1.214255       8    15.999  QM
    3  C         1.209219       0.007173      -0.898760       6    12.011  QM
    4  C         1.868703      -1.129990      -1.199329       6    12.011  QM
    5  H        -0.922662       0.432166      -0.524789       1     1.008  QM
    6  H         2.695065      -1.130770      -1.919100       1     1.008  QM
    7  H         1.590172      -2.089659      -0.747778       1     1.008  QM
    8  H         1.465943       0.945188      -1.415983       1     1.008  QM


 RMSQ FORCE :   0.0014446  MAXIMUM :   0.0000100  CONVERGED :NO 
 MAX FORCE  :   0.0044160  MAXIMUM :   0.0000150  CONVERGED :NO 

 NUMBER OF CONSTRAINED OPTIMIZATION CYCLES: 3
 
 TOTAL ENERGY = -191.678862778576
 
 
 CURRENT SPLINE LENGTH: 0.053 AMU^1/2*ANGSTROM
 IRC COORDINATE: 0.953 AMU^1/2*ANGSTROM

  ANGLE =       0.02  COS_ANGLE =       1.00


 IRC COORDINATES OF STEP 19 IN ANGSTROM

  NO.  ATOM        X              Y              Z        Z-ATOM   MASS   TYPE

    1  C         0.017726       0.108934       0.003309       6    12.011  QM
    2  O         0.011396      -0.104196       1.212874       8    15.999  QM
    3  C         1.206501       0.007659      -0.902526       6    12.011  QM
    4  C         1.869337      -1.130034      -1.194508       6    12.011  QM
    5  H        -0.918211       0.453490      -0.519751       1     1.008  QM
    6  H         2.691001      -1.135174      -1.919664       1     1.008  QM
    7  H         1.597205      -2.085803      -0.731001       1     1.008  QM
    8  H         1.455456       0.940410      -1.432871       1     1.008  QM


 RMSQ FORCE :   0.0014778  MAXIMUM :   0.0000100  CONVERGED :NO 
 MAX FORCE  :   0.0045089  MAXIMUM :   0.0000150  CONVERGED :NO 

 NUMBER OF CONSTRAINED OPTIMIZATION CYCLES: 4
 
 TOTAL ENERGY = -191.679127437686
 
 
 CURRENT SPLINE LENGTH: 0.053 AMU^1/2*ANGSTROM
 IRC COORDINATE: 1.005 AMU^1/2*ANGSTROM

  ANGLE =       0.02  COS_ANGLE =       1.00


 IRC COORDINATES OF STEP 20 IN ANGSTROM

  NO.  ATOM        X              Y              Z        Z-ATOM   MASS   TYPE

    1  C         0.019153       0.114553       0.003720       6    12.011  QM
    2  O         0.012180      -0.109800       1.211385       8    15.999  QM
    3  C         1.203741       0.008184      -0.906321       6    12.011  QM
    4  C         1.869876      -1.130018      -1.189597       6    12.011  QM
    5  H        -0.913669       0.474473      -0.514464       1     1.008  QM
    6  H         2.687012      -1.139783      -1.919801       1     1.008  QM
    7  H         1.603977      -2.081708      -0.714165       1     1.008  QM
    8  H         1.445182       0.935516      -1.449424       1     1.008  QM


 RMSQ FORCE :   0.0015065  MAXIMUM :   0.0000100  CONVERGED :NO 
 MAX FORCE  :   0.0045784  MAXIMUM :   0.0000150  CONVERGED :NO 

 NUMBER OF CONSTRAINED OPTIMIZATION CYCLES: 3
 
 TOTAL ENERGY = -191.679396574427
 
 
 CURRENT SPLINE LENGTH: 0.053 AMU^1/2*ANGSTROM
 IRC COORDINATE: 1.058 AMU^1/2*ANGSTROM

  ANGLE =       0.02  COS_ANGLE =       1.00


 IRC COORDINATES OF STEP 21 IN ANGSTROM

  NO.  ATOM        X              Y              Z        Z-ATOM   MASS   TYPE

    1  C         0.020606       0.120156       0.004151       6    12.011  QM
    2  O         0.013000      -0.115406       1.209811       8    15.999  QM
    3  C         1.200941       0.008698      -0.910131       6    12.011  QM
    4  C         1.870362      -1.129960      -1.184645       6    12.011  QM
    5  H        -0.909011       0.495279      -0.508936       1     1.008  QM
    6  H         2.683107      -1.144498      -1.919668       1     1.008  QM
    7  H         1.610665      -2.077323      -0.697327       1     1.008  QM
    8  H         1.435024       0.930469      -1.465690       1     1.008  QM


 RMSQ FORCE :   0.0015301  MAXIMUM :   0.0000100  CONVERGED :NO 
 MAX FORCE  :   0.0046350  MAXIMUM :   0.0000150  CONVERGED :NO 

 NUMBER OF CONSTRAINED OPTIMIZATION CYCLES: 3
 
 TOTAL ENERGY = -191.679669313574
 
 
 CURRENT SPLINE LENGTH: 0.053 AMU^1/2*ANGSTROM
 IRC COORDINATE: 1.111 AMU^1/2*ANGSTROM

  ANGLE =       0.01  COS_ANGLE =       1.00


 IRC COORDINATES OF STEP 22 IN ANGSTROM

  NO.  ATOM        X              Y              Z        Z-ATOM   MASS   TYPE

    1  C         0.022094       0.125739       0.004613       6    12.011  QM
    2  O         0.013836      -0.121008       1.208167       8    15.999  QM
    3  C         1.198098       0.009190      -0.913965       6    12.011  QM
    4  C         1.870822      -1.129854      -1.179656       6    12.011  QM
    5  H        -0.904182       0.515953      -0.503153       1     1.008  QM
    6  H         2.679227      -1.149296      -1.919344       1     1.008  QM
    7  H         1.617230      -2.072734      -0.680574       1     1.008  QM
    8  H         1.424940       0.925278      -1.481699       1     1.008  QM


 RMSQ FORCE :   0.0015491  MAXIMUM :   0.0000100  CONVERGED :NO 
 MAX FORCE  :   0.0046790  MAXIMUM :   0.0000150  CONVERGED :NO 

 NUMBER OF CONSTRAINED OPTIMIZATION CYCLES: 3
 
 TOTAL ENERGY = -191.679944786331
 
 
 CURRENT SPLINE LENGTH: 0.053 AMU^1/2*ANGSTROM
 IRC COORDINATE: 1.164 AMU^1/2*ANGSTROM

  ANGLE =       0.02  COS_ANGLE =       1.00


 IRC COORDINATES OF STEP 23 IN ANGSTROM

  NO.  ATOM        X              Y              Z        Z-ATOM   MASS   TYPE

    1  C         0.023606       0.131303       0.005092       6    12.011  QM
    2  O         0.014708      -0.126610       1.206443       8    15.999  QM
    3  C         1.195212       0.009668      -0.917818       6    12.011  QM
    4  C         1.871236      -1.129701      -1.174624       6    12.011  QM
    5  H        -0.899230       0.536464      -0.497129       1     1.008  QM
    6  H         2.675417      -1.154179      -1.918760       1     1.008  QM
    7  H         1.623669      -2.067911      -0.663855       1     1.008  QM
    8  H         1.414979       0.919961      -1.497412       1     1.008  QM


 RMSQ FORCE :   0.0015634  MAXIMUM :   0.0000100  CONVERGED :NO 
 MAX FORCE  :   0.0047077  MAXIMUM :   0.0000150  CONVERGED :NO 

 NUMBER OF CONSTRAINED OPTIMIZATION CYCLES: 3
 
 TOTAL ENERGY = -191.680222150490
 
 
 CURRENT SPLINE LENGTH: 0.053 AMU^1/2*ANGSTROM
 IRC COORDINATE: 1.217 AMU^1/2*ANGSTROM

  ANGLE =       0.02  COS_ANGLE =       1.00


 IRC COORDINATES OF STEP 24 IN ANGSTROM

  NO.  ATOM        X              Y              Z        Z-ATOM   MASS   TYPE

    1  C         0.025152       0.136856       0.005599       6    12.011  QM
    2  O         0.015596      -0.132214       1.204645       8    15.999  QM
    3  C         1.192301       0.010133      -0.921675       6    12.011  QM
    4  C         1.871596      -1.129500      -1.169572       6    12.011  QM
    5  H        -0.894103       0.556698      -0.490874       1     1.008  QM
    6  H         2.671646      -1.159190      -1.917975       1     1.008  QM
    7  H         1.630047      -2.062850      -0.647089       1     1.008  QM
    8  H         1.405123       0.914503      -1.512934       1     1.008  QM


 RMSQ FORCE :   0.0015741  MAXIMUM :   0.0000100  CONVERGED :NO 
 MAX FORCE  :   0.0047184  MAXIMUM :   0.0000150  CONVERGED :NO 

 NUMBER OF CONSTRAINED OPTIMIZATION CYCLES: 5
 
 TOTAL ENERGY = -191.680500622464
 
 
 CURRENT SPLINE LENGTH: 0.053 AMU^1/2*ANGSTROM
 IRC COORDINATE: 1.270 AMU^1/2*ANGSTROM

  ANGLE =       0.01  COS_ANGLE =       1.00


 IRC COORDINATES OF STEP 25 IN ANGSTROM

  NO.  ATOM        X              Y              Z        Z-ATOM   MASS   TYPE

    1  C         0.026732       0.142372       0.006121       6    12.011  QM
    2  O         0.016526      -0.137818       1.202756       8    15.999  QM
    3  C         1.189360       0.010603      -0.925542       6    12.011  QM
    4  C         1.871892      -1.129252      -1.164467       6    12.011  QM
    5  H        -0.888882       0.576748      -0.484402       1     1.008  QM
    6  H         2.667898      -1.164317      -1.916950       1     1.008  QM
    7  H         1.636283      -2.057513      -0.630320       1     1.008  QM
    8  H         1.395359       0.908938      -1.528183       1     1.008  QM


 RMSQ FORCE :   0.0015809  MAXIMUM :   0.0000100  CONVERGED :NO 
 MAX FORCE  :   0.0047218  MAXIMUM :   0.0000150  CONVERGED :NO 

 NUMBER OF CONSTRAINED OPTIMIZATION CYCLES: 8
 
 TOTAL ENERGY = -191.680779573119
 
 
 CURRENT SPLINE LENGTH: 0.053 AMU^1/2*ANGSTROM
 IRC COORDINATE: 1.323 AMU^1/2*ANGSTROM

  ANGLE =       0.02  COS_ANGLE =       1.00


 IRC COORDINATES OF STEP 26 IN ANGSTROM

  NO.  ATOM        X              Y              Z        Z-ATOM   MASS   TYPE

    1  C         0.028341       0.147885       0.006680       6    12.011  QM
    2  O         0.017464      -0.143414       1.200808       8    15.999  QM
    3  C         1.186379       0.011024      -0.929430       6    12.011  QM
    4  C         1.872168      -1.128958      -1.159347       6    12.011  QM
    5  H        -0.883515       0.596639      -0.477720       1     1.008  QM
    6  H         2.664226      -1.169469      -1.915710       1     1.008  QM
    7  H         1.642439      -2.051979      -0.613647       1     1.008  QM
    8  H         1.385702       0.903240      -1.543174       1     1.008  QM


 RMSQ FORCE :   0.0015823  MAXIMUM :   0.0000100  CONVERGED :NO 
 MAX FORCE  :   0.0047001  MAXIMUM :   0.0000150  CONVERGED :NO 

 NUMBER OF CONSTRAINED OPTIMIZATION CYCLES: 4
 
 TOTAL ENERGY = -191.681058035623
 
 
 CURRENT SPLINE LENGTH: 0.053 AMU^1/2*ANGSTROM
 IRC COORDINATE: 1.376 AMU^1/2*ANGSTROM

  ANGLE =       0.01  COS_ANGLE =       1.00


 IRC COORDINATES OF STEP 27 IN ANGSTROM

  NO.  ATOM        X              Y              Z        Z-ATOM   MASS   TYPE

    1  C         0.029966       0.153347       0.007238       6    12.011  QM
    2  O         0.018471      -0.149010       1.198757       8    15.999  QM
    3  C         1.183358       0.011459      -0.933315       6    12.011  QM
    4  C         1.872368      -1.128614      -1.154161       6    12.011  QM
    5  H        -0.878038       0.616336      -0.470807       1     1.008  QM
    6  H         2.660642      -1.174752      -1.914153       1     1.008  QM
    7  H         1.648373      -2.046192      -0.597010       1     1.008  QM
    8  H         1.376174       0.897485      -1.557872       1     1.008  QM


 RMSQ FORCE :   0.0015802  MAXIMUM :   0.0000100  CONVERGED :NO 
 MAX FORCE  :   0.0046788  MAXIMUM :   0.0000150  CONVERGED :NO 

 NUMBER OF CONSTRAINED OPTIMIZATION CYCLES: 3
 
 TOTAL ENERGY = -191.681335465055
 
 
 CURRENT SPLINE LENGTH: 0.053 AMU^1/2*ANGSTROM
 IRC COORDINATE: 1.429 AMU^1/2*ANGSTROM

  ANGLE =       0.02  COS_ANGLE =       1.00


 IRC COORDINATES OF STEP 28 IN ANGSTROM

  NO.  ATOM        X              Y              Z        Z-ATOM   MASS   TYPE

    1  C         0.031614       0.158792       0.007817       6    12.011  QM
    2  O         0.019505      -0.154597       1.196634       8    15.999  QM
    3  C         1.180297       0.011855      -0.937216       6    12.011  QM
    4  C         1.872530      -1.128224      -1.148942       6    12.011  QM
    5  H        -0.872410       0.635889      -0.463653       1     1.008  QM
    6  H         2.657144      -1.180058      -1.912338       1     1.008  QM
    7  H         1.654170      -2.040206      -0.580456       1     1.008  QM
    8  H         1.366756       0.891650      -1.572294       1     1.008  QM


 RMSQ FORCE :   0.0015749  MAXIMUM :   0.0000100  CONVERGED :NO 
 MAX FORCE  :   0.0046372  MAXIMUM :   0.0000150  CONVERGED :NO 

 NUMBER OF CONSTRAINED OPTIMIZATION CYCLES: 3
 
 TOTAL ENERGY = -191.681611241967
 
 
 CURRENT SPLINE LENGTH: 0.053 AMU^1/2*ANGSTROM
 IRC COORDINATE: 1.482 AMU^1/2*ANGSTROM

  ANGLE =       0.02  COS_ANGLE =       1.00


 IRC COORDINATES OF STEP 29 IN ANGSTROM

  NO.  ATOM        X              Y              Z        Z-ATOM   MASS   TYPE

    1  C         0.033309       0.164212       0.008443       6    12.011  QM
    2  O         0.020538      -0.160167       1.194440       8    15.999  QM
    3  C         1.177205       0.012210      -0.941127       6    12.011  QM
    4  C         1.872655      -1.127778      -1.143717       6    12.011  QM
    5  H        -0.866599       0.655235      -0.456285       1     1.008  QM
    6  H         2.653660      -1.185441      -1.910427       1     1.008  QM
    7  H         1.659936      -2.033972      -0.563838       1     1.008  QM
    8  H         1.357448       0.885709      -1.586461       1     1.008  QM


 RMSQ FORCE :   0.0015648  MAXIMUM :   0.0000100  CONVERGED :NO 
 MAX FORCE  :   0.0045934  MAXIMUM :   0.0000150  CONVERGED :NO 

 NUMBER OF CONSTRAINED OPTIMIZATION CYCLES: 4
 
 TOTAL ENERGY = -191.681884788887
 
 
 CURRENT SPLINE LENGTH: 0.053 AMU^1/2*ANGSTROM
 IRC COORDINATE: 1.535 AMU^1/2*ANGSTROM

  ANGLE =       0.02  COS_ANGLE =       1.00


 IRC COORDINATES OF STEP 30 IN ANGSTROM

  NO.  ATOM        X              Y              Z        Z-ATOM   MASS   TYPE

    1  C         0.035020       0.169639       0.009095       6    12.011  QM
    2  O         0.021585      -0.165722       1.192189       8    15.999  QM
    3  C         1.174064       0.012496      -0.945037       6    12.011  QM
    4  C         1.872768      -1.127293      -1.138490       6    12.011  QM
    5  H        -0.860666       0.674517      -0.448702       1     1.008  QM
    6  H         2.650285      -1.190810      -1.908243       1     1.008  QM
    7  H         1.665679      -2.027519      -0.547397       1     1.008  QM
    8  H         1.348204       0.879658      -1.600377       1     1.008  QM


 RMSQ FORCE :   0.0015509  MAXIMUM :   0.0000100  CONVERGED :NO 
 MAX FORCE  :   0.0045278  MAXIMUM :   0.0000150  CONVERGED :NO 

 NUMBER OF CONSTRAINED OPTIMIZATION CYCLES: 4
 
 TOTAL ENERGY = -191.682155535168
 
 
 CURRENT SPLINE LENGTH: 0.053 AMU^1/2*ANGSTROM
 IRC COORDINATE: 1.588 AMU^1/2*ANGSTROM

  ANGLE =       0.02  COS_ANGLE =       1.00


 IRC COORDINATES OF STEP 31 IN ANGSTROM

  NO.  ATOM        X              Y              Z        Z-ATOM   MASS   TYPE

    1  C         0.036760       0.174989       0.009740       6    12.011  QM
    2  O         0.022695      -0.171270       1.189838       8    15.999  QM
    3  C         1.170891       0.012806      -0.948943       6    12.011  QM
    4  C         1.872797      -1.126760      -1.133190       6    12.011  QM
    5  H        -0.854576       0.693603      -0.440910       1     1.008  QM
    6  H         2.646983      -1.196263      -1.905781       1     1.008  QM
    7  H         1.671133      -2.020854      -0.530974       1     1.008  QM
    8  H         1.339052       0.873603      -1.614025       1     1.008  QM


 RMSQ FORCE :   0.0015351  MAXIMUM :   0.0000100  CONVERGED :NO 
 MAX FORCE  :   0.0044579  MAXIMUM :   0.0000150  CONVERGED :NO 

 NUMBER OF CONSTRAINED OPTIMIZATION CYCLES: 3
 
 TOTAL ENERGY = -191.682422985247
 
 
 CURRENT SPLINE LENGTH: 0.053 AMU^1/2*ANGSTROM
 IRC COORDINATE: 1.640 AMU^1/2*ANGSTROM

  ANGLE =       0.01  COS_ANGLE =       1.00


 IRC COORDINATES OF STEP 32 IN ANGSTROM

  NO.  ATOM        X              Y              Z        Z-ATOM   MASS   TYPE

    1  C         0.038530       0.180312       0.010412       6    12.011  QM
    2  O         0.023829      -0.176802       1.187415       8    15.999  QM
    3  C         1.167682       0.013077      -0.952854       6    12.011  QM
    4  C         1.872782      -1.126175      -1.127867       6    12.011  QM
    5  H        -0.848331       0.712503      -0.432909       1     1.008  QM
    6  H         2.643750      -1.201759      -1.903089       1     1.008  QM
    7  H         1.676479      -2.013958      -0.514609       1     1.008  QM
    8  H         1.330017       0.867473      -1.627424       1     1.008  QM


 RMSQ FORCE :   0.0015154  MAXIMUM :   0.0000100  CONVERGED :NO 
 MAX FORCE  :   0.0043786  MAXIMUM :   0.0000150  CONVERGED :NO 

 NUMBER OF CONSTRAINED OPTIMIZATION CYCLES: 3
 
 TOTAL ENERGY = -191.682686653172
 
 
 CURRENT SPLINE LENGTH: 0.053 AMU^1/2*ANGSTROM
 IRC COORDINATE: 1.693 AMU^1/2*ANGSTROM

  ANGLE =       0.01  COS_ANGLE =       1.00


 IRC COORDINATES OF STEP 33 IN ANGSTROM

  NO.  ATOM        X              Y              Z        Z-ATOM   MASS   TYPE

    1  C         0.040334       0.185612       0.011114       6    12.011  QM
    2  O         0.024975      -0.182315       1.184927       8    15.999  QM
    3  C         1.164438       0.013302      -0.956767       6    12.011  QM
    4  C         1.872734      -1.125544      -1.122530       6    12.011  QM
    5  H        -0.841919       0.731253      -0.424711       1     1.008  QM
    6  H         2.640586      -1.207271      -1.900209       1     1.008  QM
    7  H         1.681739      -2.006854      -0.498318       1     1.008  QM
    8  H         1.321050       0.861263      -1.640600       1     1.008  QM


 RMSQ FORCE :   0.0014918  MAXIMUM :   0.0000100  CONVERGED :NO 
 MAX FORCE  :   0.0042892  MAXIMUM :   0.0000150  CONVERGED :NO 

 NUMBER OF CONSTRAINED OPTIMIZATION CYCLES: 3
 
 TOTAL ENERGY = -191.682946092621
 
 
 CURRENT SPLINE LENGTH: 0.053 AMU^1/2*ANGSTROM
 IRC COORDINATE: 1.746 AMU^1/2*ANGSTROM

  ANGLE =       0.01  COS_ANGLE =       1.00


 IRC COORDINATES OF STEP 34 IN ANGSTROM

  NO.  ATOM        X              Y              Z        Z-ATOM   MASS   TYPE

    1  C         0.042174       0.190887       0.011851       6    12.011  QM
    2  O         0.026127      -0.187806       1.182373       8    15.999  QM
    3  C         1.161155       0.013475      -0.960676       6    12.011  QM
    4  C         1.872659      -1.124864      -1.117189       6    12.011  QM
    5  H        -0.835322       0.749879      -0.416308       1     1.008  QM
    6  H         2.637493      -1.212804      -1.897152       1     1.008  QM
    7  H         1.686932      -1.999538      -0.482108       1     1.008  QM
    8  H         1.312150       0.854969      -1.653555       1     1.008  QM


 RMSQ FORCE :   0.0014651  MAXIMUM :   0.0000100  CONVERGED :NO 
 MAX FORCE  :   0.0041921  MAXIMUM :   0.0000150  CONVERGED :NO 

 NUMBER OF CONSTRAINED OPTIMIZATION CYCLES: 3
 
 TOTAL ENERGY = -191.683200857200
 
 
 CURRENT SPLINE LENGTH: 0.053 AMU^1/2*ANGSTROM
 IRC COORDINATE: 1.799 AMU^1/2*ANGSTROM

  ANGLE =       0.02  COS_ANGLE =       1.00


 IRC COORDINATES OF STEP 35 IN ANGSTROM

  NO.  ATOM        X              Y              Z        Z-ATOM   MASS   TYPE

    1  C         0.044053       0.196130       0.012610       6    12.011  QM
    2  O         0.027285      -0.193272       1.179758       8    15.999  QM
    3  C         1.157839       0.013597      -0.964577       6    12.011  QM
    4  C         1.872553      -1.124139      -1.111841       6    12.011  QM
    5  H        -0.828512       0.768400      -0.407715       1     1.008  QM
    6  H         2.634443      -1.218311      -1.893931       1     1.008  QM
    7  H         1.692057      -1.992020      -0.465951       1     1.008  QM
    8  H         1.303269       0.848633      -1.666275       1     1.008  QM


 RMSQ FORCE :   0.0014366  MAXIMUM :   0.0000100  CONVERGED :NO 
 MAX FORCE  :   0.0040836  MAXIMUM :   0.0000150  CONVERGED :NO 

 NUMBER OF CONSTRAINED OPTIMIZATION CYCLES: 3
 
 TOTAL ENERGY = -191.683450528688
 
 
 CURRENT SPLINE LENGTH: 0.053 AMU^1/2*ANGSTROM
 IRC COORDINATE: 1.852 AMU^1/2*ANGSTROM

  ANGLE =       0.01  COS_ANGLE =       1.00


 IRC COORDINATES OF STEP 36 IN ANGSTROM

  NO.  ATOM        X              Y              Z        Z-ATOM   MASS   TYPE

    1  C         0.045984       0.201355       0.013418       6    12.011  QM
    2  O         0.028428      -0.198712       1.177087       8    15.999  QM
    3  C         1.154487       0.013660      -0.968475       6    12.011  QM
    4  C         1.872424      -1.123372      -1.106506       6    12.011  QM
    5  H        -0.821489       0.786757      -0.398934       1     1.008  QM
    6  H         2.631474      -1.223814      -1.890566       1     1.008  QM
    7  H         1.697189      -1.984258      -0.449882       1     1.008  QM
    8  H         1.294426       0.842176      -1.678811       1     1.008  QM


 RMSQ FORCE :   0.0014029  MAXIMUM :   0.0000100  CONVERGED :NO 
 MAX FORCE  :   0.0039693  MAXIMUM :   0.0000150  CONVERGED :NO 

 NUMBER OF CONSTRAINED OPTIMIZATION CYCLES: 3
 
 TOTAL ENERGY = -191.683694679990
 
 
 CURRENT SPLINE LENGTH: 0.053 AMU^1/2*ANGSTROM
 IRC COORDINATE: 1.905 AMU^1/2*ANGSTROM

  ANGLE =       0.01  COS_ANGLE =       1.00


 IRC COORDINATES OF STEP 37 IN ANGSTROM

  NO.  ATOM        X              Y              Z        Z-ATOM   MASS   TYPE

    1  C         0.047960       0.206541       0.014250       6    12.011  QM
    2  O         0.029571      -0.204126       1.174359       8    15.999  QM
    3  C         1.151096       0.013676      -0.972368       6    12.011  QM
    4  C         1.872274      -1.122552      -1.101162       6    12.011  QM
    5  H        -0.814241       0.804995      -0.389959       1     1.008  QM
    6  H         2.628536      -1.229328      -1.887046       1     1.008  QM
    7  H         1.702220      -1.976331      -0.433914       1     1.008  QM
    8  H         1.285629       0.835658      -1.691153       1     1.008  QM


 RMSQ FORCE :   0.0013676  MAXIMUM :   0.0000100  CONVERGED :NO 
 MAX FORCE  :   0.0038447  MAXIMUM :   0.0000150  CONVERGED :NO 

 NUMBER OF CONSTRAINED OPTIMIZATION CYCLES: 3
 
 TOTAL ENERGY = -191.683932871503
 
 
 CURRENT SPLINE LENGTH: 0.053 AMU^1/2*ANGSTROM
 IRC COORDINATE: 1.958 AMU^1/2*ANGSTROM

  ANGLE =       0.02  COS_ANGLE =       1.00


 IRC COORDINATES OF STEP 38 IN ANGSTROM

  NO.  ATOM        X              Y              Z        Z-ATOM   MASS   TYPE

    1  C         0.049989       0.211693       0.015126       6    12.011  QM
    2  O         0.030700      -0.209513       1.171577       8    15.999  QM
    3  C         1.147682       0.013645      -0.976263       6    12.011  QM
    4  C         1.872092      -1.121693      -1.095823       6    12.011  QM
    5  H        -0.806811       0.823075      -0.380835       1     1.008  QM
    6  H         2.625649      -1.234835      -1.883404       1     1.008  QM
    7  H         1.707238      -1.968149      -0.417987       1     1.008  QM
    8  H         1.276858       0.829071      -1.703321       1     1.008  QM


 RMSQ FORCE :   0.0013284  MAXIMUM :   0.0000100  CONVERGED :NO 
 MAX FORCE  :   0.0037157  MAXIMUM :   0.0000150  CONVERGED :NO 

 NUMBER OF CONSTRAINED OPTIMIZATION CYCLES: 3
 
 TOTAL ENERGY = -191.684164670489
 
 
 CURRENT SPLINE LENGTH: 0.053 AMU^1/2*ANGSTROM
 IRC COORDINATE: 2.011 AMU^1/2*ANGSTROM

  ANGLE =       0.01  COS_ANGLE =       1.00


 IRC COORDINATES OF STEP 39 IN ANGSTROM

  NO.  ATOM        X              Y              Z        Z-ATOM   MASS   TYPE

    1  C         0.052062       0.216809       0.016038       6    12.011  QM
    2  O         0.031820      -0.214863       1.168734       8    15.999  QM
    3  C         1.144219       0.013535      -0.980142       6    12.011  QM
    4  C         1.871903      -1.120774      -1.090492       6    12.011  QM
    5  H        -0.799102       0.841110      -0.371488       1     1.008  QM
    6  H         2.622820      -1.240326      -1.879618       1     1.008  QM
    7  H         1.712178      -1.959793      -0.402209       1     1.008  QM
    8  H         1.268092       0.822408      -1.715242       1     1.008  QM


 RMSQ FORCE :   0.0012869  MAXIMUM :   0.0000100  CONVERGED :NO 
 MAX FORCE  :   0.0035805  MAXIMUM :   0.0000150  CONVERGED :NO 

 NUMBER OF CONSTRAINED OPTIMIZATION CYCLES: 4
 
 TOTAL ENERGY = -191.684389641157
 
 
 CURRENT SPLINE LENGTH: 0.053 AMU^1/2*ANGSTROM
 IRC COORDINATE: 2.064 AMU^1/2*ANGSTROM

  ANGLE =       0.01  COS_ANGLE =       1.00


 IRC COORDINATES OF STEP 40 IN ANGSTROM

  NO.  ATOM        X              Y              Z        Z-ATOM   MASS   TYPE

    1  C         0.054194       0.221920       0.016996       6    12.011  QM
    2  O         0.032889      -0.220173       1.165867       8    15.999  QM
    3  C         1.140703       0.013319      -0.984015       6    12.011  QM
    4  C         1.871738      -1.119816      -1.085207       6    12.011  QM
    5  H        -0.791077       0.859136      -0.361942       1     1.008  QM
    6  H         2.620075      -1.245714      -1.875768       1     1.008  QM
    7  H         1.717228      -1.951248      -0.386571       1     1.008  QM
    8  H         1.259316       0.815662      -1.726966       1     1.008  QM


 RMSQ FORCE :   0.0012424  MAXIMUM :   0.0000100  CONVERGED :NO 
 MAX FORCE  :   0.0034325  MAXIMUM :   0.0000150  CONVERGED :NO 

 NUMBER OF CONSTRAINED OPTIMIZATION CYCLES: 5
 
 TOTAL ENERGY = -191.684607341848
 
 
 CURRENT SPLINE LENGTH: 0.053 AMU^1/2*ANGSTROM
 IRC COORDINATE: 2.117 AMU^1/2*ANGSTROM

  ANGLE =       0.02  COS_ANGLE =       1.00


 IRC COORDINATES OF STEP 41 IN ANGSTROM

  NO.  ATOM        X              Y              Z        Z-ATOM   MASS   TYPE

    1  C         0.056375       0.226976       0.017979       6    12.011  QM
    2  O         0.033966      -0.225456       1.162937       8    15.999  QM
    3  C         1.137154       0.013084      -0.987878       6    12.011  QM
    4  C         1.871531      -1.118809      -1.079905       6    12.011  QM
    5  H        -0.782827       0.876971      -0.352233       1     1.008  QM
    6  H         2.617408      -1.251140      -1.871721       1     1.008  QM
    7  H         1.722117      -1.942537      -0.371031       1     1.008  QM
    8  H         1.250571       0.808840      -1.738542       1     1.008  QM


 RMSQ FORCE :   0.0011962  MAXIMUM :   0.0000100  CONVERGED :NO 
 MAX FORCE  :   0.0032795  MAXIMUM :   0.0000150  CONVERGED :NO 

 NUMBER OF CONSTRAINED OPTIMIZATION CYCLES: 2
 
 TOTAL ENERGY = -191.684817332620
 
 
 CURRENT SPLINE LENGTH: 0.053 AMU^1/2*ANGSTROM
 IRC COORDINATE: 2.170 AMU^1/2*ANGSTROM

  ANGLE =       0.02  COS_ANGLE =       1.00


 IRC COORDINATES OF STEP 42 IN ANGSTROM

  NO.  ATOM        X              Y              Z        Z-ATOM   MASS   TYPE

    1  C         0.058648       0.232015       0.019039       6    12.011  QM
    2  O         0.034954      -0.230683       1.159975       8    15.999  QM
    3  C         1.133565       0.012722      -0.991727       6    12.011  QM
    4  C         1.871352      -1.117759      -1.074671       6    12.011  QM
    5  H        -0.774249       0.894777      -0.342370       1     1.008  QM
    6  H         2.614694      -1.256450      -1.867738       1     1.008  QM
    7  H         1.727251      -1.933518      -0.355570       1     1.008  QM
    8  H         1.241731       0.801939      -1.749898       1     1.008  QM


 RMSQ FORCE :   0.0011457  MAXIMUM :   0.0000100  CONVERGED :NO 
 MAX FORCE  :   0.0031304  MAXIMUM :   0.0000150  CONVERGED :NO 

 NUMBER OF CONSTRAINED OPTIMIZATION CYCLES: 3
 
 TOTAL ENERGY = -191.685019200573
 
 
 CURRENT SPLINE LENGTH: 0.053 AMU^1/2*ANGSTROM
 IRC COORDINATE: 2.223 AMU^1/2*ANGSTROM

  ANGLE =       0.03  COS_ANGLE =       1.00


 IRC COORDINATES OF STEP 43 IN ANGSTROM

  NO.  ATOM        X              Y              Z        Z-ATOM   MASS   TYPE

    1  C         0.060981       0.237006       0.020136       6    12.011  QM
    2  O         0.035889      -0.235858       1.156999       8    15.999  QM
    3  C         1.129907       0.012281      -0.995590       6    12.011  QM
    4  C         1.871208      -1.116653      -1.069463       6    12.011  QM
    5  H        -0.765235       0.912639      -0.332238       1     1.008  QM
    6  H         2.612135      -1.261663      -1.863625       1     1.008  QM
    7  H         1.732315      -1.924510      -0.340370       1     1.008  QM
    8  H         1.232888       0.794923      -1.761124       1     1.008  QM


 RMSQ FORCE :   0.0010959  MAXIMUM :   0.0000100  CONVERGED :NO 
 MAX FORCE  :   0.0029736  MAXIMUM :   0.0000150  CONVERGED :NO 

 NUMBER OF CONSTRAINED OPTIMIZATION CYCLES: 3
 
 TOTAL ENERGY = -191.685212536599
 
 
 CURRENT SPLINE LENGTH: 0.053 AMU^1/2*ANGSTROM
 IRC COORDINATE: 2.275 AMU^1/2*ANGSTROM

  ANGLE =       0.02  COS_ANGLE =       1.00


 IRC COORDINATES OF STEP 44 IN ANGSTROM

  NO.  ATOM        X              Y              Z        Z-ATOM   MASS   TYPE

    1  C         0.063365       0.241978       0.021262       6    12.011  QM
    2  O         0.036819      -0.241013       1.153958       8    15.999  QM
    3  C         1.126243       0.011793      -0.999398       6    12.011  QM
    4  C         1.871012      -1.115504      -1.064279       6    12.011  QM
    5  H        -0.756071       0.930197      -0.322045       1     1.008  QM
    6  H         2.609573      -1.266981      -1.859424       1     1.008  QM
    7  H         1.737415      -1.915076      -0.325139       1     1.008  QM
    8  H         1.224025       0.787841      -1.772185       1     1.008  QM


 RMSQ FORCE :   0.0010418  MAXIMUM :   0.0000100  CONVERGED :NO 
 MAX FORCE  :   0.0027977  MAXIMUM :   0.0000150  CONVERGED :NO 

 NUMBER OF CONSTRAINED OPTIMIZATION CYCLES: 4
 
 TOTAL ENERGY = -191.685396983155
 
 
 CURRENT SPLINE LENGTH: 0.053 AMU^1/2*ANGSTROM
 IRC COORDINATE: 2.328 AMU^1/2*ANGSTROM

  ANGLE =       0.02  COS_ANGLE =       1.00


 IRC COORDINATES OF STEP 45 IN ANGSTROM

  NO.  ATOM        X              Y              Z        Z-ATOM   MASS   TYPE

    1  C         0.065867       0.246932       0.022477       6    12.011  QM
    2  O         0.037615      -0.246093       1.150915       8    15.999  QM
    3  C         1.122526       0.011167      -1.003205       6    12.011  QM
    4  C         1.870898      -1.114301      -1.059171       6    12.011  QM
    5  H        -0.746455       0.947792      -0.311682       1     1.008  QM
    6  H         2.606940      -1.272117      -1.855362       1     1.008  QM
    7  H         1.742713      -1.905616      -0.310177       1     1.008  QM
    8  H         1.214947       0.780543      -1.783147       1     1.008  QM


 RMSQ FORCE :   0.0009848  MAXIMUM :   0.0000100  CONVERGED :NO 
 MAX FORCE  :   0.0026254  MAXIMUM :   0.0000150  CONVERGED :NO 

 NUMBER OF CONSTRAINED OPTIMIZATION CYCLES: 3
 
 TOTAL ENERGY = -191.685572177751
 
 
 CURRENT SPLINE LENGTH: 0.053 AMU^1/2*ANGSTROM
 IRC COORDINATE: 2.381 AMU^1/2*ANGSTROM

  ANGLE =       0.02  COS_ANGLE =       1.00


 IRC COORDINATES OF STEP 46 IN ANGSTROM

  NO.  ATOM        X              Y              Z        Z-ATOM   MASS   TYPE

    1  C         0.068433       0.251835       0.023730       6    12.011  QM
    2  O         0.038355      -0.251123       1.147850       8    15.999  QM
    3  C         1.118757       0.010461      -1.006996       6    12.011  QM
    4  C         1.870787      -1.113060      -1.054121       6    12.011  QM
    5  H        -0.736437       0.965339      -0.301115       1     1.008  QM
    6  H         2.604448      -1.277196      -1.851224       1     1.008  QM
    7  H         1.748137      -1.895853      -0.295290       1     1.008  QM
    8  H         1.205894       0.773246      -1.793905       1     1.008  QM


 RMSQ FORCE :   0.0009274  MAXIMUM :   0.0000100  CONVERGED :NO 
 MAX FORCE  :   0.0024461  MAXIMUM :   0.0000150  CONVERGED :NO 

 NUMBER OF CONSTRAINED OPTIMIZATION CYCLES: 3
 
 TOTAL ENERGY = -191.685737839981
 
 
 CURRENT SPLINE LENGTH: 0.053 AMU^1/2*ANGSTROM
 IRC COORDINATE: 2.434 AMU^1/2*ANGSTROM

  ANGLE =       0.02  COS_ANGLE =       1.00


 IRC COORDINATES OF STEP 47 IN ANGSTROM

  NO.  ATOM        X              Y              Z        Z-ATOM   MASS   TYPE

    1  C         0.071114       0.256705       0.025060       6    12.011  QM
    2  O         0.038988      -0.256091       1.144761       8    15.999  QM
    3  C         1.114963       0.009664      -1.010755       6    12.011  QM
    4  C         1.870721      -1.111754      -1.049140       6    12.011  QM
    5  H        -0.726084       0.982741      -0.290454       1     1.008  QM
    6  H         2.601820      -1.282295      -1.847198       1     1.008  QM
    7  H         1.753683      -1.885939      -0.280589       1     1.008  QM
    8  H         1.196621       0.765683      -1.804611       1     1.008  QM


 RMSQ FORCE :   0.0008684  MAXIMUM :   0.0000100  CONVERGED :NO 
 MAX FORCE  :   0.0022778  MAXIMUM :   0.0000150  CONVERGED :NO 

 NUMBER OF CONSTRAINED OPTIMIZATION CYCLES: 5
 
 TOTAL ENERGY = -191.685893732959
 
 
 CURRENT SPLINE LENGTH: 0.053 AMU^1/2*ANGSTROM
 IRC COORDINATE: 2.487 AMU^1/2*ANGSTROM

  ANGLE =       0.03  COS_ANGLE =       1.00


 IRC COORDINATES OF STEP 48 IN ANGSTROM

  NO.  ATOM        X              Y              Z        Z-ATOM   MASS   TYPE

    1  C         0.073857       0.261536       0.026428       6    12.011  QM
    2  O         0.039558      -0.261006       1.141665       8    15.999  QM
    3  C         1.111104       0.008780      -1.014525       6    12.011  QM
    4  C         1.870680      -1.110411      -1.044211       6    12.011  QM
    5  H        -0.715301       1.000092      -0.279567       1     1.008  QM
    6  H         2.599372      -1.287325      -1.843051       1     1.008  QM
    7  H         1.759299      -1.875831      -0.266092       1     1.008  QM
    8  H         1.187404       0.758117      -1.815083       1     1.008  QM


 RMSQ FORCE :   0.0008059  MAXIMUM :   0.0000100  CONVERGED :NO 
 MAX FORCE  :   0.0020886  MAXIMUM :   0.0000150  CONVERGED :NO 

 NUMBER OF CONSTRAINED OPTIMIZATION CYCLES: 4
 
 TOTAL ENERGY = -191.686039616789
 
 
 CURRENT SPLINE LENGTH: 0.053 AMU^1/2*ANGSTROM
 IRC COORDINATE: 2.540 AMU^1/2*ANGSTROM

  ANGLE =       0.03  COS_ANGLE =       1.00


 IRC COORDINATES OF STEP 49 IN ANGSTROM

  NO.  ATOM        X              Y              Z        Z-ATOM   MASS   TYPE

    1  C         0.076726       0.266344       0.027889       6    12.011  QM
    2  O         0.039955      -0.265820       1.138586       8    15.999  QM
    3  C         1.107189       0.007704      -1.018248       6    12.011  QM
    4  C         1.870747      -1.109011      -1.039428       6    12.011  QM
    5  H        -0.703959       1.017563      -0.268528       1     1.008  QM
    6  H         2.596889      -1.292126      -1.839146       1     1.008  QM
    7  H         1.765290      -1.865603      -0.251835       1     1.008  QM
    8  H         1.177925       0.750374      -1.825423       1     1.008  QM


 RMSQ FORCE :   0.0007454  MAXIMUM :   0.0000100  CONVERGED :NO 
 MAX FORCE  :   0.0019108  MAXIMUM :   0.0000150  CONVERGED :NO 

 NUMBER OF CONSTRAINED OPTIMIZATION CYCLES: 5
 
 TOTAL ENERGY = -191.686175303957
 
 
 CURRENT SPLINE LENGTH: 0.053 AMU^1/2*ANGSTROM
 IRC COORDINATE: 2.593 AMU^1/2*ANGSTROM

  ANGLE =       0.03  COS_ANGLE =       1.00


 IRC COORDINATES OF STEP 50 IN ANGSTROM

  NO.  ATOM        X              Y              Z        Z-ATOM   MASS   TYPE

    1  C         0.079728       0.271122       0.029437       6    12.011  QM
    2  O         0.040191      -0.270554       1.135524       8    15.999  QM
    3  C         1.103241       0.006526      -1.021937       6    12.011  QM
    4  C         1.870884      -1.107577      -1.034769       6    12.011  QM
    5  H        -0.692140       1.034889      -0.257393       1     1.008  QM
    6  H         2.594392      -1.296813      -1.835424       1     1.008  QM
    7  H         1.771622      -1.855159      -0.237802       1     1.008  QM
    8  H         1.168205       0.742362      -1.835718       1     1.008  QM


 RMSQ FORCE :   0.0006814  MAXIMUM :   0.0000100  CONVERGED :NO 
 MAX FORCE  :   0.0017199  MAXIMUM :   0.0000150  CONVERGED :NO 

 NUMBER OF CONSTRAINED OPTIMIZATION CYCLES: 3
 
 TOTAL ENERGY = -191.686300654828
 
 
 CURRENT SPLINE LENGTH: 0.053 AMU^1/2*ANGSTROM
 IRC COORDINATE: 2.646 AMU^1/2*ANGSTROM

  ANGLE =       0.03  COS_ANGLE =       1.00


 IRC COORDINATES OF STEP 51 IN ANGSTROM

  NO.  ATOM        X              Y              Z        Z-ATOM   MASS   TYPE

    1  C         0.082841       0.275851       0.031059       6    12.011  QM
    2  O         0.040280      -0.275195       1.132476       8    15.999  QM
    3  C         1.099231       0.005200      -1.025601       6    12.011  QM
    4  C         1.871123      -1.106072      -1.030224       6    12.011  QM
    5  H        -0.679805       1.052203      -0.246091       1     1.008  QM
    6  H         2.591822      -1.301490      -1.831873       1     1.008  QM
    7  H         1.778197      -1.844595      -0.224052       1     1.008  QM
    8  H         1.158357       0.734252      -1.845818       1     1.008  QM


 RMSQ FORCE :   0.0006177  MAXIMUM :   0.0000100  CONVERGED :NO 
 MAX FORCE  :   0.0015399  MAXIMUM :   0.0000150  CONVERGED :NO 

 NUMBER OF CONSTRAINED OPTIMIZATION CYCLES: 3
 
 TOTAL ENERGY = -191.686415579327
 
 
 CURRENT SPLINE LENGTH: 0.053 AMU^1/2*ANGSTROM
 IRC COORDINATE: 2.699 AMU^1/2*ANGSTROM

  ANGLE =       0.03  COS_ANGLE =       1.00


 IRC COORDINATES OF STEP 52 IN ANGSTROM

  NO.  ATOM        X              Y              Z        Z-ATOM   MASS   TYPE

    1  C         0.086075       0.280537       0.032764       6    12.011  QM
    2  O         0.040194      -0.279734       1.129461       8    15.999  QM
    3  C         1.095177       0.003736      -1.029218       6    12.011  QM
    4  C         1.871446      -1.104535      -1.025845       6    12.011  QM
    5  H        -0.666916       1.069469      -0.234648       1     1.008  QM
    6  H         2.589384      -1.305999      -1.828463       1     1.008  QM
    7  H         1.785166      -1.833812      -0.210535       1     1.008  QM
    8  H         1.148291       0.725927      -1.855789       1     1.008  QM


 RMSQ FORCE :   0.0005544  MAXIMUM :   0.0000100  CONVERGED :NO 
 MAX FORCE  :   0.0013637  MAXIMUM :   0.0000150  CONVERGED :NO 

 NUMBER OF CONSTRAINED OPTIMIZATION CYCLES: 5
 
 TOTAL ENERGY = -191.686519968179
 
 
 CURRENT SPLINE LENGTH: 0.053 AMU^1/2*ANGSTROM
 IRC COORDINATE: 2.752 AMU^1/2*ANGSTROM

  ANGLE =       0.04  COS_ANGLE =       1.00


 IRC COORDINATES OF STEP 53 IN ANGSTROM

  NO.  ATOM        X              Y              Z        Z-ATOM   MASS   TYPE

    1  C         0.089459       0.285185       0.034571       6    12.011  QM
    2  O         0.039866      -0.284144       1.126513       8    15.999  QM
    3  C         1.091063       0.002072      -1.032787       6    12.011  QM
    4  C         1.871929      -1.102943      -1.021668       6    12.011  QM
    5  H        -0.653378       1.086740      -0.223111       1     1.008  QM
    6  H         2.586877      -1.310302      -1.825392       1     1.008  QM
    7  H         1.792674      -1.822949      -0.197415       1     1.008  QM
    8  H         1.137981       0.717421      -1.865592       1     1.008  QM


 RMSQ FORCE :   0.0004910  MAXIMUM :   0.0000100  CONVERGED :NO 
 MAX FORCE  :   0.0011816  MAXIMUM :   0.0000150  CONVERGED :NO 

 NUMBER OF CONSTRAINED OPTIMIZATION CYCLES: 5
 
 TOTAL ENERGY = -191.686613747910
 
 
 CURRENT SPLINE LENGTH: 0.053 AMU^1/2*ANGSTROM
 IRC COORDINATE: 2.805 AMU^1/2*ANGSTROM

  ANGLE =       0.05  COS_ANGLE =       1.00


 IRC COORDINATES OF STEP 54 IN ANGSTROM

  NO.  ATOM        X              Y              Z        Z-ATOM   MASS   TYPE

    1  C         0.092952       0.289765       0.036443       6    12.011  QM
    2  O         0.039400      -0.288458       1.123573       8    15.999  QM
    3  C         1.086921       0.000311      -1.036296       6    12.011  QM
    4  C         1.872478      -1.101304      -1.017612       6    12.011  QM
    5  H        -0.639369       1.103865      -0.211473       1     1.008  QM
    6  H         2.584400      -1.314497      -1.822496       1     1.008  QM
    7  H         1.800395      -1.811920      -0.184571       1     1.008  QM
    8  H         1.127412       0.708671      -1.875275       1     1.008  QM


 RMSQ FORCE :   0.0004277  MAXIMUM :   0.0000100  CONVERGED :NO 
 MAX FORCE  :   0.0010049  MAXIMUM :   0.0000150  CONVERGED :NO 

 NUMBER OF CONSTRAINED OPTIMIZATION CYCLES: 4
 
 TOTAL ENERGY = -191.686696955704
 
 
 CURRENT SPLINE LENGTH: 0.053 AMU^1/2*ANGSTROM
 IRC COORDINATE: 2.858 AMU^1/2*ANGSTROM

  ANGLE =       0.06  COS_ANGLE =       1.00


 IRC COORDINATES OF STEP 55 IN ANGSTROM

  NO.  ATOM        X              Y              Z        Z-ATOM   MASS   TYPE

    1  C         0.096607       0.294289       0.038442       6    12.011  QM
    2  O         0.038582      -0.292564       1.120776       8    15.999  QM
    3  C         1.082692      -0.001746      -1.039741       6    12.011  QM
    4  C         1.873293      -1.099625      -1.013884       6    12.011  QM
    5  H        -0.624450       1.121129      -0.199686       1     1.008  QM
    6  H         2.581976      -1.318362      -1.820097       1     1.008  QM
    7  H         1.808939      -1.800883      -0.172294       1     1.008  QM
    8  H         1.116658       0.699847      -1.884653       1     1.008  QM


 RMSQ FORCE :   0.0003672  MAXIMUM :   0.0000100  CONVERGED :NO 
 MAX FORCE  :   0.0008407  MAXIMUM :   0.0000150  CONVERGED :NO 

 NUMBER OF CONSTRAINED OPTIMIZATION CYCLES: 5
 
 TOTAL ENERGY = -191.686769537340
 
 
 CURRENT SPLINE LENGTH: 0.053 AMU^1/2*ANGSTROM
 IRC COORDINATE: 2.910 AMU^1/2*ANGSTROM

  ANGLE =       0.07  COS_ANGLE =       1.00


 IRC COORDINATES OF STEP 56 IN ANGSTROM

  NO.  ATOM        X              Y              Z        Z-ATOM   MASS   TYPE

    1  C         0.100427       0.298761       0.040556       6    12.011  QM
    2  O         0.037512      -0.296533       1.118034       8    15.999  QM
    3  C         1.078471      -0.003935      -1.043071       6    12.011  QM
    4  C         1.874253      -1.097898      -1.010385       6    12.011  QM
    5  H        -0.609135       1.138106      -0.187975       1     1.008  QM
    6  H         2.579369      -1.322183      -1.818152       1     1.008  QM
    7  H         1.818019      -1.789730      -0.160459       1     1.008  QM
    8  H         1.105432       0.690564      -1.893988       1     1.008  QM


 RMSQ FORCE :   0.0003049  MAXIMUM :   0.0000100  CONVERGED :NO 
 MAX FORCE  :   0.0006826  MAXIMUM :   0.0000150  CONVERGED :NO 

 NUMBER OF CONSTRAINED OPTIMIZATION CYCLES: 5
 
 TOTAL ENERGY = -191.686831651268
 
 
 CURRENT SPLINE LENGTH: 0.053 AMU^1/2*ANGSTROM
 IRC COORDINATE: 2.963 AMU^1/2*ANGSTROM

  ANGLE =       0.10  COS_ANGLE =       1.00


 IRC COORDINATES OF STEP 57 IN ANGSTROM

  NO.  ATOM        X              Y              Z        Z-ATOM   MASS   TYPE

    1  C         0.104369       0.303135       0.042762       6    12.011  QM
    2  O         0.036128      -0.300281       1.115444       8    15.999  QM
    3  C         1.074166      -0.006392      -1.046328       6    12.011  QM
    4  C         1.875453      -1.096137      -1.007209       6    12.011  QM
    5  H        -0.592814       1.155227      -0.176076       1     1.008  QM
    6  H         2.577135      -1.325409      -1.816566       1     1.008  QM
    7  H         1.827636      -1.778809      -0.149309       1     1.008  QM
    8  H         1.094056       0.681174      -1.903005       1     1.008  QM


 RMSQ FORCE :   0.0002486  MAXIMUM :   0.0000100  CONVERGED :NO 
 MAX FORCE  :   0.0005335  MAXIMUM :   0.0000150  CONVERGED :NO 

 NUMBER OF CONSTRAINED OPTIMIZATION CYCLES: 5
 
 TOTAL ENERGY = -191.686883357484
 
 
 CURRENT SPLINE LENGTH: 0.053 AMU^1/2*ANGSTROM
 IRC COORDINATE: 3.016 AMU^1/2*ANGSTROM

  ANGLE =       0.09  COS_ANGLE =       1.00


 IRC COORDINATES OF STEP 58 IN ANGSTROM

  NO.  ATOM        X              Y              Z        Z-ATOM   MASS   TYPE

    1  C         0.108474       0.307427       0.045075       6    12.011  QM
    2  O         0.034445      -0.303852       1.112955       8    15.999  QM
    3  C         1.069892      -0.008996      -1.049446       6    12.011  QM
    4  C         1.876802      -1.094370      -1.004351       6    12.011  QM
    5  H        -0.576106       1.171956      -0.164346       1     1.008  QM
    6  H         2.574642      -1.328669      -1.815569       1     1.008  QM
    7  H         1.838225      -1.767416      -0.138439       1     1.008  QM
    8  H         1.082402       0.671630      -1.911747       1     1.008  QM


 RMSQ FORCE :   0.0001925  MAXIMUM :   0.0000100  CONVERGED :NO 
 MAX FORCE  :   0.0003868  MAXIMUM :   0.0000150  CONVERGED :NO 

 NUMBER OF CONSTRAINED OPTIMIZATION CYCLES: 3
 
 TOTAL ENERGY = -191.686924789782
 
 
 CURRENT SPLINE LENGTH: 0.053 AMU^1/2*ANGSTROM
 IRC COORDINATE: 3.069 AMU^1/2*ANGSTROM

  ANGLE =       0.16  COS_ANGLE =       0.99


 IRC COORDINATES OF STEP 59 IN ANGSTROM

  NO.  ATOM        X              Y              Z        Z-ATOM   MASS   TYPE

    1  C         0.112630       0.311591       0.047349       6    12.011  QM
    2  O         0.032825      -0.307400       1.110394       8    15.999  QM
    3  C         1.065559      -0.011590      -1.052555       6    12.011  QM
    4  C         1.878105      -1.092482      -1.001389       6    12.011  QM
    5  H        -0.558903       1.188457      -0.152376       1     1.008  QM
    6  H         2.572089      -1.332049      -1.814322       1     1.008  QM
    7  H         1.848251      -1.756134      -0.127903       1     1.008  QM
    8  H         1.070738       0.662020      -1.920373       1     1.008  QM


 RMSQ FORCE :   0.0001401  MAXIMUM :   0.0000100  CONVERGED :NO 
 MAX FORCE  :   0.0002647  MAXIMUM :   0.0000150  CONVERGED :NO 

 NUMBER OF CONSTRAINED OPTIMIZATION CYCLES: 4
 
 TOTAL ENERGY = -191.686956129108
 
 
 CURRENT SPLINE LENGTH: 0.053 AMU^1/2*ANGSTROM
 IRC COORDINATE: 3.122 AMU^1/2*ANGSTROM

  ANGLE =       0.14  COS_ANGLE =       0.99


 IRC COORDINATES OF STEP 60 IN ANGSTROM

  NO.  ATOM        X              Y              Z        Z-ATOM   MASS   TYPE

    1  C         0.117041       0.315649       0.049900       6    12.011  QM
    2  O         0.030438      -0.310473       1.108212       8    15.999  QM
    3  C         1.061255      -0.014678      -1.055392       6    12.011  QM
    4  C         1.879969      -1.090649      -0.999260       6    12.011  QM
    5  H        -0.540856       1.204774      -0.140807       1     1.008  QM
    6  H         2.569791      -1.334455      -1.814476       1     1.008  QM
    7  H         1.860057      -1.745234      -0.118667       1     1.008  QM
    8  H         1.058582       0.652130      -1.928440       1     1.008  QM


 RMSQ FORCE :   0.0000814  MAXIMUM :   0.0000100  CONVERGED :NO 
 MAX FORCE  :   0.0001568  MAXIMUM :   0.0000150  CONVERGED :NO 

 NUMBER OF CONSTRAINED OPTIMIZATION CYCLES: 3
 
 TOTAL ENERGY = -191.686977385670
 
 
 CURRENT SPLINE LENGTH: 0.053 AMU^1/2*ANGSTROM
 IRC COORDINATE: 3.175 AMU^1/2*ANGSTROM

  ANGLE =       0.21  COS_ANGLE =       0.98


 IRC COORDINATES OF STEP 61 IN ANGSTROM

  NO.  ATOM        X              Y              Z        Z-ATOM   MASS   TYPE

    1  C         0.121526       0.319537       0.052494       6    12.011  QM
    2  O         0.027772      -0.313312       1.106216       8    15.999  QM
    3  C         1.056990      -0.017918      -1.058096       6    12.011  QM
    4  C         1.882045      -1.088813      -0.997479       6    12.011  QM
    5  H        -0.522083       1.220888      -0.129237       1     1.008  QM
    6  H         2.567647      -1.336641      -1.815045       1     1.008  QM
    7  H         1.872431      -1.734399      -0.110093       1     1.008  QM
    8  H         1.046241       0.642007      -1.936272       1     1.008  QM


 RMSQ FORCE :   0.0000336  MAXIMUM :   0.0000100  CONVERGED :NO 
 MAX FORCE  :   0.0000681  MAXIMUM :   0.0000150  CONVERGED :NO 

 NUMBER OF CONSTRAINED OPTIMIZATION CYCLES: 3
 
 TOTAL ENERGY = -191.686988726911
 
 
 CURRENT SPLINE LENGTH: 0.053 AMU^1/2*ANGSTROM
 IRC COORDINATE: 3.228 AMU^1/2*ANGSTROM

  ANGLE =       2.49  COS_ANGLE =      -0.80
 
 *** COORDINATES RELOADED ***

  ANGLE =       0.65  COS_ANGLE =       0.79


 IRC COORDINATES OF STEP 62 IN ANGSTROM

  NO.  ATOM        X              Y              Z        Z-ATOM   MASS   TYPE

    1  C         0.123844       0.321408       0.053836       6    12.011  QM
    2  O         0.026391      -0.314699       1.105261       8    15.999  QM
    3  C         1.054859      -0.019591      -1.059398       6    12.011  QM
    4  C         1.883156      -1.087863      -0.996720       6    12.011  QM
    5  H        -0.512564       1.228724      -0.123495       1     1.008  QM
    6  H         2.566514      -1.337631      -1.815563       1     1.008  QM
    7  H         1.878868      -1.728982      -0.106047       1     1.008  QM
    8  H         1.040032       0.637014      -1.940007       1     1.008  QM


 RMSQ FORCE :   0.0000089  MAXIMUM :   0.0000100  CONVERGED :YES
 MAX FORCE  :   0.0000271  MAXIMUM :   0.0000150  CONVERGED :NO 

 NUMBER OF CONSTRAINED OPTIMIZATION CYCLES: 2
 
 TOTAL ENERGY = -191.686990693893
 
 
 CURRENT SPLINE LENGTH: 0.026 AMU^1/2*ANGSTROM
 IRC COORDINATE: 3.307 AMU^1/2*ANGSTROM

  ANGLE =       2.16  COS_ANGLE =      -0.56


 IRC COORDINATES OF STEP 63 IN ANGSTROM

  NO.  ATOM        X              Y              Z        Z-ATOM   MASS   TYPE

    1  C         0.126280       0.323307       0.054923       6    12.011  QM
    2  O         0.024822      -0.315687       1.104220       8    15.999  QM
    3  C         1.053023      -0.021601      -1.060632       6    12.011  QM
    4  C         1.884504      -1.087290      -0.995707       6    12.011  QM
    5  H        -0.502626       1.236586      -0.118354       1     1.008  QM
    6  H         2.565802      -1.339002      -1.815688       1     1.008  QM
    7  H         1.885367      -1.723953      -0.101834       1     1.008  QM
    8  H         1.034403       0.631519      -1.943764       1     1.008  QM


 RMSQ FORCE :   0.0000210  MAXIMUM :   0.0000100  CONVERGED :NO 
 MAX FORCE  :   0.0000629  MAXIMUM :   0.0000150  CONVERGED :NO 

 NUMBER OF CONSTRAINED OPTIMIZATION CYCLES: 3
 
 TOTAL ENERGY = -191.686990218270
 
 
 CURRENT SPLINE LENGTH: 0.026 AMU^1/2*ANGSTROM
 IRC COORDINATE: 3.334 AMU^1/2*ANGSTROM

  ANGLE =       2.27  COS_ANGLE =      -0.65


 IRC COORDINATES OF STEP 64 IN ANGSTROM

  NO.  ATOM        X              Y              Z        Z-ATOM   MASS   TYPE

    1  C         0.124059       0.321408       0.053598       6    12.011  QM
    2  O         0.026424      -0.314490       1.105139       8    15.999  QM
    3  C         1.055260      -0.019853      -1.059394       6    12.011  QM
    4  C         1.883387      -1.088238      -0.996415       6    12.011  QM
    5  H        -0.512337       1.228673      -0.124045       1     1.008  QM
    6  H         2.566766      -1.338285      -1.815153       1     1.008  QM
    7  H         1.878923      -1.729145      -0.105597       1     1.008  QM
    8  H         1.040555       0.636497      -1.940181       1     1.008  QM


 RMSQ FORCE :   0.0000092  MAXIMUM :   0.0000100  CONVERGED :YES
 MAX FORCE  :   0.0000239  MAXIMUM :   0.0000150  CONVERGED :NO 

 NUMBER OF CONSTRAINED OPTIMIZATION CYCLES: 3
 
 TOTAL ENERGY = -191.686990696558
 
 
 CURRENT SPLINE LENGTH: 0.026 AMU^1/2*ANGSTROM
 IRC COORDINATE: 3.360 AMU^1/2*ANGSTROM

  ANGLE =       2.30  COS_ANGLE =      -0.66


 IRC COORDINATES OF STEP 65 IN ANGSTROM

  NO.  ATOM        X              Y              Z        Z-ATOM   MASS   TYPE

    1  C         0.126488       0.323176       0.054960       6    12.011  QM
    2  O         0.025034      -0.315803       1.104255       8    15.999  QM
    3  C         1.053204      -0.021677      -1.060684       6    12.011  QM
    4  C         1.884701      -1.087343      -0.995796       6    12.011  QM
    5  H        -0.502423       1.236486      -0.118304       1     1.008  QM
    6  H         2.566095      -1.338990      -1.815687       1     1.008  QM
    7  H         1.885377      -1.724080      -0.101966       1     1.008  QM
    8  H         1.034428       0.631414      -1.943830       1     1.008  QM


 RMSQ FORCE :   0.0000201  MAXIMUM :   0.0000100  CONVERGED :NO 
 MAX FORCE  :   0.0000453  MAXIMUM :   0.0000150  CONVERGED :NO 

 NUMBER OF CONSTRAINED OPTIMIZATION CYCLES: 4
 
 TOTAL ENERGY = -191.686990218947
 
 
 CURRENT SPLINE LENGTH: 0.026 AMU^1/2*ANGSTROM
 IRC COORDINATE: 3.387 AMU^1/2*ANGSTROM

  ANGLE =       2.11  COS_ANGLE =      -0.52


 IRC COORDINATES OF STEP 66 IN ANGSTROM

  NO.  ATOM        X              Y              Z        Z-ATOM   MASS   TYPE

    1  C         0.124239       0.321308       0.053602       6    12.011  QM
    2  O         0.026686      -0.314629       1.105122       8    15.999  QM
    3  C         1.055412      -0.019936      -1.059442       6    12.011  QM
    4  C         1.883549      -1.088303      -0.996435       6    12.011  QM
    5  H        -0.512137       1.228596      -0.123932       1     1.008  QM
    6  H         2.566979      -1.338336      -1.815111       1     1.008  QM
    7  H         1.879135      -1.729196      -0.105584       1     1.008  QM
    8  H         1.040858       0.636551      -1.940142       1     1.008  QM


 RMSQ FORCE :   0.0000100  MAXIMUM :   0.0000100  CONVERGED :YES
 MAX FORCE  :   0.0000264  MAXIMUM :   0.0000150  CONVERGED :NO 

 NUMBER OF CONSTRAINED OPTIMIZATION CYCLES: 2
 
 TOTAL ENERGY = -191.686990696736
 
 
 CURRENT SPLINE LENGTH: 0.026 AMU^1/2*ANGSTROM
 IRC COORDINATE: 3.413 AMU^1/2*ANGSTROM

  ANGLE =       2.14  COS_ANGLE =      -0.54


 IRC COORDINATES OF STEP 67 IN ANGSTROM

  NO.  ATOM        X              Y              Z        Z-ATOM   MASS   TYPE

    1  C         0.126644       0.323075       0.054982       6    12.011  QM
    2  O         0.025203      -0.315916       1.104280       8    15.999  QM
    3  C         1.053352      -0.021725      -1.060674       6    12.011  QM
    4  C         1.884852      -1.087372      -0.995889       6    12.011  QM
    5  H        -0.502364       1.236319      -0.118309       1     1.008  QM
    6  H         2.566032      -1.339071      -1.815959       1     1.008  QM
    7  H         1.885807      -1.724070      -0.102037       1     1.008  QM
    8  H         1.034526       0.631415      -1.943782       1     1.008  QM


 RMSQ FORCE :   0.0000188  MAXIMUM :   0.0000100  CONVERGED :NO 
 MAX FORCE  :   0.0000384  MAXIMUM :   0.0000150  CONVERGED :NO 

 NUMBER OF CONSTRAINED OPTIMIZATION CYCLES: 4
 
 TOTAL ENERGY = -191.686990218505
 
 
 CURRENT SPLINE LENGTH: 0.026 AMU^1/2*ANGSTROM
 IRC COORDINATE: 3.440 AMU^1/2*ANGSTROM

  ANGLE =       2.62  COS_ANGLE =      -0.87
 
 *** COORDINATES RELOADED ***

  ANGLE =       1.05  COS_ANGLE =       0.49


 IRC COORDINATES OF STEP 68 IN ANGSTROM

  NO.  ATOM        X              Y              Z        Z-ATOM   MASS   TYPE

    1  C         0.125499       0.322141       0.054324       6    12.011  QM
    2  O         0.026015      -0.315314       1.104744       8    15.999  QM
    3  C         1.054457      -0.020877      -1.060057       6    12.011  QM
    4  C         1.884331      -1.087853      -0.996262       6    12.011  QM
    5  H        -0.507199       1.232442      -0.121083       1     1.008  QM
    6  H         2.566608      -1.338725      -1.815666       1     1.008  QM
    7  H         1.882626      -1.726752      -0.103960       1     1.008  QM
    8  H         1.037721       0.633945      -1.941959       1     1.008  QM


 RMSQ FORCE :   0.0000093  MAXIMUM :   0.0000100  CONVERGED :YES
 MAX FORCE  :   0.0000240  MAXIMUM :   0.0000150  CONVERGED :NO 

 NUMBER OF CONSTRAINED OPTIMIZATION CYCLES: 1
 
 TOTAL ENERGY = -191.686990751936
 
 
 CURRENT SPLINE LENGTH: 0.013 AMU^1/2*ANGSTROM
 IRC COORDINATE: 3.479 AMU^1/2*ANGSTROM

  ANGLE =       1.79  COS_ANGLE =      -0.22
 
 *** COORDINATES RELOADED ***

  ANGLE =       1.40  COS_ANGLE =       0.17


 IRC COORDINATES OF STEP 69 IN ANGSTROM

  NO.  ATOM        X              Y              Z        Z-ATOM   MASS   TYPE

    1  C         0.124969       0.321654       0.053977       6    12.011  QM
    2  O         0.026442      -0.315033       1.104972       8    15.999  QM
    3  C         1.055004      -0.020443      -1.059759       6    12.011  QM
    4  C         1.884036      -1.088090      -0.996414       6    12.011  QM
    5  H        -0.509547       1.230468      -0.122499       1     1.008  QM
    6  H         2.566911      -1.338367      -1.815515       1     1.008  QM
    7  H         1.881007      -1.728087      -0.104927       1     1.008  QM
    8  H         1.039292       0.635233      -1.941048       1     1.008  QM


 RMSQ FORCE :   0.0000084  MAXIMUM :   0.0000100  CONVERGED :YES
 MAX FORCE  :   0.0000245  MAXIMUM :   0.0000150  CONVERGED :NO 

 NUMBER OF CONSTRAINED OPTIMIZATION CYCLES: 3
 
 TOTAL ENERGY = -191.686990797421
 
 
 CURRENT SPLINE LENGTH: 0.007 AMU^1/2*ANGSTROM
 IRC COORDINATE: 3.499 AMU^1/2*ANGSTROM
 
 
 *** COORDINATES RELOADED ***
 
 
 *** COORDINATES RELOADED ***
 
 
 *** COORDINATES RELOADED ***
 
 
 *** COORDINATES RELOADED ***
 
 
 *** COORDINATES RELOADED ***

  ANGLE =       2.81  COS_ANGLE =      -0.95


 IRC COORDINATES OF STEP 70 IN ANGSTROM

  NO.  ATOM        X              Y              Z        Z-ATOM   MASS   TYPE

    1  C         0.124985       0.321654       0.053999       6    12.011  QM
    2  O         0.026452      -0.315033       1.104937       8    15.999  QM
    3  C         1.054979      -0.020441      -1.059738       6    12.011  QM
    4  C         1.884053      -1.088094      -0.996418       6    12.011  QM
    5  H        -0.509559       1.230437      -0.122493       1     1.008  QM
    6  H         2.566909      -1.338432      -1.815482       1     1.008  QM
    7  H         1.880932      -1.728015      -0.104886       1     1.008  QM
    8  H         1.039242       0.635221      -1.941031       1     1.008  QM


 RMSQ FORCE :   0.0000154  MAXIMUM :   0.0000100  CONVERGED :NO 
 MAX FORCE  :   0.0000352  MAXIMUM :   0.0000150  CONVERGED :NO 

 NUMBER OF CONSTRAINED OPTIMIZATION CYCLES: 1
 
 TOTAL ENERGY = -191.686990799810
 
 
 CURRENT SPLINE LENGTH: 0.000 AMU^1/2*ANGSTROM
 IRC COORDINATE: 3.499 AMU^1/2*ANGSTROM
 
 
 *** IRC PATH GENERATION FINISHED ***
 
 
 *** CONVERGED BY MINIMUM IRC STEP SIZE ***
 
 
 *** IRC PATH IN AMU^1/2*ANGSTROM ***
 
 IRC STEP  IRC COORDINATE   IRC ENERGY   No.REDO
     0        0.000000     -191.676040
     1        0.052918     -191.676050
     2        0.105835     -191.676082
     3        0.158753     -191.676135
     4        0.211671     -191.676208
     5        0.264589     -191.676301
     6        0.317506     -191.676413
     7        0.370424     -191.676542
     8        0.423342     -191.676689
     9        0.476259     -191.676851
    10        0.529177     -191.677029
    11        0.582095     -191.677221
    12        0.635013     -191.677425
    13        0.687930     -191.677642
    14        0.740848     -191.677869
    15        0.793766     -191.678106
    16        0.846684     -191.678351
    17        0.899601     -191.678604
    18        0.952519     -191.678863
    19        1.005437     -191.679127
    20        1.058354     -191.679397
    21        1.111272     -191.679669
    22        1.164190     -191.679945
    23        1.217108     -191.680222
    24        1.270025     -191.680501
    25        1.322943     -191.680780
    26        1.375861     -191.681058
    27        1.428778     -191.681335
    28        1.481696     -191.681611
    29        1.534614     -191.681885
    30        1.587532     -191.682156
    31        1.640449     -191.682423
    32        1.693367     -191.682687
    33        1.746285     -191.682946
    34        1.799203     -191.683201
    35        1.852120     -191.683451
    36        1.905038     -191.683695
    37        1.957956     -191.683933
    38        2.010873     -191.684165
    39        2.063791     -191.684390
    40        2.116709     -191.684607
    41        2.169627     -191.684817
    42        2.222544     -191.685019
    43        2.275462     -191.685213
    44        2.328380     -191.685397
    45        2.381297     -191.685572
    46        2.434215     -191.685738
    47        2.487133     -191.685894
    48        2.540051     -191.686040
    49        2.592968     -191.686175
    50        2.645886     -191.686301
    51        2.698804     -191.686416
    52        2.751721     -191.686520
    53        2.804639     -191.686614
    54        2.857557     -191.686697
    55        2.910475     -191.686770
    56        2.963392     -191.686832
    57        3.016310     -191.686883
    58        3.069228     -191.686925
    59        3.122146     -191.686956
    60        3.175063     -191.686977
    61        3.227981     -191.686989
    62        3.307358     -191.686991
    63        3.333816     -191.686990
    64        3.360275     -191.686991
    65        3.386734     -191.686990
    66        3.413193     -191.686991
    67        3.439652     -191.686990
    68        3.479340     -191.686991
    69        3.499184     -191.686991
    70        3.499449     -191.686991
                                                                                

 IRC PATH                         STEP TIME:  1007.342  TOTAL TIME:    1008.212
 
 TIMING STATISTICS (SECONDS)
 

 TIMER ENTRY                    NUMBER OF CALLS   CUMUL. CPU TIME   CONTRIBUT.

 INITIALIZATION                              1             0.034         0.0 %
 INPUT                                       1             0.052         0.0 %
 DIAGONALIZATION                          5029             0.424         0.0 %
 SYMMETRY ANALYSIS                         644             0.022         0.0 %
 CORE INTEGRALS                            644            40.425         4.0 %
 ORTHOGONALIZATION MATRIX                  644             2.188         0.2 %
 MPI DIAGONALIZATION                     11727            47.348         4.7 %
                         ON NODE             1            43.120
                         ON NODE             2            43.188
                         ON NODE             3            43.145
                         ON NODE             4            43.156
                         ON NODE             5            43.140
                         ON NODE             6            43.144
                         ON NODE             7            43.141
                         ON NODE             8            43.196
                         ON NODE             9            42.960
                         ON NODE            10            43.119
                         ON NODE            11            43.169
                         ON NODE            12            43.098
                         ON NODE            13            43.107
                         ON NODE            14            43.111
                         ON NODE            15            43.090
                         ON NODE            16            43.151
                         ON NODE            17            43.114
                         ON NODE            18            42.997
                         ON NODE            19            43.157
                         ON NODE            20            43.281
                         ON NODE            21            43.202
                         ON NODE            22            43.160
                         ON NODE            23            43.146
           AVERAGE PER PROCESSOR                          43.310
 MPI AUXILIARY FUNCTION FIT              20898           106.842        10.6 %
                         ON NODE             1           105.636
                         ON NODE             2           106.771
                         ON NODE             3           105.953
                         ON NODE             4           108.920
                         ON NODE             5           109.103
                         ON NODE             6           108.742
                         ON NODE             7           109.397
                         ON NODE             8           109.647
                         ON NODE             9           109.346
                         ON NODE            10           108.540
                         ON NODE            11           109.237
                         ON NODE            12           109.043
                         ON NODE            13           109.242
                         ON NODE            14           107.078
                         ON NODE            15           108.331
                         ON NODE            16           109.405
                         ON NODE            17           109.401
                         ON NODE            18           108.818
                         ON NODE            19           109.431
                         ON NODE            20           108.548
                         ON NODE            21           109.373
                         ON NODE            22           108.297
                         ON NODE            23           109.331
           AVERAGE PER PROCESSOR                         108.518
 MPI CORE HAMILTONIAN                      644             2.346         0.2 %
                         ON NODE             1             2.204
                         ON NODE             2             2.168
                         ON NODE             3             2.149
                         ON NODE             4             1.980
                         ON NODE             5             1.919
                         ON NODE             6             1.926
                         ON NODE             7             1.919
                         ON NODE             8             1.932
                         ON NODE             9             1.923
                         ON NODE            10             1.926
                         ON NODE            11             1.921
                         ON NODE            12             1.930
                         ON NODE            13             1.917
                         ON NODE            14             1.922
                         ON NODE            15             1.930
                         ON NODE            16             1.929
                         ON NODE            17             1.930
                         ON NODE            18             1.924
                         ON NODE            19             1.923
                         ON NODE            20             1.921
                         ON NODE            21             1.930
                         ON NODE            22             1.926
                         ON NODE            23             1.939
           AVERAGE PER PROCESSOR                           1.976
 SCF ITERATION                             644           699.316        69.4 %
 MPI NEAR J CALCULATION                  10127            37.809         3.8 %
                         ON NODE             1            33.168
                         ON NODE             2            33.067
                         ON NODE             3            29.967
                         ON NODE             4            33.105
                         ON NODE             5            33.220
                         ON NODE             6            33.154
                         ON NODE             7            33.124
                         ON NODE             8            33.213
                         ON NODE             9            33.281
                         ON NODE            10            33.439
                         ON NODE            11            33.208
                         ON NODE            12            33.577
                         ON NODE            13            33.194
                         ON NODE            14            33.465
                         ON NODE            15            29.769
                         ON NODE            16            33.114
                         ON NODE            17            33.125
                         ON NODE            18            33.153
                         ON NODE            19            33.179
                         ON NODE            20            33.141
                         ON NODE            21            33.187
                         ON NODE            22            33.161
                         ON NODE            23            33.267
           AVERAGE PER PROCESSOR                          33.129
 MPI FAR J CALCULATION                   10127             9.568         0.9 %
                         ON NODE             1             9.673
                         ON NODE             2             8.776
                         ON NODE             3            13.057
                         ON NODE             4             9.893
                         ON NODE             5             9.715
                         ON NODE             6             6.662
                         ON NODE             7             8.009
                         ON NODE             8            10.043
                         ON NODE             9             9.766
                         ON NODE            10             9.355
                         ON NODE            11             9.627
                         ON NODE            12             7.841
                         ON NODE            13             8.219
                         ON NODE            14             9.899
                         ON NODE            15            13.414
                         ON NODE            16            10.039
                         ON NODE            17             9.735
                         ON NODE            18            10.040
                         ON NODE            19            10.128
                         ON NODE            20             9.740
                         ON NODE            21             9.922
                         ON NODE            22             9.250
                         ON NODE            23             9.152
           AVERAGE PER PROCESSOR                           9.647
 GRID INITIALIZATION                        79             0.332         0.0 %
 FIXED GRID GENERATION                      79             0.005         0.0 %
 MPI XC POTENTIAL                        10127           423.624        42.0 %
                         ON NODE             1           421.068
                         ON NODE             2           420.231
                         ON NODE             3           420.018
                         ON NODE             4           420.208
                         ON NODE             5           419.872
                         ON NODE             6           420.462
                         ON NODE             7           420.432
                         ON NODE             8           420.268
                         ON NODE             9           421.564
                         ON NODE            10           421.097
                         ON NODE            11           419.868
                         ON NODE            12           418.911
                         ON NODE            13           419.419
                         ON NODE            14           419.670
                         ON NODE            15           419.677
                         ON NODE            16           419.358
                         ON NODE            17           419.764
                         ON NODE            18           420.072
                         ON NODE            19           419.842
                         ON NODE            20           419.777
                         ON NODE            21           419.854
                         ON NODE            22           419.884
                         ON NODE            23           419.814
           AVERAGE PER PROCESSOR                         420.198
 MPI NEAR ERI CALCULATION                10127            38.153         3.8 %
                         ON NODE             1            33.137
                         ON NODE             2            33.173
                         ON NODE             3            33.201
                         ON NODE             4            33.185
                         ON NODE             5            33.186
                         ON NODE             6            33.189
                         ON NODE             7            33.190
                         ON NODE             8            33.149
                         ON NODE             9            33.118
                         ON NODE            10            33.195
                         ON NODE            11            33.217
                         ON NODE            12            33.135
                         ON NODE            13            33.107
                         ON NODE            14            33.153
                         ON NODE            15            28.465
                         ON NODE            16            33.197
                         ON NODE            17            33.115
                         ON NODE            18            33.124
                         ON NODE            19            33.150
                         ON NODE            20            33.124
                         ON NODE            21            33.237
                         ON NODE            22            33.221
                         ON NODE            23            33.134
           AVERAGE PER PROCESSOR                          33.177
 MPI FAR ERI CALCULATION                 10127             3.512         0.3 %
                         ON NODE             1             3.598
                         ON NODE             2             3.683
                         ON NODE             3             3.677
                         ON NODE             4             3.040
                         ON NODE             5             3.319
                         ON NODE             6             3.357
                         ON NODE             7             3.366
                         ON NODE             8             3.524
                         ON NODE             9             3.502
                         ON NODE            10             3.260
                         ON NODE            11             3.349
                         ON NODE            12             3.855
                         ON NODE            13             3.929
                         ON NODE            14             3.796
                         ON NODE            15             8.424
                         ON NODE            16             3.895
                         ON NODE            17             3.678
                         ON NODE            18             4.014
                         ON NODE            19             3.978
                         ON NODE            20             3.710
                         ON NODE            21             3.850
                         ON NODE            22             3.911
                         ON NODE            23             3.961
           AVERAGE PER PROCESSOR                           3.841
 MPI MATRIX MULTIPLICATION               32291            17.846         1.8 %
                         ON NODE             1            22.558
                         ON NODE             2            22.405
                         ON NODE             3            22.479
                         ON NODE             4            22.504
                         ON NODE             5            22.521
                         ON NODE             6            22.497
                         ON NODE             7            22.512
                         ON NODE             8            22.496
                         ON NODE             9            22.461
                         ON NODE            10            22.496
                         ON NODE            11            22.482
                         ON NODE            12            22.697
                         ON NODE            13            22.528
                         ON NODE            14            22.540
                         ON NODE            15            22.517
                         ON NODE            16            22.471
                         ON NODE            17            22.549
                         ON NODE            18            22.475
                         ON NODE            19            22.485
                         ON NODE            20            22.569
                         ON NODE            21            22.454
                         ON NODE            22            22.505
                         ON NODE            23            22.511
           AVERAGE PER PROCESSOR                          22.315
 IRC PATH                                    1          1007.342        99.9 %
 OPTIMIZATION CYCLE                          1          1007.342        99.9 %
 ENERGY GRADIENTS                          571            68.580         6.8 %
 MPI XC ENERGY GRADIENTS                   571            53.583         5.3 %
                         ON NODE             1            53.354
                         ON NODE             2            53.347
                         ON NODE             3            53.363
                         ON NODE             4            53.317
                         ON NODE             5            53.324
                         ON NODE             6            53.341
                         ON NODE             7            53.352
                         ON NODE             8            53.291
                         ON NODE             9            53.282
                         ON NODE            10            53.358
                         ON NODE            11            53.340
                         ON NODE            12            53.346
                         ON NODE            13            53.353
                         ON NODE            14            53.364
                         ON NODE            15            53.344
                         ON NODE            16            53.353
                         ON NODE            17            53.349
                         ON NODE            18            53.344
                         ON NODE            19            53.365
                         ON NODE            20            53.342
                         ON NODE            21            53.338
                         ON NODE            22            53.370
                         ON NODE            23            53.351
           AVERAGE PER PROCESSOR                          53.353
 MPI NEAR ERI GRADIENTS                    571             5.004         0.5 %
                         ON NODE             1             4.935
                         ON NODE             2             4.890
                         ON NODE             3             4.914
                         ON NODE             4             4.913
                         ON NODE             5             4.933
                         ON NODE             6             4.920
                         ON NODE             7             4.906
                         ON NODE             8             4.915
                         ON NODE             9             4.932
                         ON NODE            10             4.926
                         ON NODE            11             4.915
                         ON NODE            12             4.938
                         ON NODE            13             4.925
                         ON NODE            14             4.926
                         ON NODE            15             4.652
                         ON NODE            16             4.933
                         ON NODE            17             4.920
                         ON NODE            18             4.918
                         ON NODE            19             4.930
                         ON NODE            20             4.920
                         ON NODE            21             4.934
                         ON NODE            22             4.927
                         ON NODE            23             4.925
           AVERAGE PER PROCESSOR                           4.915
 MPI FAR ERI GRADIENTS                     571             0.481         0.0 %
                         ON NODE             1             0.519
                         ON NODE             2             0.507
                         ON NODE             3             0.512
                         ON NODE             4             0.504
                         ON NODE             5             0.497
                         ON NODE             6             0.277
                         ON NODE             7             0.402
                         ON NODE             8             0.507
                         ON NODE             9             0.506
                         ON NODE            10             0.490
                         ON NODE            11             0.516
                         ON NODE            12             0.526
                         ON NODE            13             0.518
                         ON NODE            14             0.515
                         ON NODE            15             0.780
                         ON NODE            16             0.512
                         ON NODE            17             0.524
                         ON NODE            18             0.513
                         ON NODE            19             0.510
                         ON NODE            20             0.508
                         ON NODE            21             0.522
                         ON NODE            22             0.525
                         ON NODE            23             0.512
           AVERAGE PER PROCESSOR                           0.508
 MPI CORE HAMILTONIAN GRADIENTS            571             2.242         0.2 %
                         ON NODE             1             3.092
                         ON NODE             2             3.106
                         ON NODE             3             3.125
                         ON NODE             4             3.125
                         ON NODE             5             3.108
                         ON NODE             6             3.336
                         ON NODE             7             3.219
                         ON NODE             8             3.118
                         ON NODE             9             3.106
                         ON NODE            10             3.134
                         ON NODE            11             3.106
                         ON NODE            12             3.111
                         ON NODE            13             3.103
                         ON NODE            14             3.117
                         ON NODE            15             2.993
                         ON NODE            16             3.106
                         ON NODE            17             3.101
                         ON NODE            18             3.123
                         ON NODE            19             3.103
                         ON NODE            20             3.096
                         ON NODE            21             2.909
                         ON NODE            22             3.101
                         ON NODE            23             3.116
           AVERAGE PER PROCESSOR                           3.074
 MATRIX MULTIPLICATION                   17865             0.158         0.0 %
 START GUESS                                78           145.026        14.4 %
 NULLSPACE                                  78             0.320         0.0 %

 FINAL TIMING           DATE: THU JAN 18 05:24:39 2024  TOTAL TIME:    1008.215
