# Supplementary material for: Constrained Structure Minimizations on Hyperspheres for Minimum Energy Path Following
Source: J Chem Inf Model. 2025 Apr 1;65(7):3488–501. doi: 10.1021/acs.jcim.4c02351 (PMC12004539; doi:10.1021/acs.jcim.4c02351)
Supplement: Supplementary file 1 — ci4c02351_si_001.zip [file ci4c02351_si_001.zip › data_availability/rxn15/outputs/IRC/rxn15-irc.mol]

    8
 TRAJECTORY GEOMETRY    -191.676050
  C      0.000341    0.005814   -0.000012
  O      0.000489   -0.005317    1.226939
  C      1.249250    0.000198   -0.839253
  C      1.851602   -1.122678   -1.274928
  H     -0.967550    0.039466   -0.573110
  H      2.764366   -1.079411   -1.879590
  H      1.457871   -2.117444   -1.032746
  H      1.652785    0.991104   -1.097119
    8
 TRAJECTORY GEOMETRY    -191.676082
  C      0.000631    0.011664   -0.000097
  O      0.001167   -0.010698    1.226690
  C      1.247151    0.000386   -0.842504
  C      1.852993   -1.123443   -1.270781
  H     -0.967177    0.064356   -0.572104
  H      2.760798   -1.080895   -1.882915
  H      1.466229   -2.117839   -1.016396
  H      1.641874    0.990572   -1.116725
    8
 TRAJECTORY GEOMETRY    -191.676135
  C      0.001196    0.017414   -0.000102
  O      0.001673   -0.016086    1.226433
  C      1.245176    0.000732   -0.845785
  C      1.854232   -1.124167   -1.266643
  H     -0.966173    0.088534   -0.571032
  H      2.756669   -1.082812   -1.886765
  H      1.474509   -2.117895   -0.999446
  H      1.630724    0.989843   -1.136895
    8
 TRAJECTORY GEOMETRY    -191.676208
  C      0.001820    0.023159   -0.000099
  O      0.002233   -0.021508    1.226079
  C      1.243097    0.001105   -0.849121
  C      1.855426   -1.124837   -1.262409
  H     -0.964927    0.112568   -0.569668
  H      2.752548   -1.084958   -1.890315
  H      1.482658   -2.117664   -0.982504
  H      1.619650    0.988796   -1.156709
    8
 TRAJECTORY GEOMETRY    -191.676301
  C      0.002414    0.028944   -0.000090
  O      0.002853   -0.026950    1.225667
  C      1.240941    0.001460   -0.852470
  C      1.856628   -1.125489   -1.258141
  H     -0.963507    0.136613   -0.568043
  H      2.748622   -1.087140   -1.893377
  H      1.490729   -2.117263   -0.965896
  H      1.608505    0.987434   -1.176375
    8
 TRAJECTORY GEOMETRY    -191.676413
  C      0.003102    0.034725   -0.000023
  O      0.003432   -0.032390    1.225194
  C      1.238743    0.001788   -0.855841
  C      1.857814   -1.126084   -1.253867
  H     -0.961821    0.160565   -0.566157
  H      2.744623   -1.089440   -1.896464
  H      1.498838   -2.116623   -0.949215
  H      1.597357    0.985729   -1.195879
    8
 TRAJECTORY GEOMETRY    -191.676542
  C      0.003879    0.040490    0.000082
  O      0.003970   -0.037825    1.224685
  C      1.236511    0.002128   -0.859236
  C      1.858980   -1.126651   -1.249589
  H     -0.959745    0.184394   -0.564051
  H      2.740538   -1.091903   -1.899485
  H      1.506970   -2.115774   -0.932550
  H      1.586121    0.983743   -1.215317
    8
 TRAJECTORY GEOMETRY    -191.676689
  C      0.004743    0.046221    0.000196
  O      0.004544   -0.043300    1.224077
  C      1.234239    0.002557   -0.862681
  C      1.860051   -1.127170   -1.245208
  H     -0.957428    0.207883   -0.561731
  H      2.736409   -1.094668   -1.902223
  H      1.514857   -2.114607   -0.915766
  H      1.574945    0.981513   -1.234561
    8
 TRAJECTORY GEOMETRY    -191.676851
  C      0.005650    0.051985    0.000355
  O      0.005094   -0.048771    1.223425
  C      1.231926    0.002929   -0.866140
  C      1.861128   -1.127647   -1.240835
  H     -0.954915    0.231265   -0.559138
  H      2.732268   -1.097483   -1.904892
  H      1.522826   -2.113238   -0.899032
  H      1.563784    0.978963   -1.253656
    8
 TRAJECTORY GEOMETRY    -191.677029
  C      0.006646    0.057702    0.000527
  O      0.005666   -0.054272    1.222688
  C      1.229572    0.003395   -0.869648
  C      1.862120   -1.128081   -1.236380
  H     -0.952088    0.254349   -0.556330
  H      2.728094   -1.100612   -1.907283
  H      1.530593   -2.111587   -0.882208
  H      1.552661    0.976165   -1.272558
    8
 TRAJECTORY GEOMETRY    -191.677221
  C      0.007680    0.063426    0.000713
  O      0.006269   -0.059791    1.221876
  C      1.227165    0.003860   -0.873190
  C      1.863070   -1.128466   -1.231871
  H     -0.949108    0.277228   -0.553248
  H      2.723954   -1.103890   -1.909408
  H      1.538273   -2.109677   -0.865404
  H      1.541616    0.973111   -1.291227
    8
 TRAJECTORY GEOMETRY    -191.677425
  C      0.008762    0.069156    0.000952
  O      0.006852   -0.065302    1.221010
  C      1.224721    0.004293   -0.876752
  C      1.864020   -1.128819   -1.227358
  H     -0.945907    0.300035   -0.549926
  H      2.719800   -1.107225   -1.911454
  H      1.545968   -2.107573   -0.848660
  H      1.530571    0.969797   -1.309734
    8
 TRAJECTORY GEOMETRY    -191.677642
  C      0.009906    0.074879    0.001224
  O      0.007428   -0.070821    1.220081
  C      1.222239    0.004733   -0.880340
  C      1.864934   -1.129128   -1.222819
  H     -0.942470    0.322637   -0.546356
  H      2.715634   -1.110732   -1.913340
  H      1.553622   -2.105231   -0.831895
  H      1.519570    0.966210   -1.328054
    8
 TRAJECTORY GEOMETRY    -191.677869
  C      0.011106    0.080589    0.001517
  O      0.008023   -0.076354    1.219076
  C      1.219716    0.005192   -0.883962
  C      1.865793   -1.129393   -1.218231
  H     -0.938828    0.345010   -0.542535
  H      2.711468   -1.114414   -1.914991
  H      1.561182   -2.102619   -0.815102
  H      1.508639    0.962395   -1.346131
    8
 TRAJECTORY GEOMETRY    -191.678106
  C      0.012356    0.086287    0.001840
  O      0.008628   -0.081895    1.218000
  C      1.217157    0.005660   -0.887614
  C      1.866610   -1.129614   -1.213603
  H     -0.935002    0.367161   -0.538475
  H      2.707311   -1.118250   -1.916448
  H      1.568658   -2.099770   -0.798275
  H      1.497788    0.958369   -1.364006
    8
 TRAJECTORY GEOMETRY    -191.678351
  C      0.013633    0.091966    0.002163
  O      0.009302   -0.087466    1.216824
  C      1.214548    0.006165   -0.891304
  C      1.867351   -1.129784   -1.208880
  H     -0.931061    0.389040   -0.534157
  H      2.703207   -1.122294   -1.917534
  H      1.575912   -2.096626   -0.781470
  H      1.487083    0.954166   -1.381556
    8
 TRAJECTORY GEOMETRY    -191.678604
  C      0.014961    0.097638    0.002523
  O      0.009971   -0.093034    1.215586
  C      1.211904    0.006657   -0.895016
  C      1.868063   -1.129912   -1.204140
  H     -0.926921    0.410743   -0.529597
  H      2.699109   -1.126442   -1.918477
  H      1.583129   -2.093278   -0.764638
  H      1.476432    0.949759   -1.398914
    8
 TRAJECTORY GEOMETRY    -191.678863
  C      0.016317    0.103290    0.002894
  O      0.010694   -0.098622    1.214255
  C      1.209219    0.007173   -0.898760
  C      1.868703   -1.129990   -1.199329
  H     -0.922662    0.432166   -0.524789
  H      2.695065   -1.130770   -1.919100
  H      1.590172   -2.089659   -0.747778
  H      1.465943    0.945188   -1.415983
    8
 TRAJECTORY GEOMETRY    -191.679127
  C      0.017726    0.108934    0.003309
  O      0.011396   -0.104196    1.212874
  C      1.206501    0.007659   -0.902526
  C      1.869337   -1.130034   -1.194508
  H     -0.918211    0.453490   -0.519751
  H      2.691001   -1.135174   -1.919664
  H      1.597205   -2.085803   -0.731001
  H      1.455456    0.940410   -1.432871
    8
 TRAJECTORY GEOMETRY    -191.679397
  C      0.019153    0.114553    0.003720
  O      0.012180   -0.109800    1.211385
  C      1.203741    0.008184   -0.906321
  C      1.869876   -1.130018   -1.189597
  H     -0.913669    0.474473   -0.514464
  H      2.687012   -1.139783   -1.919801
  H      1.603977   -2.081708   -0.714165
  H      1.445182    0.935516   -1.449424
    8
 TRAJECTORY GEOMETRY    -191.679669
  C      0.020606    0.120156    0.004151
  O      0.013000   -0.115406    1.209811
  C      1.200941    0.008698   -0.910131
  C      1.870362   -1.129960   -1.184645
  H     -0.909011    0.495279   -0.508936
  H      2.683107   -1.144498   -1.919668
  H      1.610665   -2.077323   -0.697327
  H      1.435024    0.930469   -1.465690
    8
 TRAJECTORY GEOMETRY    -191.679945
  C      0.022094    0.125739    0.004613
  O      0.013836   -0.121008    1.208167
  C      1.198098    0.009190   -0.913965
  C      1.870822   -1.129854   -1.179656
  H     -0.904182    0.515953   -0.503153
  H      2.679227   -1.149296   -1.919344
  H      1.617230   -2.072734   -0.680574
  H      1.424940    0.925278   -1.481699
    8
 TRAJECTORY GEOMETRY    -191.680222
  C      0.023606    0.131303    0.005092
  O      0.014708   -0.126610    1.206443
  C      1.195212    0.009668   -0.917818
  C      1.871236   -1.129701   -1.174624
  H     -0.899230    0.536464   -0.497129
  H      2.675417   -1.154179   -1.918760
  H      1.623669   -2.067911   -0.663855
  H      1.414979    0.919961   -1.497412
    8
 TRAJECTORY GEOMETRY    -191.680501
  C      0.025152    0.136856    0.005599
  O      0.015596   -0.132214    1.204645
  C      1.192301    0.010133   -0.921675
  C      1.871596   -1.129500   -1.169572
  H     -0.894103    0.556698   -0.490874
  H      2.671646   -1.159190   -1.917975
  H      1.630047   -2.062850   -0.647089
  H      1.405123    0.914503   -1.512934
    8
 TRAJECTORY GEOMETRY    -191.680780
  C      0.026732    0.142372    0.006121
  O      0.016526   -0.137818    1.202756
  C      1.189360    0.010603   -0.925542
  C      1.871892   -1.129252   -1.164467
  H     -0.888882    0.576748   -0.484402
  H      2.667898   -1.164317   -1.916950
  H      1.636283   -2.057513   -0.630320
  H      1.395359    0.908938   -1.528183
    8
 TRAJECTORY GEOMETRY    -191.681058
  C      0.028341    0.147885    0.006680
  O      0.017464   -0.143414    1.200808
  C      1.186379    0.011024   -0.929430
  C      1.872168   -1.128958   -1.159347
  H     -0.883515    0.596639   -0.477720
  H      2.664226   -1.169469   -1.915710
  H      1.642439   -2.051979   -0.613647
  H      1.385702    0.903240   -1.543174
    8
 TRAJECTORY GEOMETRY    -191.681335
  C      0.029966    0.153347    0.007238
  O      0.018471   -0.149010    1.198757
  C      1.183358    0.011459   -0.933315
  C      1.872368   -1.128614   -1.154161
  H     -0.878038    0.616336   -0.470807
  H      2.660642   -1.174752   -1.914153
  H      1.648373   -2.046192   -0.597010
  H      1.376174    0.897485   -1.557872
    8
 TRAJECTORY GEOMETRY    -191.681611
  C      0.031614    0.158792    0.007817
  O      0.019505   -0.154597    1.196634
  C      1.180297    0.011855   -0.937216
  C      1.872530   -1.128224   -1.148942
  H     -0.872410    0.635889   -0.463653
  H      2.657144   -1.180058   -1.912338
  H      1.654170   -2.040206   -0.580456
  H      1.366756    0.891650   -1.572294
    8
 TRAJECTORY GEOMETRY    -191.681885
  C      0.033309    0.164212    0.008443
  O      0.020538   -0.160167    1.194440
  C      1.177205    0.012210   -0.941127
  C      1.872655   -1.127778   -1.143717
  H     -0.866599    0.655235   -0.456285
  H      2.653660   -1.185441   -1.910427
  H      1.659936   -2.033972   -0.563838
  H      1.357448    0.885709   -1.586461
    8
 TRAJECTORY GEOMETRY    -191.682156
  C      0.035020    0.169639    0.009095
  O      0.021585   -0.165722    1.192189
  C      1.174064    0.012496   -0.945037
  C      1.872768   -1.127293   -1.138490
  H     -0.860666    0.674517   -0.448702
  H      2.650285   -1.190810   -1.908243
  H      1.665679   -2.027519   -0.547397
  H      1.348204    0.879658   -1.600377
    8
 TRAJECTORY GEOMETRY    -191.682423
  C      0.036760    0.174989    0.009740
  O      0.022695   -0.171270    1.189838
  C      1.170891    0.012806   -0.948943
  C      1.872797   -1.126760   -1.133190
  H     -0.854576    0.693603   -0.440910
  H      2.646983   -1.196263   -1.905781
  H      1.671133   -2.020854   -0.530974
  H      1.339052    0.873603   -1.614025
    8
 TRAJECTORY GEOMETRY    -191.682687
  C      0.038530    0.180312    0.010412
  O      0.023829   -0.176802    1.187415
  C      1.167682    0.013077   -0.952854
  C      1.872782   -1.126175   -1.127867
  H     -0.848331    0.712503   -0.432909
  H      2.643750   -1.201759   -1.903089
  H      1.676479   -2.013958   -0.514609
  H      1.330017    0.867473   -1.627424
    8
 TRAJECTORY GEOMETRY    -191.682946
  C      0.040334    0.185612    0.011114
  O      0.024975   -0.182315    1.184927
  C      1.164438    0.013302   -0.956767
  C      1.872734   -1.125544   -1.122530
  H     -0.841919    0.731253   -0.424711
  H      2.640586   -1.207271   -1.900209
  H      1.681739   -2.006854   -0.498318
  H      1.321050    0.861263   -1.640600
    8
 TRAJECTORY GEOMETRY    -191.683201
  C      0.042174    0.190887    0.011851
  O      0.026127   -0.187806    1.182373
  C      1.161155    0.013475   -0.960676
  C      1.872659   -1.124864   -1.117189
  H     -0.835322    0.749879   -0.416308
  H      2.637493   -1.212804   -1.897152
  H      1.686932   -1.999538   -0.482108
  H      1.312150    0.854969   -1.653555
    8
 TRAJECTORY GEOMETRY    -191.683451
  C      0.044053    0.196130    0.012610
  O      0.027285   -0.193272    1.179758
  C      1.157839    0.013597   -0.964577
  C      1.872553   -1.124139   -1.111841
  H     -0.828512    0.768400   -0.407715
  H      2.634443   -1.218311   -1.893931
  H      1.692057   -1.992020   -0.465951
  H      1.303269    0.848633   -1.666275
    8
 TRAJECTORY GEOMETRY    -191.683695
  C      0.045984    0.201355    0.013418
  O      0.028428   -0.198712    1.177087
  C      1.154487    0.013660   -0.968475
  C      1.872424   -1.123372   -1.106506
  H     -0.821489    0.786757   -0.398934
  H      2.631474   -1.223814   -1.890566
  H      1.697189   -1.984258   -0.449882
  H      1.294426    0.842176   -1.678811
    8
 TRAJECTORY GEOMETRY    -191.683933
  C      0.047960    0.206541    0.014250
  O      0.029571   -0.204126    1.174359
  C      1.151096    0.013676   -0.972368
  C      1.872274   -1.122552   -1.101162
  H     -0.814241    0.804995   -0.389959
  H      2.628536   -1.229328   -1.887046
  H      1.702220   -1.976331   -0.433914
  H      1.285629    0.835658   -1.691153
    8
 TRAJECTORY GEOMETRY    -191.684165
  C      0.049989    0.211693    0.015126
  O      0.030700   -0.209513    1.171577
  C      1.147682    0.013645   -0.976263
  C      1.872092   -1.121693   -1.095823
  H     -0.806811    0.823075   -0.380835
  H      2.625649   -1.234835   -1.883404
  H      1.707238   -1.968149   -0.417987
  H      1.276858    0.829071   -1.703321
    8
 TRAJECTORY GEOMETRY    -191.684390
  C      0.052062    0.216809    0.016038
  O      0.031820   -0.214863    1.168734
  C      1.144219    0.013535   -0.980142
  C      1.871903   -1.120774   -1.090492
  H     -0.799102    0.841110   -0.371488
  H      2.622820   -1.240326   -1.879618
  H      1.712178   -1.959793   -0.402209
  H      1.268092    0.822408   -1.715242
    8
 TRAJECTORY GEOMETRY    -191.684607
  C      0.054194    0.221920    0.016996
  O      0.032889   -0.220173    1.165867
  C      1.140703    0.013319   -0.984015
  C      1.871738   -1.119816   -1.085207
  H     -0.791077    0.859136   -0.361942
  H      2.620075   -1.245714   -1.875768
  H      1.717228   -1.951248   -0.386571
  H      1.259316    0.815662   -1.726966
    8
 TRAJECTORY GEOMETRY    -191.684817
  C      0.056375    0.226976    0.017979
  O      0.033966   -0.225456    1.162937
  C      1.137154    0.013084   -0.987878
  C      1.871531   -1.118809   -1.079905
  H     -0.782827    0.876971   -0.352233
  H      2.617408   -1.251140   -1.871721
  H      1.722117   -1.942537   -0.371031
  H      1.250571    0.808840   -1.738542
    8
 TRAJECTORY GEOMETRY    -191.685019
  C      0.058648    0.232015    0.019039
  O      0.034954   -0.230683    1.159975
  C      1.133565    0.012722   -0.991727
  C      1.871352   -1.117759   -1.074671
  H     -0.774249    0.894777   -0.342370
  H      2.614694   -1.256450   -1.867738
  H      1.727251   -1.933518   -0.355570
  H      1.241731    0.801939   -1.749898
    8
 TRAJECTORY GEOMETRY    -191.685213
  C      0.060981    0.237006    0.020136
  O      0.035889   -0.235858    1.156999
  C      1.129907    0.012281   -0.995590
  C      1.871208   -1.116653   -1.069463
  H     -0.765235    0.912639   -0.332238
  H      2.612135   -1.261663   -1.863625
  H      1.732315   -1.924510   -0.340370
  H      1.232888    0.794923   -1.761124
    8
 TRAJECTORY GEOMETRY    -191.685397
  C      0.063365    0.241978    0.021262
  O      0.036819   -0.241013    1.153958
  C      1.126243    0.011793   -0.999398
  C      1.871012   -1.115504   -1.064279
  H     -0.756071    0.930197   -0.322045
  H      2.609573   -1.266981   -1.859424
  H      1.737415   -1.915076   -0.325139
  H      1.224025    0.787841   -1.772185
    8
 TRAJECTORY GEOMETRY    -191.685572
  C      0.065867    0.246932    0.022477
  O      0.037615   -0.246093    1.150915
  C      1.122526    0.011167   -1.003205
  C      1.870898   -1.114301   -1.059171
  H     -0.746455    0.947792   -0.311682
  H      2.606940   -1.272117   -1.855362
  H      1.742713   -1.905616   -0.310177
  H      1.214947    0.780543   -1.783147
    8
 TRAJECTORY GEOMETRY    -191.685738
  C      0.068433    0.251835    0.023730
  O      0.038355   -0.251123    1.147850
  C      1.118757    0.010461   -1.006996
  C      1.870787   -1.113060   -1.054121
  H     -0.736437    0.965339   -0.301115
  H      2.604448   -1.277196   -1.851224
  H      1.748137   -1.895853   -0.295290
  H      1.205894    0.773246   -1.793905
    8
 TRAJECTORY GEOMETRY    -191.685894
  C      0.071114    0.256705    0.025060
  O      0.038988   -0.256091    1.144761
  C      1.114963    0.009664   -1.010755
  C      1.870721   -1.111754   -1.049140
  H     -0.726084    0.982741   -0.290454
  H      2.601820   -1.282295   -1.847198
  H      1.753683   -1.885939   -0.280589
  H      1.196621    0.765683   -1.804611
    8
 TRAJECTORY GEOMETRY    -191.686040
  C      0.073857    0.261536    0.026428
  O      0.039558   -0.261006    1.141665
  C      1.111104    0.008780   -1.014525
  C      1.870680   -1.110411   -1.044211
  H     -0.715301    1.000092   -0.279567
  H      2.599372   -1.287325   -1.843051
  H      1.759299   -1.875831   -0.266092
  H      1.187404    0.758117   -1.815083
    8
 TRAJECTORY GEOMETRY    -191.686175
  C      0.076726    0.266344    0.027889
  O      0.039955   -0.265820    1.138586
  C      1.107189    0.007704   -1.018248
  C      1.870747   -1.109011   -1.039428
  H     -0.703959    1.017563   -0.268528
  H      2.596889   -1.292126   -1.839146
  H      1.765290   -1.865603   -0.251835
  H      1.177925    0.750374   -1.825423
    8
 TRAJECTORY GEOMETRY    -191.686301
  C      0.079728    0.271122    0.029437
  O      0.040191   -0.270554    1.135524
  C      1.103241    0.006526   -1.021937
  C      1.870884   -1.107577   -1.034769
  H     -0.692140    1.034889   -0.257393
  H      2.594392   -1.296813   -1.835424
  H      1.771622   -1.855159   -0.237802
  H      1.168205    0.742362   -1.835718
    8
 TRAJECTORY GEOMETRY    -191.686416
  C      0.082841    0.275851    0.031059
  O      0.040280   -0.275195    1.132476
  C      1.099231    0.005200   -1.025601
  C      1.871123   -1.106072   -1.030224
  H     -0.679805    1.052203   -0.246091
  H      2.591822   -1.301490   -1.831873
  H      1.778197   -1.844595   -0.224052
  H      1.158357    0.734252   -1.845818
    8
 TRAJECTORY GEOMETRY    -191.686520
  C      0.086075    0.280537    0.032764
  O      0.040194   -0.279734    1.129461
  C      1.095177    0.003736   -1.029218
  C      1.871446   -1.104535   -1.025845
  H     -0.666916    1.069469   -0.234648
  H      2.589384   -1.305999   -1.828463
  H      1.785166   -1.833812   -0.210535
  H      1.148291    0.725927   -1.855789
    8
 TRAJECTORY GEOMETRY    -191.686614
  C      0.089459    0.285185    0.034571
  O      0.039866   -0.284144    1.126513
  C      1.091063    0.002072   -1.032787
  C      1.871929   -1.102943   -1.021668
  H     -0.653378    1.086740   -0.223111
  H      2.586877   -1.310302   -1.825392
  H      1.792674   -1.822949   -0.197415
  H      1.137981    0.717421   -1.865592
    8
 TRAJECTORY GEOMETRY    -191.686697
  C      0.092952    0.289765    0.036443
  O      0.039400   -0.288458    1.123573
  C      1.086921    0.000311   -1.036296
  C      1.872478   -1.101304   -1.017612
  H     -0.639369    1.103865   -0.211473
  H      2.584400   -1.314497   -1.822496
  H      1.800395   -1.811920   -0.184571
  H      1.127412    0.708671   -1.875275
    8
 TRAJECTORY GEOMETRY    -191.686770
  C      0.096607    0.294289    0.038442
  O      0.038582   -0.292564    1.120776
  C      1.082692   -0.001746   -1.039741
  C      1.873293   -1.099625   -1.013884
  H     -0.624450    1.121129   -0.199686
  H      2.581976   -1.318362   -1.820097
  H      1.808939   -1.800883   -0.172294
  H      1.116658    0.699847   -1.884653
    8
 TRAJECTORY GEOMETRY    -191.686832
  C      0.100427    0.298761    0.040556
  O      0.037512   -0.296533    1.118034
  C      1.078471   -0.003935   -1.043071
  C      1.874253   -1.097898   -1.010385
  H     -0.609135    1.138106   -0.187975
  H      2.579369   -1.322183   -1.818152
  H      1.818019   -1.789730   -0.160459
  H      1.105432    0.690564   -1.893988
    8
 TRAJECTORY GEOMETRY    -191.686883
  C      0.104369    0.303135    0.042762
  O      0.036128   -0.300281    1.115444
  C      1.074166   -0.006392   -1.046328
  C      1.875453   -1.096137   -1.007209
  H     -0.592814    1.155227   -0.176076
  H      2.577135   -1.325409   -1.816566
  H      1.827636   -1.778809   -0.149309
  H      1.094056    0.681174   -1.903005
    8
 TRAJECTORY GEOMETRY    -191.686925
  C      0.108474    0.307427    0.045075
  O      0.034445   -0.303852    1.112955
  C      1.069892   -0.008996   -1.049446
  C      1.876802   -1.094370   -1.004351
  H     -0.576106    1.171956   -0.164346
  H      2.574642   -1.328669   -1.815569
  H      1.838225   -1.767416   -0.138439
  H      1.082402    0.671630   -1.911747
    8
 TRAJECTORY GEOMETRY    -191.686956
  C      0.112630    0.311591    0.047349
  O      0.032825   -0.307400    1.110394
  C      1.065559   -0.011590   -1.052555
  C      1.878105   -1.092482   -1.001389
  H     -0.558903    1.188457   -0.152376
  H      2.572089   -1.332049   -1.814322
  H      1.848251   -1.756134   -0.127903
  H      1.070738    0.662020   -1.920373
    8
 TRAJECTORY GEOMETRY    -191.686977
  C      0.117041    0.315649    0.049900
  O      0.030438   -0.310473    1.108212
  C      1.061255   -0.014678   -1.055392
  C      1.879969   -1.090649   -0.999260
  H     -0.540856    1.204774   -0.140807
  H      2.569791   -1.334455   -1.814476
  H      1.860057   -1.745234   -0.118667
  H      1.058582    0.652130   -1.928440
    8
 TRAJECTORY GEOMETRY    -191.686989
  C      0.121526    0.319537    0.052494
  O      0.027772   -0.313312    1.106216
  C      1.056990   -0.017918   -1.058096
  C      1.882045   -1.088813   -0.997479
  H     -0.522083    1.220888   -0.129237
  H      2.567647   -1.336641   -1.815045
  H      1.872431   -1.734399   -0.110093
  H      1.046241    0.642007   -1.936272
    8
 TRAJECTORY GEOMETRY    -191.686991
  C      0.123844    0.321408    0.053836
  O      0.026391   -0.314699    1.105261
  C      1.054859   -0.019591   -1.059398
  C      1.883156   -1.087863   -0.996720
  H     -0.512564    1.228724   -0.123495
  H      2.566514   -1.337631   -1.815563
  H      1.878868   -1.728982   -0.106047
  H      1.040032    0.637014   -1.940007
    8
 TRAJECTORY GEOMETRY    -191.686990
  C      0.126280    0.323307    0.054923
  O      0.024822   -0.315687    1.104220
  C      1.053023   -0.021601   -1.060632
  C      1.884504   -1.087290   -0.995707
  H     -0.502626    1.236586   -0.118354
  H      2.565802   -1.339002   -1.815688
  H      1.885367   -1.723953   -0.101834
  H      1.034403    0.631519   -1.943764
    8
 TRAJECTORY GEOMETRY    -191.686991
  C      0.124059    0.321408    0.053598
  O      0.026424   -0.314490    1.105139
  C      1.055260   -0.019853   -1.059394
  C      1.883387   -1.088238   -0.996415
  H     -0.512337    1.228673   -0.124045
  H      2.566766   -1.338285   -1.815153
  H      1.878923   -1.729145   -0.105597
  H      1.040555    0.636497   -1.940181
    8
 TRAJECTORY GEOMETRY    -191.686990
  C      0.126488    0.323176    0.054960
  O      0.025034   -0.315803    1.104255
  C      1.053204   -0.021677   -1.060684
  C      1.884701   -1.087343   -0.995796
  H     -0.502423    1.236486   -0.118304
  H      2.566095   -1.338990   -1.815687
  H      1.885377   -1.724080   -0.101966
  H      1.034428    0.631414   -1.943830
    8
 TRAJECTORY GEOMETRY    -191.686991
  C      0.124239    0.321308    0.053602
  O      0.026686   -0.314629    1.105122
  C      1.055412   -0.019936   -1.059442
  C      1.883549   -1.088303   -0.996435
  H     -0.512137    1.228596   -0.123932
  H      2.566979   -1.338336   -1.815111
  H      1.879135   -1.729196   -0.105584
  H      1.040858    0.636551   -1.940142
    8
 TRAJECTORY GEOMETRY    -191.686990
  C      0.126644    0.323075    0.054982
  O      0.025203   -0.315916    1.104280
  C      1.053352   -0.021725   -1.060674
  C      1.884852   -1.087372   -0.995889
  H     -0.502364    1.236319   -0.118309
  H      2.566032   -1.339071   -1.815959
  H      1.885807   -1.724070   -0.102037
  H      1.034526    0.631415   -1.943782
    8
 TRAJECTORY GEOMETRY    -191.686991
  C      0.125499    0.322141    0.054324
  O      0.026015   -0.315314    1.104744
  C      1.054457   -0.020877   -1.060057
  C      1.884331   -1.087853   -0.996262
  H     -0.507199    1.232442   -0.121083
  H      2.566608   -1.338725   -1.815666
  H      1.882626   -1.726752   -0.103960
  H      1.037721    0.633945   -1.941959
    8
 TRAJECTORY GEOMETRY    -191.686991
  C      0.124969    0.321654    0.053977
  O      0.026442   -0.315033    1.104972
  C      1.055004   -0.020443   -1.059759
  C      1.884036   -1.088090   -0.996414
  H     -0.509547    1.230468   -0.122499
  H      2.566911   -1.338367   -1.815515
  H      1.881007   -1.728087   -0.104927
  H      1.039292    0.635233   -1.941048
    8
 TRAJECTORY GEOMETRY    -191.686991
  C      0.124985    0.321654    0.053999
  O      0.026452   -0.315033    1.104937
  C      1.054979   -0.020441   -1.059738
  C      1.884053   -1.088094   -0.996418
  H     -0.509559    1.230437   -0.122493
  H      2.566909   -1.338432   -1.815482
  H      1.880932   -1.728015   -0.104886
  H      1.039242    0.635221   -1.941031
