# Supplementary material for: Constrained Structure Minimizations on Hyperspheres for Minimum Energy Path Following
Source: J Chem Inf Model. 2025 Apr 1;65(7):3488–501. doi: 10.1021/acs.jcim.4c02351 (PMC12004539; doi:10.1021/acs.jcim.4c02351)
Supplement: Supplementary file 1 — ci4c02351_si_001.zip [file ci4c02351_si_001.zip › data_availability/rxn15/outputs/IRC/irc-full.out]

 Executing /home/jasa/demon/6.2.4/object.mpi/deMon.6.2.4.mpi.

node05
node05
node05
node05
node05
node05
node05
node05
node05
node05
node05
node05
node05
node05
node05
node05
node05
node05
node05
node05
node05
node05
node05
node05
(node05:0,1,2,3,4,5,6,7,8,9,10,11,12,13,14,15,16,17,18,19,20,21,22,23)

real	67m15.309s
user	1405m40.258s
sys	206m20.820s
59M	.
 ******************************************************************************
 ******************************************************************************
 ***                                                                        ***
 ***                              PROGRAM deMon2k                           ***
 ***                                                                        ***
 ***                        (VERSION 6.2.2, Jun. 2022)                      ***
 ***                                                                        ***
 ***     COPYRIGHT (C) BY THE INTERNATIONAL DEMON DEVELOPERS COMMUNITY      ***
 ***                                                                        ***
 ***  AUTHORS: A.M. Koster, G. Geudtner, A. Alvarez-Ibarra, M.C. Amirani,   ***
 ***           P. Calaminici, A.A.M. Carranza, M.E. Casida, J. Carmona-     ***
 ***           Espindola, J. Cuny, F.A. Delesma, R. Delgado-Venegas, V.D.   ***
 ***           Dominguez, R. Flores-Moreno, G.U. Gamboa, A. Goursot, T.     ***
 ***           Heine, K. Hermann, A. Ipatov, F. Janetzko, A. de la Lande,   ***
 ***           F. Louisnard, J. Martin del Campo, N. Pedroza Montero, L.G.  ***
 ***           M. Pettersson, D. Mejia-Rodriguez, J. Reveles, J. Vasquez-   ***
 ***           Perez, A. Vela, B. Zuniga-Gutierrez and D.R. Salahub         ***
 ***                                                                        ***
 ******************************************************************************
 ******************************************************************************
                                                                                

 FIRST TIMING           DATE: SAT JAN 27 03:41:00 2024  TOTAL TIME:       0.070
                                                                                

 INITIALIZATION                   STEP TIME:     0.035  TOTAL TIME:       0.106

 ******************************************************************************

 IRC FORWARD RXN14

 ******************************************************************************

 
 *** THE RESTART FILE WILL BE READ ***
 
 
 *** MOLECULAR SIMULATION DATA ***
 
 MOLECULAR CHARGE: 0
 NUMBER OF ATOMS: 8
 MOLECULAR SIMULATION TYPE: QM ONLY
 
 *** MOLECULAR QM DATA ***
 
 MULTIPLICITY: 1
 NUMBER OF QM ATOMS: 8
 NUMBER OF ELECTRONS: 30
 
 *** SCF OPTIONS ***
 
 SCF THEORY: RESTRICTED KOHN-SHAM (RKS)
 DIAGONALIZER: RS
 START GUESS: RESTART DENSITY
 SCF TOLERANCE: 0.100E-08
 POTENTIAL DENSITY: FITTED DENSITY
 NUMBER OF SCF ITERATIONS: 1000
 DIIS ACCELERATION: ON
 XC-POTENTIAL: PBE96 - PBE
 GRID TECHNIQUE: FIXED
 GRID PRUNING: ON
 GRID METHOD: DIRECT
 GRID TYPE: (99,590)p
 ATOMIC WEIGHT FUNCTION: BECKE SCREENED
 RADIAL QUADRATURE TYPE: EULER-MACLAURIN
 SCF METHODE: DIRECT & DOUBLE ASYMPTOTIC EXPANSION
 FREEZE AUXILIARY FUNCTIONS: OFF
 ANALYTICAL FIT SOLVER: DIAGONAL SVD
 SVD THRESHOLD: 0.100E-05
 SCF SCREENING: 0.333E-11
 SYMMETRY USE: NONE
 ROTATION OF THE ANGULAR GRIDS: OFF
 SCF PRINTING UNTIL CYCLE 0
 SPHERICAL ORBITALS WILL BE USED
 
 *** INTRINSIC REACTION COORDINATE OPTIONS ***
 
 STEP DIRECTION: REVERSE (IRC EXTENSION)
 MAXIMUM IRC STEP: 0.100
 INITIAL ENERGY DECREASE: 0.00
 IRC PATH IN MASS WEIGHTED COORDINATES
 
 *** IRC PATH OPTIMIZATION OPTIONS ***
 
 NUMBER OF OPTIMIZATION STEPS: 50
 MAXIMUM OPTIMIZATION STEP: 0.300
 OPTMIZATION TOLERANCE: 0.100E-04
 HESSIAN UPDATE: BFGS
 STEP TYPE: LEVENBERG-MARQUARDT
 THE START HESSIAN IS READ FROM THE RESTART FILE
 NO WEIGHT DERIVATIVES WILL BE USED
 
 *** ACTIVATED INTERFACE PORTS ***
 
 FILE deMon.mol WILL BE WRITTEN
 
 
 *** GEOMETRY ***


 INPUT ORIENTATION IN ANGSTROM

  NO.  ATOM        X            Y            Z      Z-ATOM   MASS   TYPE OPTXYZ

    1  C         0.000000     0.000000     0.000000     6    12.011  QM       
    2  O         0.000000     0.000000     1.226974     8    15.999  QM       
    3  C         1.251189     0.000000    -0.835965     6    12.011  QM       
    4  C         1.850170    -1.121864    -1.278896     6    12.011  QM       
    5  H        -0.967920     0.014726    -0.573650     1     1.008  QM       
    6  H         2.768156    -1.078044    -1.875526     1     1.008  QM       
    7  H         1.449265    -2.116785    -1.049248     1     1.008  QM       
    8  H         1.663742     0.991344    -1.076741     1     1.008  QM       


 
 
 *** ERI STATISTIC ***
 
 Est. Integrated ERIs: 1528120
 Est. Asymptotic ERIS: 0
                                                                                

 INPUT                            STEP TIME:     0.052  TOTAL TIME:       0.158
 
 *** THE INPUT ORIENTATION IS USED ***
 
 POINT GROUP: C1
 
 GROUP ORDER: 1


 STANDARD ORIENTATION IN ANGSTROM

  NO.  ATOM        X              Y              Z        Z-ATOM   MASS   TYPE

    1  C         0.683080       0.293916       0.355219       6    12.011  QM
    2  O         1.576887      -0.331469      -0.206448       8    15.999  QM
    3  C        -0.701272       0.462993      -0.209841       6    12.011  QM
    4  C        -1.722767      -0.371572       0.061441       6    12.011  QM
    5  H         0.869333       0.797431       1.344128       1     1.008  QM
    6  H        -2.713484      -0.219429      -0.381185       1     1.008  QM
    7  H        -1.597594      -1.237501       0.723129       1     1.008  QM
    8  H        -0.842816       1.329212      -0.873592       1     1.008  QM
                                                                                

 SYMMETRY ANALYSIS                STEP TIME:     0.000  TOTAL TIME:       0.170
 
 
 GENERAL BASIS SET: (DZVP-GGA)
 
 NUMBER OF SHELLS: 36
 NUMBER OF ORBITALS: 80
 NUMBER OF PRIMITIVE GAUSSIAN EXPONENTS: 84
 
 
 GENERAL AUXIS SET: (GEN-A2*)
 
 NUMBER OF AUXILIARY FUNCTION SETS: 44
 NUMBER OF AUXILIARY FUNCTION SHELLS: 108
 NUMBER OF AUXILIARY FUNCTION: 460
 
 
 
 *** WARNING IN INVCDERI ***
 
 *** 13 COULOMB EIGENVALUES ARE QUENCHED ***
                                                                                

 MPI AUXILIARY FUNCTION FIT       STEP TIME:     0.063  TOTAL TIME:       0.242  
                                                                                

 CORE INTEGRALS                   STEP TIME:     0.073  TOTAL TIME:       0.247
                                                                                

 FIXED GRID GENERATION            STEP TIME:     0.000  TOTAL TIME:       0.288

 CYCLE:    1    EUPPER =     -267.561074714930    CDMIX =        0.300000000000
 CYCLE:    1    ELOWER =     -461.323641288348    SHIFT =        0.000000000000
 CYCLE:    1    EXC    =      -26.128131104467    ERCDC =       16.073872132658
 CYCLE:    1    ETOTAL =     -293.689205819396    ERROR =      193.762566573418

 CYCLE:    2    EUPPER =     -267.561056035783    CDMIX =        0.300000000000
 CYCLE:    2    ELOWER =     -267.561056035995    SHIFT =        0.000000000000
 CYCLE:    2    EXC    =      -26.128136708251    ERCDC =        0.000013105386
 CYCLE:    2    ETOTAL =     -293.689192744034    ERROR =        0.000000000212

 CYCLE:    3    EUPPER =     -267.561064890632    CDMIX =        0.300000000000
 CYCLE:    3    ELOWER =     -267.561064890660    SHIFT =        0.000000000000
 CYCLE:    3    EXC    =      -26.128137974484    ERCDC =        0.000003761531
 CYCLE:    3    ETOTAL =     -293.689202865116    ERROR =        0.000000000028

 CYCLE:    4    EUPPER =     -267.561064948162    CDMIX =        0.300000000000
 CYCLE:    4    ELOWER =     -267.561064948169    SHIFT =        0.000000000000
 CYCLE:    4    EXC    =      -26.128140871231    EDIIS =        0.000001491591
 CYCLE:    4    ETOTAL =     -293.689205819394    ERROR =        0.000000000007

 CYCLE:    5    EUPPER =     -267.561068014230    CDMIX =        0.200000000000
 CYCLE:    5    ELOWER =     -267.561068014240    SHIFT =        0.000000000000
 CYCLE:    5    EXC    =      -26.128139770582    EDIIS =        0.000003200207
 CYCLE:    5    ETOTAL =     -293.689207784812    ERROR =        0.000000000010

 CYCLE:    6    EUPPER =     -267.561065697628    CDMIX =        0.200000000000
 CYCLE:    6    ELOWER =     -267.561065697631    SHIFT =        0.000000000000
 CYCLE:    6    EXC    =      -26.128139351812    EDIIS =        0.000001562590
 CYCLE:    6    ETOTAL =     -293.689205049440    ERROR =        0.000000000003
 
 DIIS FAILED
 

 CYCLE:    7    EUPPER =     -267.561065743726    CDMIX =        0.200000000000
 CYCLE:    7    ELOWER =     -267.561065743727    SHIFT =        0.000000000000
 CYCLE:    7    EXC    =      -26.128139496640    ERCDC =        0.000000710592
 CYCLE:    7    ETOTAL =     -293.689205240366    ERROR =        0.000000000001
 
 DIIS FAILED
 

 CYCLE:    8    EUPPER =     -267.561065839312    CDMIX =        0.100000000000
 CYCLE:    8    ELOWER =     -267.561065839313    SHIFT =        0.000000000000
 CYCLE:    8    EXC    =      -26.128139980364    ERCDC =        0.000000462159
 CYCLE:    8    ETOTAL =     -293.689205819676    ERROR =        0.000000000001
 
 *** SCF CONVERGED ***
 

 ELECTRONIC CORE ENERGY      =       -461.323699230
 ELECTRONIC COULOMB ENERGY   =        193.762633390
 ELECTRONIC HARTREE ENERGY   =       -267.561065839

 EXCHANGE ENERGY             =        -25.157703264
 CORRELATION ENERGY          =         -0.970436716
 EXCHANGE-CORRELATION ENERGY =        -26.128139980

 ELECTRONIC SCF ENERGY       =       -293.689205820
 NUCLEAR-REPULSION ENERGY    =        102.013166230
 TOTAL SCF ENERGY            =       -191.676039590
                                                                                

 SCF ITERATION                    STEP TIME:     0.555  TOTAL TIME:       0.868
 
 
 
 *************************************
 *** INTRINSIC REACTION COORDINATE ***
 *************************************


 MOLECULE ORIENTATION OF IRC START STRUCTURE IN ANGSTROM

  NO.  ATOM        X              Y              Z        Z-ATOM   MASS   TYPE

    1  C         0.000000       0.000000       0.000000       6    12.011  QM
    2  O         0.000000       0.000000       1.226974       8    15.999  QM
    3  C         1.251189       0.000000      -0.835965       6    12.011  QM
    4  C         1.850170      -1.121864      -1.278896       6    12.011  QM
    5  H        -0.967920       0.014726      -0.573650       1     1.008  QM
    6  H         2.768156      -1.078044      -1.875526       1     1.008  QM
    7  H         1.449265      -2.116785      -1.049248       1     1.008  QM
    8  H         1.663742       0.991344      -1.076741       1     1.008  QM


 
 THE START HESSIAN WAS READ FROM THE RESTART FILE

  ANGLE =       1.59  COS_ANGLE =      -0.02


 IRC COORDINATES OF STEP 1 IN ANGSTROM

  NO.  ATOM        X              Y              Z        Z-ATOM   MASS   TYPE

    1  C        -0.000108      -0.005792       0.000283       6    12.011  QM
    2  O        -0.000951       0.005478       1.227273       8    15.999  QM
    3  C         1.253230      -0.000400      -0.832734       6    12.011  QM
    4  C         1.848936      -1.121064      -1.283233       6    12.011  QM
    5  H        -0.967436      -0.009758      -0.574355       1     1.008  QM
    6  H         2.771693      -1.076581      -1.872417       1     1.008  QM
    7  H         1.441403      -2.116126      -1.066039       1     1.008  QM
    8  H         1.674354       0.991003      -1.057297       1     1.008  QM


 RMSQ FORCE :   0.0001114  MAXIMUM :   0.0000100  CONVERGED :NO 
 MAX FORCE  :   0.0003501  MAXIMUM :   0.0000150  CONVERGED :NO 

 NUMBER OF CONSTRAINED OPTIMIZATION CYCLES: 1
 
 TOTAL ENERGY = -191.676050367019
 
 
 CURRENT SPLINE LENGTH: 0.053 AMU^1/2*ANGSTROM
 IRC COORDINATE: 0.053 AMU^1/2*ANGSTROM

  ANGLE =       0.05  COS_ANGLE =       1.00


 IRC COORDINATES OF STEP 2 IN ANGSTROM

  NO.  ATOM        X              Y              Z        Z-ATOM   MASS   TYPE

    1  C        -0.000141      -0.011593       0.000537       6    12.011  QM
    2  O        -0.001833       0.010899       1.227407       8    15.999  QM
    3  C         1.255220      -0.000744      -0.829474       6    12.011  QM
    4  C         1.847608      -1.120215      -1.287444       6    12.011  QM
    5  H        -0.966746      -0.034433      -0.574696       1     1.008  QM
    6  H         2.775137      -1.075328      -1.869054       1     1.008  QM
    7  H         1.433317      -2.115168      -1.082667       1     1.008  QM
    8  H         1.684925       0.990461      -1.037494       1     1.008  QM


 RMSQ FORCE :   0.0002234  MAXIMUM :   0.0000100  CONVERGED :NO 
 MAX FORCE  :   0.0007015  MAXIMUM :   0.0000150  CONVERGED :NO 

 NUMBER OF CONSTRAINED OPTIMIZATION CYCLES: 3
 
 TOTAL ENERGY = -191.676082834633
 
 
 CURRENT SPLINE LENGTH: 0.053 AMU^1/2*ANGSTROM
 IRC COORDINATE: 0.106 AMU^1/2*ANGSTROM

  ANGLE =       0.02  COS_ANGLE =       1.00


 IRC COORDINATES OF STEP 3 IN ANGSTROM

  NO.  ATOM        X              Y              Z        Z-ATOM   MASS   TYPE

    1  C        -0.000146      -0.017397       0.000758       6    12.011  QM
    2  O        -0.002605       0.016266       1.227422       8    15.999  QM
    3  C         1.257092      -0.001036      -0.826247       6    12.011  QM
    4  C         1.846211      -1.119307      -1.291515       6    12.011  QM
    5  H        -0.965831      -0.059220      -0.574757       1     1.008  QM
    6  H         2.778673      -1.074292      -1.865183       1     1.008  QM
    7  H         1.424983      -2.113923      -1.099406       1     1.008  QM
    8  H         1.695524       0.989599      -1.017397       1     1.008  QM


 RMSQ FORCE :   0.0003378  MAXIMUM :   0.0000100  CONVERGED :NO 
 MAX FORCE  :   0.0010562  MAXIMUM :   0.0000150  CONVERGED :NO 

 NUMBER OF CONSTRAINED OPTIMIZATION CYCLES: 9
 
 TOTAL ENERGY = -191.676137104136
 
 
 CURRENT SPLINE LENGTH: 0.053 AMU^1/2*ANGSTROM
 IRC COORDINATE: 0.159 AMU^1/2*ANGSTROM

  ANGLE =       0.02  COS_ANGLE =       1.00


 IRC COORDINATES OF STEP 4 IN ANGSTROM

  NO.  ATOM        X              Y              Z        Z-ATOM   MASS   TYPE

    1  C         0.000031      -0.023227       0.001092       6    12.011  QM
    2  O        -0.003544       0.021668       1.227441       8    15.999  QM
    3  C         1.258982      -0.001361      -0.823038       6    12.011  QM
    4  C         1.844821      -1.118369      -1.295677       6    12.011  QM
    5  H        -0.964405      -0.083955      -0.574616       1     1.008  QM
    6  H         2.782032      -1.073421      -1.861556       1     1.008  QM
    7  H         1.416775      -2.112443      -1.116037       1     1.008  QM
    8  H         1.705848       0.988415      -0.997525       1     1.008  QM


 RMSQ FORCE :   0.0004492  MAXIMUM :   0.0000100  CONVERGED :NO 
 MAX FORCE  :   0.0014042  MAXIMUM :   0.0000150  CONVERGED :NO 

 NUMBER OF CONSTRAINED OPTIMIZATION CYCLES: 1
 
 TOTAL ENERGY = -191.676213111263
 
 
 CURRENT SPLINE LENGTH: 0.053 AMU^1/2*ANGSTROM
 IRC COORDINATE: 0.212 AMU^1/2*ANGSTROM

  ANGLE =       0.05  COS_ANGLE =       1.00


 IRC COORDINATES OF STEP 5 IN ANGSTROM

  NO.  ATOM        X              Y              Z        Z-ATOM   MASS   TYPE

    1  C         0.000201      -0.029053       0.001418       6    12.011  QM
    2  O        -0.004423       0.027029       1.227384       8    15.999  QM
    3  C         1.260867      -0.001604      -0.819835       6    12.011  QM
    4  C         1.843379      -1.117418      -1.299754       6    12.011  QM
    5  H        -0.962759      -0.109016      -0.574252       1     1.008  QM
    6  H         2.785241      -1.072756      -1.857850       1     1.008  QM
    7  H         1.408408      -2.110726      -1.132594       1     1.008  QM
    8  H         1.716102       0.987024      -0.977646       1     1.008  QM


 RMSQ FORCE :   0.0005613  MAXIMUM :   0.0000100  CONVERGED :NO 
 MAX FORCE  :   0.0017549  MAXIMUM :   0.0000150  CONVERGED :NO 

 NUMBER OF CONSTRAINED OPTIMIZATION CYCLES: 6
 
 TOTAL ENERGY = -191.676310753181
 
 
 CURRENT SPLINE LENGTH: 0.053 AMU^1/2*ANGSTROM
 IRC COORDINATE: 0.265 AMU^1/2*ANGSTROM

  ANGLE =       0.07  COS_ANGLE =       1.00


 IRC COORDINATES OF STEP 6 IN ANGSTROM

  NO.  ATOM        X              Y              Z        Z-ATOM   MASS   TYPE

    1  C         0.000573      -0.034883       0.001826       6    12.011  QM
    2  O        -0.005394       0.032406       1.227253       8    15.999  QM
    3  C         1.262677      -0.001925      -0.816609       6    12.011  QM
    4  C         1.841888      -1.116384      -1.303822       6    12.011  QM
    5  H        -0.960599      -0.134023      -0.573679       1     1.008  QM
    6  H         2.788365      -1.072168      -1.854319       1     1.008  QM
    7  H         1.400236      -2.108832      -1.149218       1     1.008  QM
    8  H         1.726211       0.985235      -0.957913       1     1.008  QM


 RMSQ FORCE :   0.0006754  MAXIMUM :   0.0000100  CONVERGED :NO 
 MAX FORCE  :   0.0021030  MAXIMUM :   0.0000150  CONVERGED :NO 

 NUMBER OF CONSTRAINED OPTIMIZATION CYCLES: 21
 
 TOTAL ENERGY = -191.676429665122
 
 
 CURRENT SPLINE LENGTH: 0.053 AMU^1/2*ANGSTROM
 IRC COORDINATE: 0.318 AMU^1/2*ANGSTROM

  ANGLE =       0.06  COS_ANGLE =       1.00


 IRC COORDINATES OF STEP 7 IN ANGSTROM

  NO.  ATOM        X              Y              Z        Z-ATOM   MASS   TYPE

    1  C         0.001013      -0.040731       0.002250       6    12.011  QM
    2  O        -0.006400       0.037757       1.227102       8    15.999  QM
    3  C         1.264496      -0.002163      -0.813431       6    12.011  QM
    4  C         1.840388      -1.115355      -1.307878       6    12.011  QM
    5  H        -0.958072      -0.159167      -0.572889       1     1.008  QM
    6  H         2.791264      -1.071827      -1.850610       1     1.008  QM
    7  H         1.391830      -2.106626      -1.165696       1     1.008  QM
    8  H         1.736122       0.983216      -0.938207       1     1.008  QM


 RMSQ FORCE :   0.0007832  MAXIMUM :   0.0000100  CONVERGED :NO 
 MAX FORCE  :   0.0024383  MAXIMUM :   0.0000150  CONVERGED :NO 

 NUMBER OF CONSTRAINED OPTIMIZATION CYCLES: 11
 
 TOTAL ENERGY = -191.676569415488
 
 
 CURRENT SPLINE LENGTH: 0.053 AMU^1/2*ANGSTROM
 IRC COORDINATE: 0.370 AMU^1/2*ANGSTROM

  ANGLE =       0.02  COS_ANGLE =       1.00


 IRC COORDINATES OF STEP 8 IN ANGSTROM

  NO.  ATOM        X              Y              Z        Z-ATOM   MASS   TYPE

    1  C         0.001544      -0.046607       0.002721       6    12.011  QM
    2  O        -0.007445       0.043112       1.226885       8    15.999  QM
    3  C         1.266296      -0.002430      -0.810215       6    12.011  QM
    4  C         1.838862      -1.114275      -1.311930       6    12.011  QM
    5  H        -0.955194      -0.184209      -0.571907       1     1.008  QM
    6  H         2.794083      -1.071602      -1.847019       1     1.008  QM
    7  H         1.383479      -2.104175      -1.182147       1     1.008  QM
    8  H         1.745792       0.980929      -0.918589       1     1.008  QM


 RMSQ FORCE :   0.0008880  MAXIMUM :   0.0000100  CONVERGED :NO 
 MAX FORCE  :   0.0027627  MAXIMUM :   0.0000150  CONVERGED :NO 

 NUMBER OF CONSTRAINED OPTIMIZATION CYCLES: 5
 
 TOTAL ENERGY = -191.676729378132
 
 
 CURRENT SPLINE LENGTH: 0.053 AMU^1/2*ANGSTROM
 IRC COORDINATE: 0.423 AMU^1/2*ANGSTROM

  ANGLE =       0.02  COS_ANGLE =       1.00


 IRC COORDINATES OF STEP 9 IN ANGSTROM

  NO.  ATOM        X              Y              Z        Z-ATOM   MASS   TYPE

    1  C         0.002187      -0.052430       0.003303       6    12.011  QM
    2  O        -0.008616       0.048505       1.226672       8    15.999  QM
    3  C         1.268057      -0.002807      -0.807012       6    12.011  QM
    4  C         1.837398      -1.113176      -1.316065       6    12.011  QM
    5  H        -0.951905      -0.209139      -0.570655       1     1.008  QM
    6  H         2.796803      -1.071342      -1.843673       1     1.008  QM
    7  H         1.375376      -2.101613      -1.198753       1     1.008  QM
    8  H         1.755279       0.978273      -0.899115       1     1.008  QM


 RMSQ FORCE :   0.0009943  MAXIMUM :   0.0000100  CONVERGED :NO 
 MAX FORCE  :   0.0030801  MAXIMUM :   0.0000150  CONVERGED :NO 

 NUMBER OF CONSTRAINED OPTIMIZATION CYCLES: 19
 
 TOTAL ENERGY = -191.676908835127
 
 
 CURRENT SPLINE LENGTH: 0.053 AMU^1/2*ANGSTROM
 IRC COORDINATE: 0.476 AMU^1/2*ANGSTROM

  ANGLE =       0.02  COS_ANGLE =       1.00


 IRC COORDINATES OF STEP 10 IN ANGSTROM

  NO.  ATOM        X              Y              Z        Z-ATOM   MASS   TYPE

    1  C         0.002933      -0.058283       0.003944       6    12.011  QM
    2  O        -0.009847       0.053882       1.226417       8    15.999  QM
    3  C         1.269834      -0.003144      -0.803838       6    12.011  QM
    4  C         1.835896      -1.112044      -1.320184       6    12.011  QM
    5  H        -0.948234      -0.234115      -0.569182       1     1.008  QM
    6  H         2.799411      -1.071367      -1.840362       1     1.008  QM
    7  H         1.367169      -2.098766      -1.215214       1     1.008  QM
    8  H         1.764594       0.975405      -0.879821       1     1.008  QM


 RMSQ FORCE :   0.0010960  MAXIMUM :   0.0000100  CONVERGED :NO 
 MAX FORCE  :   0.0033856  MAXIMUM :   0.0000150  CONVERGED :NO 

 NUMBER OF CONSTRAINED OPTIMIZATION CYCLES: 18
 
 TOTAL ENERGY = -191.677106995454
 
 
 CURRENT SPLINE LENGTH: 0.053 AMU^1/2*ANGSTROM
 IRC COORDINATE: 0.529 AMU^1/2*ANGSTROM

  ANGLE =       0.02  COS_ANGLE =       1.00


 IRC COORDINATES OF STEP 11 IN ANGSTROM

  NO.  ATOM        X              Y              Z        Z-ATOM   MASS   TYPE

    1  C         0.003828      -0.064176       0.004615       6    12.011  QM
    2  O        -0.011136       0.059274       1.226084       8    15.999  QM
    3  C         1.271593      -0.003523      -0.800581       6    12.011  QM
    4  C         1.834336      -1.110861      -1.324303       6    12.011  QM
    5  H        -0.944126      -0.258906      -0.567575       1     1.008  QM
    6  H         2.801778      -1.071394      -1.837260       1     1.008  QM
    7  H         1.359061      -2.095729      -1.231548       1     1.008  QM
    8  H         1.773622       0.972289      -0.860720       1     1.008  QM


 RMSQ FORCE :   0.0011892  MAXIMUM :   0.0000100  CONVERGED :NO 
 MAX FORCE  :   0.0036661  MAXIMUM :   0.0000150  CONVERGED :NO 

 NUMBER OF CONSTRAINED OPTIMIZATION CYCLES: 25
 
 TOTAL ENERGY = -191.677322993046
 
 
 CURRENT SPLINE LENGTH: 0.053 AMU^1/2*ANGSTROM
 IRC COORDINATE: 0.582 AMU^1/2*ANGSTROM

  ANGLE =       0.02  COS_ANGLE =       1.00


 IRC COORDINATES OF STEP 12 IN ANGSTROM

  NO.  ATOM        X              Y              Z        Z-ATOM   MASS   TYPE

    1  C         0.004831      -0.070037       0.005365       6    12.011  QM
    2  O        -0.012509       0.064665       1.225719       8    15.999  QM
    3  C         1.273329      -0.003952      -0.797330       6    12.011  QM
    4  C         1.832788      -1.109643      -1.328441       6    12.011  QM
    5  H        -0.939626      -0.283681      -0.565718       1     1.008  QM
    6  H         2.804018      -1.071531      -1.834326       1     1.008  QM
    7  H         1.351043      -2.092495      -1.247919       1     1.008  QM
    8  H         1.782492       0.968872      -0.841795       1     1.008  QM


 RMSQ FORCE :   0.0012824  MAXIMUM :   0.0000100  CONVERGED :NO 
 MAX FORCE  :   0.0039404  MAXIMUM :   0.0000150  CONVERGED :NO 

 NUMBER OF CONSTRAINED OPTIMIZATION CYCLES: 21
 
 TOTAL ENERGY = -191.677555881646
 
 
 CURRENT SPLINE LENGTH: 0.053 AMU^1/2*ANGSTROM
 IRC COORDINATE: 0.635 AMU^1/2*ANGSTROM

  ANGLE =       0.02  COS_ANGLE =       1.00


 IRC COORDINATES OF STEP 13 IN ANGSTROM

  NO.  ATOM        X              Y              Z        Z-ATOM   MASS   TYPE

    1  C         0.005929      -0.075917       0.006173       6    12.011  QM
    2  O        -0.013950       0.070064       1.225316       8    15.999  QM
    3  C         1.275076      -0.004397      -0.794061       6    12.011  QM
    4  C         1.831233      -1.108407      -1.332602       6    12.011  QM
    5  H        -0.934766      -0.308325      -0.563662       1     1.008  QM
    6  H         2.806054      -1.071738      -1.831517       1     1.008  QM
    7  H         1.343025      -2.089037      -1.264181       1     1.008  QM
    8  H         1.791105       0.965246      -0.823048       1     1.008  QM


 RMSQ FORCE :   0.0013684  MAXIMUM :   0.0000100  CONVERGED :NO 
 MAX FORCE  :   0.0041897  MAXIMUM :   0.0000150  CONVERGED :NO 

 NUMBER OF CONSTRAINED OPTIMIZATION CYCLES: 12
 
 TOTAL ENERGY = -191.677804652188
 
 
 CURRENT SPLINE LENGTH: 0.053 AMU^1/2*ANGSTROM
 IRC COORDINATE: 0.688 AMU^1/2*ANGSTROM

  ANGLE =       0.02  COS_ANGLE =       1.00


 IRC COORDINATES OF STEP 14 IN ANGSTROM

  NO.  ATOM        X              Y              Z        Z-ATOM   MASS   TYPE

    1  C         0.007143      -0.081775       0.007069       6    12.011  QM
    2  O        -0.015491       0.075469       1.224881       8    15.999  QM
    3  C         1.276814      -0.004908      -0.790787       6    12.011  QM
    4  C         1.829682      -1.107134      -1.336789       6    12.011  QM
    5  H        -0.929508      -0.332867      -0.561373       1     1.008  QM
    6  H         2.807991      -1.072004      -1.829000       1     1.008  QM
    7  H         1.335130      -2.085409      -1.280437       1     1.008  QM
    8  H         1.799529       0.961371      -0.804530       1     1.008  QM


 RMSQ FORCE :   0.0014530  MAXIMUM :   0.0000100  CONVERGED :NO 
 MAX FORCE  :   0.0044279  MAXIMUM :   0.0000150  CONVERGED :NO 

 NUMBER OF CONSTRAINED OPTIMIZATION CYCLES: 15
 
 TOTAL ENERGY = -191.678068195937
 
 
 CURRENT SPLINE LENGTH: 0.053 AMU^1/2*ANGSTROM
 IRC COORDINATE: 0.741 AMU^1/2*ANGSTROM

  ANGLE =       0.02  COS_ANGLE =       1.00


 IRC COORDINATES OF STEP 15 IN ANGSTROM

  NO.  ATOM        X              Y              Z        Z-ATOM   MASS   TYPE

    1  C         0.008483      -0.087637       0.008032       6    12.011  QM
    2  O        -0.017120       0.080879       1.224402       8    15.999  QM
    3  C         1.278560      -0.005458      -0.787479       6    12.011  QM
    4  C         1.828119      -1.105830      -1.341007       6    12.011  QM
    5  H        -0.923868      -0.357271      -0.558887       1     1.008  QM
    6  H         2.809661      -1.072321      -1.826681       1     1.008  QM
    7  H         1.327318      -2.081580      -1.296567       1     1.008  QM
    8  H         1.807715       0.957267      -0.786289       1     1.008  QM


 RMSQ FORCE :   0.0015306  MAXIMUM :   0.0000100  CONVERGED :NO 
 MAX FORCE  :   0.0046467  MAXIMUM :   0.0000150  CONVERGED :NO 

 NUMBER OF CONSTRAINED OPTIMIZATION CYCLES: 16
 
 TOTAL ENERGY = -191.678345327415
 
 
 CURRENT SPLINE LENGTH: 0.053 AMU^1/2*ANGSTROM
 IRC COORDINATE: 0.794 AMU^1/2*ANGSTROM

  ANGLE =       0.03  COS_ANGLE =       1.00


 IRC COORDINATES OF STEP 16 IN ANGSTROM

  NO.  ATOM        X              Y              Z        Z-ATOM   MASS   TYPE

    1  C         0.009923      -0.093502       0.009078       6    12.011  QM
    2  O        -0.018842       0.086296       1.223893       8    15.999  QM
    3  C         1.280324      -0.006054      -0.784164       6    12.011  QM
    4  C         1.826548      -1.104499      -1.345251       6    12.011  QM
    5  H        -0.917864      -0.381502      -0.556179       1     1.008  QM
    6  H         2.811307      -1.072718      -1.824696       1     1.008  QM
    7  H         1.319543      -2.077571      -1.312603       1     1.008  QM
    8  H         1.815696       0.953017      -0.768311       1     1.008  QM


 RMSQ FORCE :   0.0016040  MAXIMUM :   0.0000100  CONVERGED :NO 
 MAX FORCE  :   0.0048421  MAXIMUM :   0.0000150  CONVERGED :NO 

 NUMBER OF CONSTRAINED OPTIMIZATION CYCLES: 23
 
 TOTAL ENERGY = -191.678634820847
 
 
 CURRENT SPLINE LENGTH: 0.053 AMU^1/2*ANGSTROM
 IRC COORDINATE: 0.847 AMU^1/2*ANGSTROM

  ANGLE =       0.02  COS_ANGLE =       1.00


 IRC COORDINATES OF STEP 17 IN ANGSTROM

  NO.  ATOM        X              Y              Z        Z-ATOM   MASS   TYPE

    1  C         0.011457      -0.099340       0.010197       6    12.011  QM
    2  O        -0.020641       0.091708       1.223345       8    15.999  QM
    3  C         1.282092      -0.006696      -0.780839       6    12.011  QM
    4  C         1.824984      -1.103144      -1.349515       6    12.011  QM
    5  H        -0.911500      -0.405653      -0.553244       1     1.008  QM
    6  H         2.812729      -1.073177      -1.822897       1     1.008  QM
    7  H         1.311812      -2.073357      -1.328575       1     1.008  QM
    8  H         1.823469       0.948544      -0.750546       1     1.008  QM


 RMSQ FORCE :   0.0016742  MAXIMUM :   0.0000100  CONVERGED :NO 
 MAX FORCE  :   0.0050214  MAXIMUM :   0.0000150  CONVERGED :NO 

 NUMBER OF CONSTRAINED OPTIMIZATION CYCLES: 17
 
 TOTAL ENERGY = -191.678935409691
 
 
 CURRENT SPLINE LENGTH: 0.053 AMU^1/2*ANGSTROM
 IRC COORDINATE: 0.900 AMU^1/2*ANGSTROM

  ANGLE =       0.02  COS_ANGLE =       1.00


 IRC COORDINATES OF STEP 18 IN ANGSTROM

  NO.  ATOM        X              Y              Z        Z-ATOM   MASS   TYPE

    1  C         0.013150      -0.105184       0.011435       6    12.011  QM
    2  O        -0.022581       0.097133       1.222760       8    15.999  QM
    3  C         1.283894      -0.007406      -0.777487       6    12.011  QM
    4  C         1.823408      -1.101749      -1.353839       6    12.011  QM
    5  H        -0.904749      -0.429525      -0.550118       1     1.008  QM
    6  H         2.813910      -1.073671      -1.821489       1     1.008  QM
    7  H         1.304249      -2.069000      -1.344348       1     1.008  QM
    8  H         1.831012       0.943893      -0.733221       1     1.008  QM


 RMSQ FORCE :   0.0017357  MAXIMUM :   0.0000100  CONVERGED :NO 
 MAX FORCE  :   0.0051833  MAXIMUM :   0.0000150  CONVERGED :NO 

 NUMBER OF CONSTRAINED OPTIMIZATION CYCLES: 25
 
 TOTAL ENERGY = -191.679245845928
 
 
 CURRENT SPLINE LENGTH: 0.053 AMU^1/2*ANGSTROM
 IRC COORDINATE: 0.953 AMU^1/2*ANGSTROM

  ANGLE =       0.02  COS_ANGLE =       1.00


 IRC COORDINATES OF STEP 19 IN ANGSTROM

  NO.  ATOM        X              Y              Z        Z-ATOM   MASS   TYPE

    1  C         0.014925      -0.110995       0.012740       6    12.011  QM
    2  O        -0.024606       0.102571       1.222155       8    15.999  QM
    3  C         1.285694      -0.008216      -0.774106       6    12.011  QM
    4  C         1.821858      -1.100325      -1.358207       6    12.011  QM
    5  H        -0.897694      -0.453169      -0.546756       1     1.008  QM
    6  H         2.814965      -1.074108      -1.820399       1     1.008  QM
    7  H         1.296836      -2.064499      -1.360097       1     1.008  QM
    8  H         1.838341       0.939070      -0.716128       1     1.008  QM


 RMSQ FORCE :   0.0017938  MAXIMUM :   0.0000100  CONVERGED :NO 
 MAX FORCE  :   0.0053208  MAXIMUM :   0.0000150  CONVERGED :NO 

 NUMBER OF CONSTRAINED OPTIMIZATION CYCLES: 9
 
 TOTAL ENERGY = -191.679564918638
 
 
 CURRENT SPLINE LENGTH: 0.053 AMU^1/2*ANGSTROM
 IRC COORDINATE: 1.005 AMU^1/2*ANGSTROM

  ANGLE =       0.02  COS_ANGLE =       1.00


 IRC COORDINATES OF STEP 20 IN ANGSTROM

  NO.  ATOM        X              Y              Z        Z-ATOM   MASS   TYPE

    1  C         0.016790      -0.116806       0.014152       6    12.011  QM
    2  O        -0.026735       0.108008       1.221507       8    15.999  QM
    3  C         1.287543      -0.009068      -0.770705       6    12.011  QM
    4  C         1.820314      -1.098874      -1.362619       6    12.011  QM
    5  H        -0.890347      -0.476584      -0.543169       1     1.008  QM
    6  H         2.815843      -1.074649      -1.819641       1     1.008  QM
    7  H         1.289443      -2.059817      -1.375657       1     1.008  QM
    8  H         1.845457       0.934106      -0.699409       1     1.008  QM


 RMSQ FORCE :   0.0018445  MAXIMUM :   0.0000100  CONVERGED :NO 
 MAX FORCE  :   0.0054372  MAXIMUM :   0.0000150  CONVERGED :NO 

 NUMBER OF CONSTRAINED OPTIMIZATION CYCLES: 14
 
 TOTAL ENERGY = -191.679891399158
 
 
 CURRENT SPLINE LENGTH: 0.053 AMU^1/2*ANGSTROM
 IRC COORDINATE: 1.058 AMU^1/2*ANGSTROM

  ANGLE =       0.02  COS_ANGLE =       1.00


 IRC COORDINATES OF STEP 21 IN ANGSTROM

  NO.  ATOM        X              Y              Z        Z-ATOM   MASS   TYPE

    1  C         0.018772      -0.122606       0.015638       6    12.011  QM
    2  O        -0.028956       0.113454       1.220812       8    15.999  QM
    3  C         1.289408      -0.010014      -0.767238       6    12.011  QM
    4  C         1.818753      -1.097392      -1.367071       6    12.011  QM
    5  H        -0.882675      -0.499705      -0.539424       1     1.008  QM
    6  H         2.816528      -1.075027      -1.819299       1     1.008  QM
    7  H         1.282233      -2.055030      -1.391046       1     1.008  QM
    8  H         1.852329       0.929039      -0.683044       1     1.008  QM


 RMSQ FORCE :   0.0018886  MAXIMUM :   0.0000100  CONVERGED :NO 
 MAX FORCE  :   0.0055296  MAXIMUM :   0.0000150  CONVERGED :NO 

 NUMBER OF CONSTRAINED OPTIMIZATION CYCLES: 14
 
 TOTAL ENERGY = -191.680224051898
 
 
 CURRENT SPLINE LENGTH: 0.053 AMU^1/2*ANGSTROM
 IRC COORDINATE: 1.111 AMU^1/2*ANGSTROM

  ANGLE =       0.02  COS_ANGLE =       1.00


 IRC COORDINATES OF STEP 22 IN ANGSTROM

  NO.  ATOM        X              Y              Z        Z-ATOM   MASS   TYPE

    1  C         0.020851      -0.128373       0.017229       6    12.011  QM
    2  O        -0.031300       0.118910       1.220100       8    15.999  QM
    3  C         1.291310      -0.011057      -0.763752       6    12.011  QM
    4  C         1.817222      -1.095884      -1.371588       6    12.011  QM
    5  H        -0.874721      -0.522542      -0.535460       1     1.008  QM
    6  H         2.817003      -1.075371      -1.819401       1     1.008  QM
    7  H         1.275174      -2.050121      -1.406282       1     1.008  QM
    8  H         1.858992       0.923844      -0.667068       1     1.008  QM


 RMSQ FORCE :   0.0019276  MAXIMUM :   0.0000100  CONVERGED :NO 
 MAX FORCE  :   0.0056016  MAXIMUM :   0.0000150  CONVERGED :NO 

 NUMBER OF CONSTRAINED OPTIMIZATION CYCLES: 24
 
 TOTAL ENERGY = -191.680561580027
 
 
 CURRENT SPLINE LENGTH: 0.053 AMU^1/2*ANGSTROM
 IRC COORDINATE: 1.164 AMU^1/2*ANGSTROM

  ANGLE =       0.02  COS_ANGLE =       1.00


 IRC COORDINATES OF STEP 23 IN ANGSTROM

  NO.  ATOM        X              Y              Z        Z-ATOM   MASS   TYPE

    1  C         0.023034      -0.134130       0.018924       6    12.011  QM
    2  O        -0.033746       0.124367       1.219343       8    15.999  QM
    3  C         1.293247      -0.012179      -0.760232       6    12.011  QM
    4  C         1.815688      -1.094342      -1.376154       6    12.011  QM
    5  H        -0.866511      -0.545043      -0.531289       1     1.008  QM
    6  H         2.817321      -1.075692      -1.819850       1     1.008  QM
    7  H         1.268231      -2.045095      -1.421299       1     1.008  QM
    8  H         1.865459       0.918556      -0.651484       1     1.008  QM


 RMSQ FORCE :   0.0019587  MAXIMUM :   0.0000100  CONVERGED :NO 
 MAX FORCE  :   0.0056542  MAXIMUM :   0.0000150  CONVERGED :NO 

 NUMBER OF CONSTRAINED OPTIMIZATION CYCLES: 11
 
 TOTAL ENERGY = -191.680902717383
 
 
 CURRENT SPLINE LENGTH: 0.053 AMU^1/2*ANGSTROM
 IRC COORDINATE: 1.217 AMU^1/2*ANGSTROM

  ANGLE =       0.02  COS_ANGLE =       1.00


 IRC COORDINATES OF STEP 24 IN ANGSTROM

  NO.  ATOM        X              Y              Z        Z-ATOM   MASS   TYPE

    1  C         0.025319      -0.139843       0.020727       6    12.011  QM
    2  O        -0.036315       0.129822       1.218554       8    15.999  QM
    3  C         1.295231      -0.013403      -0.756686       6    12.011  QM
    4  C         1.814163      -1.092772      -1.380762       6    12.011  QM
    5  H        -0.858021      -0.567266      -0.526918       1     1.008  QM
    6  H         2.817421      -1.075923      -1.820861       1     1.008  QM
    7  H         1.261444      -2.039979      -1.436127       1     1.008  QM
    8  H         1.871738       0.913179      -0.636319       1     1.008  QM


 RMSQ FORCE :   0.0019868  MAXIMUM :   0.0000100  CONVERGED :NO 
 MAX FORCE  :   0.0056913  MAXIMUM :   0.0000150  CONVERGED :NO 

 NUMBER OF CONSTRAINED OPTIMIZATION CYCLES: 17
 
 TOTAL ENERGY = -191.681246178405
 
 
 CURRENT SPLINE LENGTH: 0.053 AMU^1/2*ANGSTROM
 IRC COORDINATE: 1.270 AMU^1/2*ANGSTROM

  ANGLE =       0.03  COS_ANGLE =       1.00


 IRC COORDINATES OF STEP 25 IN ANGSTROM

  NO.  ATOM        X              Y              Z        Z-ATOM   MASS   TYPE

    1  C         0.027670      -0.145546       0.022620       6    12.011  QM
    2  O        -0.038987       0.135293       1.217744       8    15.999  QM
    3  C         1.297265      -0.014731      -0.753087       6    12.011  QM
    4  C         1.812664      -1.091181      -1.385454       6    12.011  QM
    5  H        -0.849360      -0.589051      -0.522344       1     1.008  QM
    6  H         2.817403      -1.076035      -1.822325       1     1.008  QM
    7  H         1.254798      -2.034766      -1.450686       1     1.008  QM
    8  H         1.877777       0.907773      -0.621561       1     1.008  QM


 RMSQ FORCE :   0.0020062  MAXIMUM :   0.0000100  CONVERGED :NO 
 MAX FORCE  :   0.0056939  MAXIMUM :   0.0000150  CONVERGED :NO 

 NUMBER OF CONSTRAINED OPTIMIZATION CYCLES: 28
 
 TOTAL ENERGY = -191.681590776220
 
 
 CURRENT SPLINE LENGTH: 0.053 AMU^1/2*ANGSTROM
 IRC COORDINATE: 1.323 AMU^1/2*ANGSTROM

  ANGLE =       0.03  COS_ANGLE =       1.00


 IRC COORDINATES OF STEP 26 IN ANGSTROM

  NO.  ATOM        X              Y              Z        Z-ATOM   MASS   TYPE

    1  C         0.030116      -0.151208       0.024626       6    12.011  QM
    2  O        -0.041778       0.140763       1.216911       8    15.999  QM
    3  C         1.299340      -0.016159      -0.749474       6    12.011  QM
    4  C         1.811191      -1.089569      -1.390199       6    12.011  QM
    5  H        -0.840496      -0.610484      -0.517605       1     1.008  QM
    6  H         2.817154      -1.076010      -1.824234       1     1.008  QM
    7  H         1.248305      -2.029513      -1.465059       1     1.008  QM
    8  H         1.883650       0.902313      -0.607202       1     1.008  QM


 RMSQ FORCE :   0.0020205  MAXIMUM :   0.0000100  CONVERGED :NO 
 MAX FORCE  :   0.0056787  MAXIMUM :   0.0000150  CONVERGED :NO 

 NUMBER OF CONSTRAINED OPTIMIZATION CYCLES: 40
 
 TOTAL ENERGY = -191.681935408504
 
 
 CURRENT SPLINE LENGTH: 0.053 AMU^1/2*ANGSTROM
 IRC COORDINATE: 1.376 AMU^1/2*ANGSTROM
 
 
 
 
 ***************************************
 *** MOLECULAR GEOMETRY OPTIMIZATION ***
 ***************************************
 
 *** ACTIVE DEGREES OF FREEDOM: 18 ***
 
 HYPERSPHERE RADIUS: 0.1000021738
 
 *** ENTERING OPTIMIZATION CYCLE: 1 ***
 
 
 RMSQ FORCE :   0.0001026  MAXIMUM :   0.0000100  CONVERGED : NO
 MAX FORCE  :   0.0002356  MAXIMUM :   0.0000150  CONVERGED : NO
 

  |TANGENTIAL STEP| =   0.043682  |PARALLEL STEP| =   0.010045
 
 HYPERSPHERE RADIUS: 0.1000021738
 
 *** SCFTOL TIGHTEN TO 0.750E-09 ***


 COORDINATES OF OPTIMIZATION STEP 1 IN ANGSTROM

  NO.  ATOM        X              Y              Z        Z-ATOM   MASS   TYPE

    1  C         0.033556      -0.156035       0.027218       6    12.011  QM
    2  O        -0.046549       0.144968       1.217516       8    15.999  QM
    3  C         1.303563      -0.015065      -0.748516       6    12.011  QM
    4  C         1.809024      -1.089456      -1.394337       6    12.011  QM
    5  H        -0.828056      -0.634644      -0.514361       1     1.008  QM
    6  H         2.816745      -1.078631      -1.830605       1     1.008  QM
    7  H         1.238261      -2.024668      -1.473220       1     1.008  QM
    8  H         1.891919       0.900574      -0.598541       1     1.008  QM


 
 NEW SCF-ENERGY CALCULATED IN 24 CYCLES
 

 TOTAL ENERGY    =       -191.682230707
 
 *** LAST STEP WAS REJECTED ***
 
 LAMBDA ITERATION CONVERGED IN 17 CYCLES

  |TANGENTIAL STEP| =   0.025001  |PARALLEL STEP| =   0.003175
 
 HYPERSPHERE RADIUS: 0.1000021738


 COORDINATES OF OPTIMIZATION STEP 1 IN ANGSTROM

  NO.  ATOM        X              Y              Z        Z-ATOM   MASS   TYPE

    1  C         0.032139      -0.156279       0.027309       6    12.011  QM
    2  O        -0.045797       0.146138       1.217551       8    15.999  QM
    3  C         1.302572      -0.017096      -0.747550       6    12.011  QM
    4  C         1.810326      -1.089028      -1.395644       6    12.011  QM
    5  H        -0.831100      -0.631991      -0.513358       1     1.008  QM
    6  H         2.819617      -1.075698      -1.828445       1     1.008  QM
    7  H         1.241301      -2.024910      -1.478419       1     1.008  QM
    8  H         1.890300       0.898670      -0.594076       1     1.008  QM


 
 NEW SCF-ENERGY CALCULATED IN 15 CYCLES
 

 TOTAL ENERGY    =       -191.682256613
 
 *** LAST STEP WAS REJECTED ***
 
 LAMBDA ITERATION CONVERGED IN 7 CYCLES

  |TANGENTIAL STEP| =   0.012500  |PARALLEL STEP| =   0.000784
 
 HYPERSPHERE RADIUS: 0.1000021738


 COORDINATES OF OPTIMIZATION STEP 1 IN ANGSTROM

  NO.  ATOM        X              Y              Z        Z-ATOM   MASS   TYPE

    1  C         0.032233      -0.156694       0.027003       6    12.011  QM
    2  O        -0.045117       0.146327       1.216773       8    15.999  QM
    3  C         1.301960      -0.017557      -0.746535       6    12.011  QM
    4  C         1.810092      -1.088427      -1.395466       6    12.011  QM
    5  H        -0.831640      -0.631341      -0.513131       1     1.008  QM
    6  H         2.818642      -1.075550      -1.827249       1     1.008  QM
    7  H         1.241786      -2.024617      -1.479076       1     1.008  QM
    8  H         1.889484       0.897867      -0.593057       1     1.008  QM


 
 NEW SCF-ENERGY CALCULATED IN 27 CYCLES
 

 TOTAL ENERGY    =       -191.682272898
 
 *** LAST STEP WAS REJECTED ***
 
 LAMBDA ITERATION CONVERGED IN 6 CYCLES

  |TANGENTIAL STEP| =   0.006250  |PARALLEL STEP| =   0.000196
 
 HYPERSPHERE RADIUS: 0.1000021738


 COORDINATES OF OPTIMIZATION STEP 1 IN ANGSTROM

  NO.  ATOM        X              Y              Z        Z-ATOM   MASS   TYPE

    1  C         0.032440      -0.156849       0.026829       6    12.011  QM
    2  O        -0.044829       0.146297       1.216351       8    15.999  QM
    3  C         1.301697      -0.017610      -0.746109       6    12.011  QM
    4  C         1.809848      -1.088142      -1.395210       6    12.011  QM
    5  H        -0.831590      -0.631390      -0.513016       1     1.008  QM
    6  H         2.817760      -1.075743      -1.826805       1     1.008  QM
    7  H         1.241791      -2.024421      -1.479059       1     1.008  QM
    8  H         1.889335       0.897465      -0.592981       1     1.008  QM


 
 NEW SCF-ENERGY CALCULATED IN 22 CYCLES
 

 TOTAL ENERGY    =       -191.682277437
 
 *** ENTERING OPTIMIZATION CYCLE: 2 ***
 

 COSANG =        -0.541024133
 
 RMSQ FORCE :   0.0002022  MAXIMUM :   0.0000100  CONVERGED : NO
 MAX FORCE  :   0.0005549  MAXIMUM :   0.0000150  CONVERGED : NO
 RMSQ DR    :   0.0014739  MAXIMUM :   0.0000400  CONVERGED : NO
 MAX DR     :   0.0043069  MAXIMUM :   0.0000600  CONVERGED : NO
 
 LAMBDA ITERATION CONVERGED IN 4 CYCLES

  |TANGENTIAL STEP| =   0.005000  |PARALLEL STEP| =   0.000125
 
 HYPERSPHERE RADIUS: 0.1000021738


 COORDINATES OF OPTIMIZATION STEP 2 IN ANGSTROM

  NO.  ATOM        X              Y              Z        Z-ATOM   MASS   TYPE

    1  C         0.032622      -0.156806       0.026762       6    12.011  QM
    2  O        -0.044804       0.146263       1.216220       8    15.999  QM
    3  C         1.301543      -0.017651      -0.745913       6    12.011  QM
    4  C         1.809930      -1.088023      -1.395189       6    12.011  QM
    5  H        -0.831539      -0.631392      -0.512666       1     1.008  QM
    6  H         2.815864      -1.075946      -1.826299       1     1.008  QM
    7  H         1.242080      -2.024261      -1.479120       1     1.008  QM
    8  H         1.889169       0.896596      -0.593487       1     1.008  QM


 
 NEW SCF-ENERGY CALCULATED IN 22 CYCLES
 

 TOTAL ENERGY    =       -191.682277878
 
 *** ENTERING OPTIMIZATION CYCLE: 3 ***
 

 COSANG =        -0.730117421
 
 RMSQ FORCE :   0.0002249  MAXIMUM :   0.0000100  CONVERGED : NO
 MAX FORCE  :   0.0006030  MAXIMUM :   0.0000150  CONVERGED : NO
 RMSQ DR    :   0.0011789  MAXIMUM :   0.0000400  CONVERGED : NO
 MAX DR     :   0.0032173  MAXIMUM :   0.0000600  CONVERGED : NO
 
 LAMBDA ITERATION CONVERGED IN 4 CYCLES

  |TANGENTIAL STEP| =   0.002500  |PARALLEL STEP| =   0.000031
 
 HYPERSPHERE RADIUS: 0.1000021738


 COORDINATES OF OPTIMIZATION STEP 3 IN ANGSTROM

  NO.  ATOM        X              Y              Z        Z-ATOM   MASS   TYPE

    1  C         0.032695      -0.156779       0.026816       6    12.011  QM
    2  O        -0.044752       0.146229       1.216061       8    15.999  QM
    3  C         1.301466      -0.017739      -0.745854       6    12.011  QM
    4  C         1.809795      -1.087899      -1.395058       6    12.011  QM
    5  H        -0.831488      -0.631426      -0.512587       1     1.008  QM
    6  H         2.816281      -1.076003      -1.826559       1     1.008  QM
    7  H         1.242267      -2.024328      -1.479277       1     1.008  QM
    8  H         1.889348       0.896562      -0.593550       1     1.008  QM


 
 NEW SCF-ENERGY CALCULATED IN 23 CYCLES
 

 TOTAL ENERGY    =       -191.682278869
 
 *** ENTERING OPTIMIZATION CYCLE: 4 ***
 

 COSANG =         0.949637650
 
 RMSQ FORCE :   0.0000961  MAXIMUM :   0.0000100  CONVERGED : NO
 MAX FORCE  :   0.0002823  MAXIMUM :   0.0000150  CONVERGED : NO
 RMSQ DR    :   0.0005893  MAXIMUM :   0.0000400  CONVERGED : NO
 MAX DR     :   0.0012828  MAXIMUM :   0.0000600  CONVERGED : NO
 
 LAMBDA ITERATION CONVERGED IN 5 CYCLES

  |TANGENTIAL STEP| =   0.005000  |PARALLEL STEP| =   0.000125
 
 HYPERSPHERE RADIUS: 0.1000021738


 COORDINATES OF OPTIMIZATION STEP 4 IN ANGSTROM

  NO.  ATOM        X              Y              Z        Z-ATOM   MASS   TYPE

    1  C         0.032455      -0.156945       0.026651       6    12.011  QM
    2  O        -0.044663       0.146282       1.216214       8    15.999  QM
    3  C         1.301565      -0.017567      -0.745928       6    12.011  QM
    4  C         1.809815      -1.088075      -1.395095       6    12.011  QM
    5  H        -0.831650      -0.631467      -0.512794       1     1.008  QM
    6  H         2.817547      -1.075949      -1.826691       1     1.008  QM
    7  H         1.241326      -2.023932      -1.478838       1     1.008  QM
    8  H         1.889212       0.897325      -0.592771       1     1.008  QM


 
 NEW SCF-ENERGY CALCULATED IN 25 CYCLES
 

 TOTAL ENERGY    =       -191.682277988
 
 *** ENTERING OPTIMIZATION CYCLE: 5 ***
 

 COSANG =        -0.871628048
 
 RMSQ FORCE :   0.0001649  MAXIMUM :   0.0000100  CONVERGED : NO
 MAX FORCE  :   0.0004869  MAXIMUM :   0.0000150  CONVERGED : NO
 RMSQ DR    :   0.0011789  MAXIMUM :   0.0000400  CONVERGED : NO
 MAX DR     :   0.0030708  MAXIMUM :   0.0000600  CONVERGED : NO
 
 LAMBDA ITERATION CONVERGED IN 5 CYCLES

  |TANGENTIAL STEP| =   0.004000  |PARALLEL STEP| =   0.000080
 
 HYPERSPHERE RADIUS: 0.1000021738


 COORDINATES OF OPTIMIZATION STEP 5 IN ANGSTROM

  NO.  ATOM        X              Y              Z        Z-ATOM   MASS   TYPE

    1  C         0.032674      -0.156847       0.026670       6    12.011  QM
    2  O        -0.044637       0.146231       1.216016       8    15.999  QM
    3  C         1.301418      -0.017713      -0.745760       6    12.011  QM
    4  C         1.809659      -1.087928      -1.394949       6    12.011  QM
    5  H        -0.831379      -0.631538      -0.512752       1     1.008  QM
    6  H         2.817040      -1.075581      -1.826867       1     1.008  QM
    7  H         1.241951      -2.024212      -1.479116       1     1.008  QM
    8  H         1.889409       0.896938      -0.593202       1     1.008  QM


 
 NEW SCF-ENERGY CALCULATED IN 21 CYCLES
 

 TOTAL ENERGY    =       -191.682278839
 
 *** ENTERING OPTIMIZATION CYCLE: 6 ***
 

 COSANG =         0.886627202
 
 RMSQ FORCE :   0.0001026  MAXIMUM :   0.0000100  CONVERGED : NO
 MAX FORCE  :   0.0002868  MAXIMUM :   0.0000150  CONVERGED : NO
 RMSQ DR    :   0.0009430  MAXIMUM :   0.0000400  CONVERGED : NO
 MAX DR     :   0.0016412  MAXIMUM :   0.0000600  CONVERGED : NO
 
 LAMBDA ITERATION CONVERGED IN 6 CYCLES

  |TANGENTIAL STEP| =   0.008000  |PARALLEL STEP| =   0.000321
 
 HYPERSPHERE RADIUS: 0.1000021738


 COORDINATES OF OPTIMIZATION STEP 6 IN ANGSTROM

  NO.  ATOM        X              Y              Z        Z-ATOM   MASS   TYPE

    1  C         0.032467      -0.156671       0.027081       6    12.011  QM
    2  O        -0.044923       0.146232       1.216263       8    15.999  QM
    3  C         1.301652      -0.017695      -0.746212       6    12.011  QM
    4  C         1.810127      -1.087954      -1.395280       6    12.011  QM
    5  H        -0.831886      -0.631443      -0.512125       1     1.008  QM
    6  H         2.816102      -1.077085      -1.825978       1     1.008  QM
    7  H         1.242199      -2.024142      -1.479593       1     1.008  QM
    8  H         1.889253       0.896258      -0.593725       1     1.008  QM


 
 NEW SCF-ENERGY CALCULATED IN 22 CYCLES
 

 TOTAL ENERGY    =       -191.682276609
 
 *** ENTERING OPTIMIZATION CYCLE: 7 ***
 

 COSANG =        -0.979219822
 
 RMSQ FORCE :   0.0002751  MAXIMUM :   0.0000100  CONVERGED : NO
 MAX FORCE  :   0.0006950  MAXIMUM :   0.0000150  CONVERGED : NO
 RMSQ DR    :   0.0018872  MAXIMUM :   0.0000400  CONVERGED : NO
 MAX DR     :   0.0042443  MAXIMUM :   0.0000600  CONVERGED : NO
 
 LAMBDA ITERATION CONVERGED IN 6 CYCLES

  |TANGENTIAL STEP| =   0.006400  |PARALLEL STEP| =   0.000205
 
 HYPERSPHERE RADIUS: 0.1000021738


 COORDINATES OF OPTIMIZATION STEP 7 IN ANGSTROM

  NO.  ATOM        X              Y              Z        Z-ATOM   MASS   TYPE

    1  C         0.032609      -0.156867       0.026771       6    12.011  QM
    2  O        -0.044618       0.146209       1.215955       8    15.999  QM
    3  C         1.301480      -0.017649      -0.745818       6    12.011  QM
    4  C         1.809758      -1.087856      -1.394972       6    12.011  QM
    5  H        -0.831585      -0.631575      -0.512536       1     1.008  QM
    6  H         2.816143      -1.076373      -1.826209       1     1.008  QM
    7  H         1.241875      -2.024062      -1.479189       1     1.008  QM
    8  H         1.889150       0.896588      -0.593253       1     1.008  QM


 
 NEW SCF-ENERGY CALCULATED IN 24 CYCLES
 

 TOTAL ENERGY    =       -191.682278633
 
 *** ENTERING OPTIMIZATION CYCLE: 8 ***
 

 COSANG =         0.958924931
 
 RMSQ FORCE :   0.0001390  MAXIMUM :   0.0000100  CONVERGED : NO
 MAX FORCE  :   0.0003655  MAXIMUM :   0.0000150  CONVERGED : NO
 RMSQ DR    :   0.0015093  MAXIMUM :   0.0000400  CONVERGED : NO
 MAX DR     :   0.0044927  MAXIMUM :   0.0000600  CONVERGED : NO
 
 LAMBDA ITERATION CONVERGED IN 6 CYCLES

  |TANGENTIAL STEP| =   0.012800  |PARALLEL STEP| =   0.000823
 
 HYPERSPHERE RADIUS: 0.1000021738


 COORDINATES OF OPTIMIZATION STEP 8 IN ANGSTROM

  NO.  ATOM        X              Y              Z        Z-ATOM   MASS   TYPE

    1  C         0.032744      -0.156191       0.027001       6    12.011  QM
    2  O        -0.045257       0.146224       1.216614       8    15.999  QM
    3  C         1.301531      -0.018004      -0.746282       6    12.011  QM
    4  C         1.810037      -1.088254      -1.395267       6    12.011  QM
    5  H        -0.830984      -0.631829      -0.512608       1     1.008  QM
    6  H         2.817383      -1.074215      -1.828320       1     1.008  QM
    7  H         1.243447      -2.025119      -1.480074       1     1.008  QM
    8  H         1.890324       0.896400      -0.594342       1     1.008  QM


 
 NEW SCF-ENERGY CALCULATED IN 25 CYCLES
 

 TOTAL ENERGY    =       -191.682275420
 
 *** LAST STEP WAS REJECTED ***
 
 LAMBDA ITERATION CONVERGED IN 5 CYCLES

  |TANGENTIAL STEP| =   0.006400  |PARALLEL STEP| =   0.000205
 
 HYPERSPHERE RADIUS: 0.1000021738


 COORDINATES OF OPTIMIZATION STEP 8 IN ANGSTROM

  NO.  ATOM        X              Y              Z        Z-ATOM   MASS   TYPE

    1  C         0.032690      -0.156558       0.026839       6    12.011  QM
    2  O        -0.044910       0.146228       1.216271       8    15.999  QM
    3  C         1.301483      -0.017828      -0.746012       6    12.011  QM
    4  C         1.809834      -1.088057      -1.395090       6    12.011  QM
    5  H        -0.831230      -0.631795      -0.512617       1     1.008  QM
    6  H         2.817120      -1.075136      -1.827381       1     1.008  QM
    7  H         1.242588      -2.024562      -1.479626       1     1.008  QM
    8  H         1.889823       0.896613      -0.593667       1     1.008  QM


 
 NEW SCF-ENERGY CALCULATED IN 17 CYCLES
 

 TOTAL ENERGY    =       -191.682278314
 
 *** ENTERING OPTIMIZATION CYCLE: 9 ***
 

 COSANG =        -0.912936060
 
 RMSQ FORCE :   0.0001244  MAXIMUM :   0.0000100  CONVERGED : NO
 MAX FORCE  :   0.0002773  MAXIMUM :   0.0000150  CONVERGED : NO
 RMSQ DR    :   0.0015093  MAXIMUM :   0.0000400  CONVERGED : NO
 MAX DR     :   0.0038783  MAXIMUM :   0.0000600  CONVERGED : NO
 
 LAMBDA ITERATION CONVERGED IN 4 CYCLES

  |TANGENTIAL STEP| =   0.005120  |PARALLEL STEP| =   0.000131
 
 HYPERSPHERE RADIUS: 0.1000021738


 COORDINATES OF OPTIMIZATION STEP 9 IN ANGSTROM

  NO.  ATOM        X              Y              Z        Z-ATOM   MASS   TYPE

    1  C         0.032607      -0.156832       0.026705       6    12.011  QM
    2  O        -0.044715       0.146253       1.216139       8    15.999  QM
    3  C         1.301492      -0.017646      -0.745843       6    12.011  QM
    4  C         1.809874      -1.088008      -1.395109       6    12.011  QM
    5  H        -0.831440      -0.631457      -0.512636       1     1.008  QM
    6  H         2.816000      -1.075798      -1.826327       1     1.008  QM
    7  H         1.241917      -2.024150      -1.479136       1     1.008  QM
    8  H         1.889142       0.896637      -0.593301       1     1.008  QM


 
 NEW SCF-ENERGY CALCULATED IN 21 CYCLES
 

 TOTAL ENERGY    =       -191.682278316
 
 *** ENTERING OPTIMIZATION CYCLE: 10 ***
 

 COSANG =        -0.822123990
 
 RMSQ FORCE :   0.0001831  MAXIMUM :   0.0000100  CONVERGED : NO
 MAX FORCE  :   0.0004718  MAXIMUM :   0.0000150  CONVERGED : NO
 RMSQ DR    :   0.0012072  MAXIMUM :   0.0000400  CONVERGED : NO
 MAX DR     :   0.0023913  MAXIMUM :   0.0000600  CONVERGED : NO
 
 LAMBDA ITERATION CONVERGED IN 5 CYCLES

  |TANGENTIAL STEP| =   0.002560  |PARALLEL STEP| =   0.000033
 
 HYPERSPHERE RADIUS: 0.1000021738


 COORDINATES OF OPTIMIZATION STEP 10 IN ANGSTROM

  NO.  ATOM        X              Y              Z        Z-ATOM   MASS   TYPE

    1  C         0.032681      -0.156833       0.026756       6    12.011  QM
    2  O        -0.044639       0.146215       1.215952       8    15.999  QM
    3  C         1.301414      -0.017714      -0.745765       6    12.011  QM
    4  C         1.809730      -1.087871      -1.394972       6    12.011  QM
    5  H        -0.831404      -0.631444      -0.512578       1     1.008  QM
    6  H         2.816275      -1.075949      -1.826432       1     1.008  QM
    7  H         1.242061      -2.024210      -1.479247       1     1.008  QM
    8  H         1.889249       0.896622      -0.593337       1     1.008  QM


 
 NEW SCF-ENERGY CALCULATED IN 23 CYCLES
 

 TOTAL ENERGY    =       -191.682278911
 
 *** ENTERING OPTIMIZATION CYCLE: 11 ***
 

 COSANG =         0.914012887
 
 RMSQ FORCE :   0.0000886  MAXIMUM :   0.0000100  CONVERGED : NO
 MAX FORCE  :   0.0002487  MAXIMUM :   0.0000150  CONVERGED : NO
 RMSQ DR    :   0.0006035  MAXIMUM :   0.0000400  CONVERGED : NO
 MAX DR     :   0.0016417  MAXIMUM :   0.0000600  CONVERGED : NO
 
 LAMBDA ITERATION CONVERGED IN 4 CYCLES

  |TANGENTIAL STEP| =   0.005120  |PARALLEL STEP| =   0.000131
 
 HYPERSPHERE RADIUS: 0.1000021738


 COORDINATES OF OPTIMIZATION STEP 11 IN ANGSTROM

  NO.  ATOM        X              Y              Z        Z-ATOM   MASS   TYPE

    1  C         0.032484      -0.156840       0.026656       6    12.011  QM
    2  O        -0.044712       0.146262       1.216260       8    15.999  QM
    3  C         1.301570      -0.017608      -0.745972       6    12.011  QM
    4  C         1.809796      -1.088071      -1.395074       6    12.011  QM
    5  H        -0.831690      -0.631826      -0.512733       1     1.008  QM
    6  H         2.817753      -1.075927      -1.826902       1     1.008  QM
    7  H         1.241565      -2.023953      -1.479009       1     1.008  QM
    8  H         1.889408       0.897187      -0.592958       1     1.008  QM


 
 NEW SCF-ENERGY CALCULATED IN 25 CYCLES
 

 TOTAL ENERGY    =       -191.682277763
 
 *** ENTERING OPTIMIZATION CYCLE: 12 ***
 

 COSANG =        -0.967957028
 
 RMSQ FORCE :   0.0002075  MAXIMUM :   0.0000100  CONVERGED : NO
 MAX FORCE  :   0.0006084  MAXIMUM :   0.0000150  CONVERGED : NO
 RMSQ DR    :   0.0012072  MAXIMUM :   0.0000400  CONVERGED : NO
 MAX DR     :   0.0028714  MAXIMUM :   0.0000600  CONVERGED : NO
 
 LAMBDA ITERATION CONVERGED IN 6 CYCLES

  |TANGENTIAL STEP| =   0.004096  |PARALLEL STEP| =   0.000084
 
 HYPERSPHERE RADIUS: 0.1000021738


 COORDINATES OF OPTIMIZATION STEP 12 IN ANGSTROM

  NO.  ATOM        X              Y              Z        Z-ATOM   MASS   TYPE

    1  C         0.032702      -0.156788       0.026678       6    12.011  QM
    2  O        -0.044662       0.146223       1.216033       8    15.999  QM
    3  C         1.301410      -0.017745      -0.745774       6    12.011  QM
    4  C         1.809647      -1.087925      -1.394935       6    12.011  QM
    5  H        -0.831417      -0.631697      -0.512763       1     1.008  QM
    6  H         2.817097      -1.075508      -1.827005       1     1.008  QM
    7  H         1.242146      -2.024266      -1.479244       1     1.008  QM
    8  H         1.889504       0.896842      -0.593297       1     1.008  QM


 
 NEW SCF-ENERGY CALCULATED IN 15 CYCLES
 

 TOTAL ENERGY    =       -191.682278733
 
 *** ENTERING OPTIMIZATION CYCLE: 13 ***
 

 COSANG =         0.922253445
 
 RMSQ FORCE :   0.0001240  MAXIMUM :   0.0000100  CONVERGED : NO
 MAX FORCE  :   0.0003265  MAXIMUM :   0.0000150  CONVERGED : NO
 RMSQ DR    :   0.0009657  MAXIMUM :   0.0000400  CONVERGED : NO
 MAX DR     :   0.0018690  MAXIMUM :   0.0000600  CONVERGED : NO
 
 LAMBDA ITERATION CONVERGED IN 5 CYCLES

  |TANGENTIAL STEP| =   0.008192  |PARALLEL STEP| =   0.000336
 
 HYPERSPHERE RADIUS: 0.1000021738


 COORDINATES OF OPTIMIZATION STEP 13 IN ANGSTROM

  NO.  ATOM        X              Y              Z        Z-ATOM   MASS   TYPE

    1  C         0.032362      -0.156912       0.026941       6    12.011  QM
    2  O        -0.044726       0.146236       1.216135       8    15.999  QM
    3  C         1.301658      -0.017510      -0.746096       6    12.011  QM
    4  C         1.810095      -1.087967      -1.395224       6    12.011  QM
    5  H        -0.831691      -0.631179      -0.512148       1     1.008  QM
    6  H         2.815717      -1.077286      -1.825373       1     1.008  QM
    7  H         1.241285      -2.023794      -1.479095       1     1.008  QM
    8  H         1.888793       0.896615      -0.593141       1     1.008  QM


 
 NEW SCF-ENERGY CALCULATED IN 22 CYCLES
 

 TOTAL ENERGY    =       -191.682275440
 
 *** ENTERING OPTIMIZATION CYCLE: 14 ***
 

 COSANG =        -0.988711608
 
 RMSQ FORCE :   0.0003708  MAXIMUM :   0.0000100  CONVERGED : NO
 MAX FORCE  :   0.0008981  MAXIMUM :   0.0000150  CONVERGED : NO
 RMSQ DR    :   0.0019325  MAXIMUM :   0.0000400  CONVERGED : NO
 MAX DR     :   0.0044559  MAXIMUM :   0.0000600  CONVERGED : NO
 
 LAMBDA ITERATION CONVERGED IN 6 CYCLES

  |TANGENTIAL STEP| =   0.006554  |PARALLEL STEP| =   0.000215
 
 HYPERSPHERE RADIUS: 0.1000021738


 COORDINATES OF OPTIMIZATION STEP 14 IN ANGSTROM

  NO.  ATOM        X              Y              Z        Z-ATOM   MASS   TYPE

    1  C         0.032653      -0.156800       0.026748       6    12.011  QM
    2  O        -0.044654       0.146209       1.215967       8    15.999  QM
    3  C         1.301471      -0.017700      -0.745761       6    12.011  QM
    4  C         1.809759      -1.087905      -1.394980       6    12.011  QM
    5  H        -0.831236      -0.631547      -0.512601       1     1.008  QM
    6  H         2.815694      -1.075683      -1.826477       1     1.008  QM
    7  H         1.242103      -2.024314      -1.479228       1     1.008  QM
    8  H         1.889167       0.896507      -0.593399       1     1.008  QM


 
 NEW SCF-ENERGY CALCULATED IN 18 CYCLES
 

 TOTAL ENERGY    =       -191.682278303
 
 *** ENTERING OPTIMIZATION CYCLE: 15 ***
 

 COSANG =         0.960156128
 
 RMSQ FORCE :   0.0001939  MAXIMUM :   0.0000100  CONVERGED : NO
 MAX FORCE  :   0.0005359  MAXIMUM :   0.0000150  CONVERGED : NO
 RMSQ DR    :   0.0015456  MAXIMUM :   0.0000400  CONVERGED : NO
 MAX DR     :   0.0026893  MAXIMUM :   0.0000600  CONVERGED : NO
 
 LAMBDA ITERATION CONVERGED IN 7 CYCLES

  |TANGENTIAL STEP| =   0.013107  |PARALLEL STEP| =   0.000863
 
 HYPERSPHERE RADIUS: 0.1000021738


 COORDINATES OF OPTIMIZATION STEP 15 IN ANGSTROM

  NO.  ATOM        X              Y              Z        Z-ATOM   MASS   TYPE

    1  C         0.032182      -0.156844       0.026970       6    12.011  QM
    2  O        -0.044743       0.146308       1.216448       8    15.999  QM
    3  C         1.301412      -0.017646      -0.746491       6    12.011  QM
    4  C         1.810259      -1.088031      -1.395328       6    12.011  QM
    5  H        -0.832743      -0.630990      -0.511842       1     1.008  QM
    6  H         2.819626      -1.078020      -1.825232       1     1.008  QM
    7  H         1.241087      -2.023239      -1.479754       1     1.008  QM
    8  H         1.889514       0.897022      -0.592292       1     1.008  QM


 
 NEW SCF-ENERGY CALCULATED IN 24 CYCLES
 

 TOTAL ENERGY    =       -191.682273760
 
 *** LAST STEP WAS REJECTED ***
 
 LAMBDA ITERATION CONVERGED IN 5 CYCLES

  |TANGENTIAL STEP| =   0.006554  |PARALLEL STEP| =   0.000215
 
 HYPERSPHERE RADIUS: 0.1000021738


 COORDINATES OF OPTIMIZATION STEP 15 IN ANGSTROM

  NO.  ATOM        X              Y              Z        Z-ATOM   MASS   TYPE

    1  C         0.032491      -0.156868       0.026820       6    12.011  QM
    2  O        -0.044706       0.146248       1.216179       8    15.999  QM
    3  C         1.301476      -0.017622      -0.746078       6    12.011  QM
    4  C         1.809873      -1.087964      -1.395099       6    12.011  QM
    5  H        -0.831931      -0.631481      -0.512347       1     1.008  QM
    6  H         2.818072      -1.076897      -1.826240       1     1.008  QM
    7  H         1.241462      -2.023736      -1.479246       1     1.008  QM
    8  H         1.889452       0.897045      -0.592895       1     1.008  QM


 
 NEW SCF-ENERGY CALCULATED IN 22 CYCLES
 

 TOTAL ENERGY    =       -191.682277816
 
 *** ENTERING OPTIMIZATION CYCLE: 16 ***
 

 COSANG =        -0.955278822
 
 RMSQ FORCE :   0.0001901  MAXIMUM :   0.0000100  CONVERGED : NO
 MAX FORCE  :   0.0005639  MAXIMUM :   0.0000150  CONVERGED : NO
 RMSQ DR    :   0.0015456  MAXIMUM :   0.0000400  CONVERGED : NO
 MAX DR     :   0.0035906  MAXIMUM :   0.0000600  CONVERGED : NO
 
 LAMBDA ITERATION CONVERGED IN 4 CYCLES

  |TANGENTIAL STEP| =   0.005243  |PARALLEL STEP| =   0.000138
 
 HYPERSPHERE RADIUS: 0.1000021738


 COORDINATES OF OPTIMIZATION STEP 16 IN ANGSTROM

  NO.  ATOM        X              Y              Z        Z-ATOM   MASS   TYPE

    1  C         0.032573      -0.156872       0.026676       6    12.011  QM
    2  O        -0.044685       0.146260       1.216154       8    15.999  QM
    3  C         1.301495      -0.017610      -0.745866       6    12.011  QM
    4  C         1.809898      -1.088006      -1.395114       6    12.011  QM
    5  H        -0.831510      -0.631447      -0.512620       1     1.008  QM
    6  H         2.815882      -1.075920      -1.825998       1     1.008  QM
    7  H         1.241771      -2.024053      -1.479124       1     1.008  QM
    8  H         1.889086       0.896571      -0.593198       1     1.008  QM


 
 NEW SCF-ENERGY CALCULATED IN 19 CYCLES
 

 TOTAL ENERGY    =       -191.682277810
 
 *** ENTERING OPTIMIZATION CYCLE: 17 ***
 

 COSANG =        -0.861053144
 
 RMSQ FORCE :   0.0002353  MAXIMUM :   0.0000100  CONVERGED : NO
 MAX FORCE  :   0.0006009  MAXIMUM :   0.0000150  CONVERGED : NO
 RMSQ DR    :   0.0012362  MAXIMUM :   0.0000400  CONVERGED : NO
 MAX DR     :   0.0032182  MAXIMUM :   0.0000600  CONVERGED : NO
 
 LAMBDA ITERATION CONVERGED IN 5 CYCLES

  |TANGENTIAL STEP| =   0.004194  |PARALLEL STEP| =   0.000088
 
 HYPERSPHERE RADIUS: 0.1000021738


 COORDINATES OF OPTIMIZATION STEP 17 IN ANGSTROM

  NO.  ATOM        X              Y              Z        Z-ATOM   MASS   TYPE

    1  C         0.032748      -0.156750       0.026796       6    12.011  QM
    2  O        -0.044663       0.146189       1.215918       8    15.999  QM
    3  C         1.301379      -0.017774      -0.745780       6    12.011  QM
    4  C         1.809695      -1.087832      -1.394909       6    12.011  QM
    5  H        -0.831228      -0.631563      -0.512562       1     1.008  QM
    6  H         2.816051      -1.075726      -1.826529       1     1.008  QM
    7  H         1.242342      -2.024396      -1.479501       1     1.008  QM
    8  H         1.889430       0.896389      -0.593513       1     1.008  QM


 
 NEW SCF-ENERGY CALCULATED IN 19 CYCLES
 

 TOTAL ENERGY    =       -191.682278672
 
 *** ENTERING OPTIMIZATION CYCLE: 18 ***
 

 COSANG =         0.800809057
 
 RMSQ FORCE :   0.0001178  MAXIMUM :   0.0000100  CONVERGED : NO
 MAX FORCE  :   0.0003441  MAXIMUM :   0.0000150  CONVERGED : NO
 RMSQ DR    :   0.0009888  MAXIMUM :   0.0000400  CONVERGED : NO
 MAX DR     :   0.0018164  MAXIMUM :   0.0000600  CONVERGED : NO
 
 LAMBDA ITERATION CONVERGED IN 4 CYCLES

  |TANGENTIAL STEP| =   0.004194  |PARALLEL STEP| =   0.000088
 
 HYPERSPHERE RADIUS: 0.1000021738


 COORDINATES OF OPTIMIZATION STEP 18 IN ANGSTROM

  NO.  ATOM        X              Y              Z        Z-ATOM   MASS   TYPE

    1  C         0.032601      -0.156825       0.026701       6    12.011  QM
    2  O        -0.044665       0.146233       1.216087       8    15.999  QM
    3  C         1.301463      -0.017676      -0.745852       6    12.011  QM
    4  C         1.809708      -1.087968      -1.394988       6    12.011  QM
    5  H        -0.831553      -0.631708      -0.512689       1     1.008  QM
    6  H         2.817474      -1.075909      -1.826914       1     1.008  QM
    7  H         1.241849      -2.024091      -1.479160       1     1.008  QM
    8  H         1.889442       0.897050      -0.593101       1     1.008  QM


 
 NEW SCF-ENERGY CALCULATED IN 17 CYCLES
 

 TOTAL ENERGY    =       -191.682278450
 
 *** ENTERING OPTIMIZATION CYCLE: 19 ***
 

 COSANG =        -0.969283360
 
 RMSQ FORCE :   0.0001683  MAXIMUM :   0.0000100  CONVERGED : NO
 MAX FORCE  :   0.0004850  MAXIMUM :   0.0000150  CONVERGED : NO
 RMSQ DR    :   0.0009888  MAXIMUM :   0.0000400  CONVERGED : NO
 MAX DR     :   0.0028363  MAXIMUM :   0.0000600  CONVERGED : NO
 
 LAMBDA ITERATION CONVERGED IN 11 CYCLES

  |TANGENTIAL STEP| =   0.003356  |PARALLEL STEP| =   0.000056
 
 HYPERSPHERE RADIUS: 0.1000021738


 COORDINATES OF OPTIMIZATION STEP 19 IN ANGSTROM

  NO.  ATOM        X              Y              Z        Z-ATOM   MASS   TYPE

    1  C         0.032701      -0.156845       0.026614       6    12.011  QM
    2  O        -0.044536       0.146219       1.215905       8    15.999  QM
    3  C         1.301336      -0.017753      -0.745635       6    12.011  QM
    4  C         1.809582      -1.087869      -1.394869       6    12.011  QM
    5  H        -0.831432      -0.631604      -0.512784       1     1.008  QM
    6  H         2.816901      -1.075406      -1.826778       1     1.008  QM
    7  H         1.242157      -2.024242      -1.479224       1     1.008  QM
    8  H         1.889371       0.896807      -0.593149       1     1.008  QM


 
 NEW SCF-ENERGY CALCULATED IN 20 CYCLES
 

 TOTAL ENERGY    =       -191.682278753
 
 *** ENTERING OPTIMIZATION CYCLE: 20 ***
 

 COSANG =         0.905010317
 
 RMSQ FORCE :   0.0000939  MAXIMUM :   0.0000100  CONVERGED : NO
 MAX FORCE  :   0.0002257  MAXIMUM :   0.0000150  CONVERGED : NO
 RMSQ DR    :   0.0007910  MAXIMUM :   0.0000400  CONVERGED : NO
 MAX DR     :   0.0022004  MAXIMUM :   0.0000600  CONVERGED : NO
 
 LAMBDA ITERATION CONVERGED IN 4 CYCLES

  |TANGENTIAL STEP| =   0.006711  |PARALLEL STEP| =   0.000225
 
 HYPERSPHERE RADIUS: 0.1000021738


 COORDINATES OF OPTIMIZATION STEP 20 IN ANGSTROM

  NO.  ATOM        X              Y              Z        Z-ATOM   MASS   TYPE

    1  C         0.032493      -0.156790       0.026919       6    12.011  QM
    2  O        -0.044776       0.146219       1.216142       8    15.999  QM
    3  C         1.301605      -0.017623      -0.746077       6    12.011  QM
    4  C         1.809962      -1.087941      -1.395109       6    12.011  QM
    5  H        -0.831533      -0.631567      -0.512359       1     1.008  QM
    6  H         2.816199      -1.076761      -1.826211       1     1.008  QM
    7  H         1.241680      -2.024073      -1.479335       1     1.008  QM
    8  H         1.889186       0.896606      -0.593305       1     1.008  QM


 
 NEW SCF-ENERGY CALCULATED IN 19 CYCLES
 

 TOTAL ENERGY    =       -191.682278046
 
 *** ENTERING OPTIMIZATION CYCLE: 21 ***
 

 COSANG =        -0.989271703
 
 RMSQ FORCE :   0.0001844  MAXIMUM :   0.0000100  CONVERGED : NO
 MAX FORCE  :   0.0004595  MAXIMUM :   0.0000150  CONVERGED : NO
 RMSQ DR    :   0.0015827  MAXIMUM :   0.0000400  CONVERGED : NO
 MAX DR     :   0.0038084  MAXIMUM :   0.0000600  CONVERGED : NO
 
 LAMBDA ITERATION CONVERGED IN 8 CYCLES

  |TANGENTIAL STEP| =   0.005369  |PARALLEL STEP| =   0.000144
 
 HYPERSPHERE RADIUS: 0.1000021738


 COORDINATES OF OPTIMIZATION STEP 21 IN ANGSTROM

  NO.  ATOM        X              Y              Z        Z-ATOM   MASS   TYPE

    1  C         0.032621      -0.156835       0.026674       6    12.011  QM
    2  O        -0.044551       0.146215       1.215912       8    15.999  QM
    3  C         1.301417      -0.017721      -0.745693       6    12.011  QM
    4  C         1.809692      -1.087862      -1.394907       6    12.011  QM
    5  H        -0.831391      -0.631634      -0.512686       1     1.008  QM
    6  H         2.816077      -1.075639      -1.826520       1     1.008  QM
    7  H         1.242058      -2.024272      -1.479265       1     1.008  QM
    8  H         1.889163       0.896586      -0.593149       1     1.008  QM


 
 NEW SCF-ENERGY CALCULATED IN 20 CYCLES
 

 TOTAL ENERGY    =       -191.682278779
 
 *** ENTERING OPTIMIZATION CYCLE: 22 ***
 

 COSANG =         0.887555180
 
 RMSQ FORCE :   0.0001074  MAXIMUM :   0.0000100  CONVERGED : NO
 MAX FORCE  :   0.0002840  MAXIMUM :   0.0000150  CONVERGED : NO
 RMSQ DR    :   0.0012659  MAXIMUM :   0.0000400  CONVERGED : NO
 MAX DR     :   0.0033573  MAXIMUM :   0.0000600  CONVERGED : NO
 
 LAMBDA ITERATION CONVERGED IN 7 CYCLES

  |TANGENTIAL STEP| =   0.010738  |PARALLEL STEP| =   0.000578
 
 HYPERSPHERE RADIUS: 0.1000021738


 COORDINATES OF OPTIMIZATION STEP 22 IN ANGSTROM

  NO.  ATOM        X              Y              Z        Z-ATOM   MASS   TYPE

    1  C         0.032854      -0.156457       0.027079       6    12.011  QM
    2  O        -0.045225       0.146176       1.216482       8    15.999  QM
    3  C         1.301522      -0.017716      -0.746397       6    12.011  QM
    4  C         1.809965      -1.088150      -1.395224       6    12.011  QM
    5  H        -0.831142      -0.631664      -0.512296       1     1.008  QM
    6  H         2.817716      -1.076084      -1.827250       1     1.008  QM
    7  H         1.242422      -2.024401      -1.479589       1     1.008  QM
    8  H         1.890320       0.896661      -0.594196       1     1.008  QM


 
 NEW SCF-ENERGY CALCULATED IN 15 CYCLES
 

 TOTAL ENERGY    =       -191.682276728
 
 *** LAST STEP WAS REJECTED ***
 
 LAMBDA ITERATION CONVERGED IN 5 CYCLES

  |TANGENTIAL STEP| =   0.005369  |PARALLEL STEP| =   0.000144
 
 HYPERSPHERE RADIUS: 0.1000021738


 COORDINATES OF OPTIMIZATION STEP 22 IN ANGSTROM

  NO.  ATOM        X              Y              Z        Z-ATOM   MASS   TYPE

    1  C         0.032696      -0.156720       0.026859       6    12.011  QM
    2  O        -0.044841       0.146213       1.216181       8    15.999  QM
    3  C         1.301456      -0.017694      -0.746043       6    12.011  QM
    4  C         1.809806      -1.087987      -1.395064       6    12.011  QM
    5  H        -0.831438      -0.631630      -0.512448       1     1.008  QM
    6  H         2.817436      -1.076174      -1.826780       1     1.008  QM
    7  H         1.242024      -2.024132      -1.479376       1     1.008  QM
    8  H         1.889751       0.896803      -0.593454       1     1.008  QM


 
 NEW SCF-ENERGY CALCULATED IN 18 CYCLES
 

 TOTAL ENERGY    =       -191.682278533
 
 *** ENTERING OPTIMIZATION CYCLE: 23 ***
 

 COSANG =        -0.992240141
 
 RMSQ FORCE :   0.0001315  MAXIMUM :   0.0000100  CONVERGED : NO
 MAX FORCE  :   0.0003405  MAXIMUM :   0.0000150  CONVERGED : NO
 RMSQ DR    :   0.0012659  MAXIMUM :   0.0000400  CONVERGED : NO
 MAX DR     :   0.0035156  MAXIMUM :   0.0000600  CONVERGED : NO
 
 LAMBDA ITERATION CONVERGED IN 5 CYCLES

  |TANGENTIAL STEP| =   0.004295  |PARALLEL STEP| =   0.000092
 
 HYPERSPHERE RADIUS: 0.1000021738


 COORDINATES OF OPTIMIZATION STEP 23 IN ANGSTROM

  NO.  ATOM        X              Y              Z        Z-ATOM   MASS   TYPE

    1  C         0.032536      -0.156878       0.026640       6    12.011  QM
    2  O        -0.044674       0.146260       1.216172       8    15.999  QM
    3  C         1.301536      -0.017584      -0.745854       6    12.011  QM
    4  C         1.809863      -1.088038      -1.395099       6    12.011  QM
    5  H        -0.831528      -0.631601      -0.512702       1     1.008  QM
    6  H         2.816207      -1.075868      -1.826312       1     1.008  QM
    7  H         1.241659      -2.024031      -1.479001       1     1.008  QM
    8  H         1.889082       0.896788      -0.593113       1     1.008  QM


 
 NEW SCF-ENERGY CALCULATED IN 22 CYCLES
 

 TOTAL ENERGY    =       -191.682278357
 
 *** ENTERING OPTIMIZATION CYCLE: 24 ***
 

 COSANG =        -0.832562223
 
 RMSQ FORCE :   0.0001561  MAXIMUM :   0.0000100  CONVERGED : NO
 MAX FORCE  :   0.0003687  MAXIMUM :   0.0000150  CONVERGED : NO
 RMSQ DR    :   0.0010126  MAXIMUM :   0.0000400  CONVERGED : NO
 MAX DR     :   0.0020081  MAXIMUM :   0.0000600  CONVERGED : NO
 
 LAMBDA ITERATION CONVERGED IN 5 CYCLES

  |TANGENTIAL STEP| =   0.003436  |PARALLEL STEP| =   0.000059
 
 HYPERSPHERE RADIUS: 0.1000021738


 COORDINATES OF OPTIMIZATION STEP 24 IN ANGSTROM

  NO.  ATOM        X              Y              Z        Z-ATOM   MASS   TYPE

    1  C         0.032684      -0.156798       0.026714       6    12.011  QM
    2  O        -0.044631       0.146210       1.215963       8    15.999  QM
    3  C         1.301418      -0.017724      -0.745751       6    12.011  QM
    4  C         1.809704      -1.087885      -1.394936       6    12.011  QM
    5  H        -0.831314      -0.631624      -0.512658       1     1.008  QM
    6  H         2.816165      -1.075651      -1.826561       1     1.008  QM
    7  H         1.242130      -2.024302      -1.479317       1     1.008  QM
    8  H         1.889284       0.896559      -0.593342       1     1.008  QM


 
 NEW SCF-ENERGY CALCULATED IN 21 CYCLES
 

 TOTAL ENERGY    =       -191.682278889
 
 *** ENTERING OPTIMIZATION CYCLE: 25 ***
 

 COSANG =         0.827760379
 
 RMSQ FORCE :   0.0000915  MAXIMUM :   0.0000100  CONVERGED : NO
 MAX FORCE  :   0.0002553  MAXIMUM :   0.0000150  CONVERGED : NO
 RMSQ DR    :   0.0008100  MAXIMUM :   0.0000400  CONVERGED : NO
 MAX DR     :   0.0015726  MAXIMUM :   0.0000600  CONVERGED : NO
 
 LAMBDA ITERATION CONVERGED IN 4 CYCLES

  |TANGENTIAL STEP| =   0.003436  |PARALLEL STEP| =   0.000059
 
 HYPERSPHERE RADIUS: 0.1000021738


 COORDINATES OF OPTIMIZATION STEP 25 IN ANGSTROM

  NO.  ATOM        X              Y              Z        Z-ATOM   MASS   TYPE

    1  C         0.032606      -0.156825       0.026785       6    12.011  QM
    2  O        -0.044683       0.146223       1.216053       8    15.999  QM
    3  C         1.301464      -0.017691      -0.745897       6    12.011  QM
    4  C         1.809725      -1.087921      -1.394992       6    12.011  QM
    5  H        -0.831572      -0.631597      -0.512564       1     1.008  QM
    6  H         2.817482      -1.076234      -1.826787       1     1.008  QM
    7  H         1.241860      -2.024055      -1.479213       1     1.008  QM
    8  H         1.889474       0.897007      -0.593166       1     1.008  QM


 
 NEW SCF-ENERGY CALCULATED IN 23 CYCLES
 

 TOTAL ENERGY    =       -191.682278544
 
 *** ENTERING OPTIMIZATION CYCLE: 26 ***
 

 COSANG =        -0.991464511
 
 RMSQ FORCE :   0.0001546  MAXIMUM :   0.0000100  CONVERGED : NO
 MAX FORCE  :   0.0004388  MAXIMUM :   0.0000150  CONVERGED : NO
 RMSQ DR    :   0.0008100  MAXIMUM :   0.0000400  CONVERGED : NO
 MAX DR     :   0.0021447  MAXIMUM :   0.0000600  CONVERGED : NO
 
 LAMBDA ITERATION CONVERGED IN 7 CYCLES

  |TANGENTIAL STEP| =   0.002749  |PARALLEL STEP| =   0.000038
 
 HYPERSPHERE RADIUS: 0.1000021738


 COORDINATES OF OPTIMIZATION STEP 26 IN ANGSTROM

  NO.  ATOM        X              Y              Z        Z-ATOM   MASS   TYPE

    1  C         0.032690      -0.156772       0.026713       6    12.011  QM
    2  O        -0.044664       0.146219       1.216000       8    15.999  QM
    3  C         1.301422      -0.017762      -0.745746       6    12.011  QM
    4  C         1.809658      -1.087918      -1.394944       6    12.011  QM
    5  H        -0.831355      -0.631645      -0.512725       1     1.008  QM
    6  H         2.816862      -1.075461      -1.827062       1     1.008  QM
    7  H         1.242248      -2.024335      -1.479254       1     1.008  QM
    8  H         1.889461       0.896820      -0.593360       1     1.008  QM


 
 NEW SCF-ENERGY CALCULATED IN 20 CYCLES
 

 TOTAL ENERGY    =       -191.682278898
 
 *** ENTERING OPTIMIZATION CYCLE: 27 ***
 

 COSANG =         0.937892990
 
 RMSQ FORCE :   0.0000850  MAXIMUM :   0.0000100  CONVERGED : NO
 MAX FORCE  :   0.0002095  MAXIMUM :   0.0000150  CONVERGED : NO
 RMSQ DR    :   0.0006480  MAXIMUM :   0.0000400  CONVERGED : NO
 MAX DR     :   0.0010399  MAXIMUM :   0.0000600  CONVERGED : NO
 
 LAMBDA ITERATION CONVERGED IN 4 CYCLES

  |TANGENTIAL STEP| =   0.005498  |PARALLEL STEP| =   0.000151
 
 HYPERSPHERE RADIUS: 0.1000021738


 COORDINATES OF OPTIMIZATION STEP 27 IN ANGSTROM

  NO.  ATOM        X              Y              Z        Z-ATOM   MASS   TYPE

    1  C         0.032558      -0.156875       0.026849       6    12.011  QM
    2  O        -0.044695       0.146222       1.216078       8    15.999  QM
    3  C         1.301488      -0.017602      -0.746017       6    12.011  QM
    4  C         1.809919      -1.087892      -1.395075       6    12.011  QM
    5  H        -0.831656      -0.631402      -0.512312       1     1.008  QM
    6  H         2.816387      -1.076950      -1.825742       1     1.008  QM
    7  H         1.241510      -2.023864      -1.479266       1     1.008  QM
    8  H         1.889159       0.896556      -0.593150       1     1.008  QM


 
 NEW SCF-ENERGY CALCULATED IN 23 CYCLES
 

 TOTAL ENERGY    =       -191.682278148
 
 *** ENTERING OPTIMIZATION CYCLE: 28 ***
 

 COSANG =        -0.996159917
 
 RMSQ FORCE :   0.0001744  MAXIMUM :   0.0000100  CONVERGED : NO
 MAX FORCE  :   0.0004386  MAXIMUM :   0.0000150  CONVERGED : NO
 RMSQ DR    :   0.0012963  MAXIMUM :   0.0000400  CONVERGED : NO
 MAX DR     :   0.0025734  MAXIMUM :   0.0000600  CONVERGED : NO
 
 LAMBDA ITERATION CONVERGED IN 6 CYCLES

  |TANGENTIAL STEP| =   0.004398  |PARALLEL STEP| =   0.000097
 
 HYPERSPHERE RADIUS: 0.1000021738


 COORDINATES OF OPTIMIZATION STEP 28 IN ANGSTROM

  NO.  ATOM        X              Y              Z        Z-ATOM   MASS   TYPE

    1  C         0.032656      -0.156788       0.026733       6    12.011  QM
    2  O        -0.044663       0.146218       1.215995       8    15.999  QM
    3  C         1.301456      -0.017728      -0.745759       6    12.011  QM
    4  C         1.809752      -1.087903      -1.394984       6    12.011  QM
    5  H        -0.831355      -0.631590      -0.512629       1     1.008  QM
    6  H         2.816080      -1.075694      -1.826700       1     1.008  QM
    7  H         1.242126      -2.024299      -1.479222       1     1.008  QM
    8  H         1.889240       0.896577      -0.593391       1     1.008  QM


 
 NEW SCF-ENERGY CALCULATED IN 22 CYCLES
 

 TOTAL ENERGY    =       -191.682278843
 
 *** ENTERING OPTIMIZATION CYCLE: 29 ***
 

 COSANG =         0.923006204
 
 RMSQ FORCE :   0.0001076  MAXIMUM :   0.0000100  CONVERGED : NO
 MAX FORCE  :   0.0002930  MAXIMUM :   0.0000150  CONVERGED : NO
 RMSQ DR    :   0.0010369  MAXIMUM :   0.0000400  CONVERGED : NO
 MAX DR     :   0.0019147  MAXIMUM :   0.0000600  CONVERGED : NO
 
 LAMBDA ITERATION CONVERGED IN 5 CYCLES

  |TANGENTIAL STEP| =   0.008796  |PARALLEL STEP| =   0.000388
 
 HYPERSPHERE RADIUS: 0.1000021738


 COORDINATES OF OPTIMIZATION STEP 29 IN ANGSTROM

  NO.  ATOM        X              Y              Z        Z-ATOM   MASS   TYPE

    1  C         0.032609      -0.156892       0.026874       6    12.011  QM
    2  O        -0.044726       0.146211       1.216186       8    15.999  QM
    3  C         1.301369      -0.017571      -0.746266       6    12.011  QM
    4  C         1.809755      -1.087951      -1.395002       6    12.011  QM
    5  H        -0.831906      -0.631434      -0.512310       1     1.008  QM
    6  H         2.819346      -1.077279      -1.825857       1     1.008  QM
    7  H         1.241287      -2.023525      -1.479466       1     1.008  QM
    8  H         1.889918       0.897279      -0.592762       1     1.008  QM


 
 NEW SCF-ENERGY CALCULATED IN 22 CYCLES
 

 TOTAL ENERGY    =       -191.682274534
 
 *** ENTERING OPTIMIZATION CYCLE: 30 ***
 

 COSANG =        -0.994658091
 
 RMSQ FORCE :   0.0004163  MAXIMUM :   0.0000100  CONVERGED : NO
 MAX FORCE  :   0.0011518  MAXIMUM :   0.0000150  CONVERGED : NO
 RMSQ DR    :   0.0020753  MAXIMUM :   0.0000400  CONVERGED : NO
 MAX DR     :   0.0043529  MAXIMUM :   0.0000600  CONVERGED : NO
 
 LAMBDA ITERATION CONVERGED IN 6 CYCLES

  |TANGENTIAL STEP| =   0.007037  |PARALLEL STEP| =   0.000248
 
 HYPERSPHERE RADIUS: 0.1000021738


 COORDINATES OF OPTIMIZATION STEP 30 IN ANGSTROM

  NO.  ATOM        X              Y              Z        Z-ATOM   MASS   TYPE

    1  C         0.032643      -0.156793       0.026706       6    12.011  QM
    2  O        -0.044637       0.146213       1.216002       8    15.999  QM
    3  C         1.301420      -0.017740      -0.745789       6    12.011  QM
    4  C         1.809644      -1.087913      -1.394911       6    12.011  QM
    5  H        -0.831475      -0.631743      -0.512639       1     1.008  QM
    6  H         2.817455      -1.075768      -1.827172       1     1.008  QM
    7  H         1.242017      -2.024127      -1.479236       1     1.008  QM
    8  H         1.889548       0.897024      -0.593183       1     1.008  QM


 
 NEW SCF-ENERGY CALCULATED IN 15 CYCLES
 

 TOTAL ENERGY    =       -191.682278225
 
 *** ENTERING OPTIMIZATION CYCLE: 31 ***
 

 COSANG =         0.971505021
 
 RMSQ FORCE :   0.0002018  MAXIMUM :   0.0000100  CONVERGED : NO
 MAX FORCE  :   0.0005423  MAXIMUM :   0.0000150  CONVERGED : NO
 RMSQ DR    :   0.0016597  MAXIMUM :   0.0000400  CONVERGED : NO
 MAX DR     :   0.0035249  MAXIMUM :   0.0000600  CONVERGED : NO
 
 LAMBDA ITERATION CONVERGED IN 9 CYCLES

  |TANGENTIAL STEP| =   0.014074  |PARALLEL STEP| =   0.000995
 
 HYPERSPHERE RADIUS: 0.1000021738


 COORDINATES OF OPTIMIZATION STEP 31 IN ANGSTROM

  NO.  ATOM        X              Y              Z        Z-ATOM   MASS   TYPE

    1  C         0.032827      -0.156244       0.027276       6    12.011  QM
    2  O        -0.045458       0.146208       1.216755       8    15.999  QM
    3  C         1.301517      -0.017839      -0.746677       6    12.011  QM
    4  C         1.810331      -1.088269      -1.395500       6    12.011  QM
    5  H        -0.831096      -0.631155      -0.512146       1     1.008  QM
    6  H         2.816952      -1.075792      -1.826524       1     1.008  QM
    7  H         1.242956      -2.024742      -1.480146       1     1.008  QM
    8  H         1.890219       0.896035      -0.594570       1     1.008  QM


 
 NEW SCF-ENERGY CALCULATED IN 25 CYCLES
 

 TOTAL ENERGY    =       -191.682274753
 
 *** LAST STEP WAS REJECTED ***
 
 LAMBDA ITERATION CONVERGED IN 8 CYCLES

  |TANGENTIAL STEP| =   0.007037  |PARALLEL STEP| =   0.000248
 
 HYPERSPHERE RADIUS: 0.1000021738


 COORDINATES OF OPTIMIZATION STEP 31 IN ANGSTROM

  NO.  ATOM        X              Y              Z        Z-ATOM   MASS   TYPE

    1  C         0.032729      -0.156634       0.027000       6    12.011  QM
    2  O        -0.044994       0.146224       1.216329       8    15.999  QM
    3  C         1.301457      -0.017711      -0.746248       6    12.011  QM
    4  C         1.810011      -1.088045      -1.395229       6    12.011  QM
    5  H        -0.831340      -0.631349      -0.512321       1     1.008  QM
    6  H         2.816852      -1.076230      -1.826020       1     1.008  QM
    7  H         1.242166      -2.024250      -1.479671       1     1.008  QM
    8  H         1.889692       0.896375      -0.593672       1     1.008  QM


 
 NEW SCF-ENERGY CALCULATED IN 21 CYCLES
 

 TOTAL ENERGY    =       -191.682278096
 
 *** ENTERING OPTIMIZATION CYCLE: 32 ***
 

 COSANG =        -0.793825369
 
 RMSQ FORCE :   0.0001108  MAXIMUM :   0.0000100  CONVERGED : NO
 MAX FORCE  :   0.0002379  MAXIMUM :   0.0000150  CONVERGED : NO
 RMSQ DR    :   0.0016597  MAXIMUM :   0.0000400  CONVERGED : NO
 MAX DR     :   0.0041878  MAXIMUM :   0.0000600  CONVERGED : NO
 
 LAMBDA ITERATION CONVERGED IN 3 CYCLES

  |TANGENTIAL STEP| =   0.005630  |PARALLEL STEP| =   0.000159
 
 HYPERSPHERE RADIUS: 0.1000021738


 COORDINATES OF OPTIMIZATION STEP 32 IN ANGSTROM

  NO.  ATOM        X              Y              Z        Z-ATOM   MASS   TYPE

    1  C         0.032729      -0.156716       0.026867       6    12.011  QM
    2  O        -0.044722       0.146189       1.215981       8    15.999  QM
    3  C         1.301394      -0.017787      -0.745895       6    12.011  QM
    4  C         1.809684      -1.087855      -1.394929       6    12.011  QM
    5  H        -0.831332      -0.631622      -0.512507       1     1.008  QM
    6  H         2.817135      -1.075977      -1.826810       1     1.008  QM
    7  H         1.242277      -2.024335      -1.479570       1     1.008  QM
    8  H         1.889623       0.896652      -0.593456       1     1.008  QM


 
 NEW SCF-ENERGY CALCULATED IN 19 CYCLES
 

 TOTAL ENERGY    =       -191.682278695
 
 *** ENTERING OPTIMIZATION CYCLE: 33 ***
 

 COSANG =        -0.657859439
 
 RMSQ FORCE :   0.0001139  MAXIMUM :   0.0000100  CONVERGED : NO
 MAX FORCE  :   0.0002621  MAXIMUM :   0.0000150  CONVERGED : NO
 RMSQ DR    :   0.0013274  MAXIMUM :   0.0000400  CONVERGED : NO
 MAX DR     :   0.0037544  MAXIMUM :   0.0000600  CONVERGED : NO
 
 LAMBDA ITERATION CONVERGED IN 5 CYCLES

  |TANGENTIAL STEP| =   0.005630  |PARALLEL STEP| =   0.000159
 
 HYPERSPHERE RADIUS: 0.1000021738


 COORDINATES OF OPTIMIZATION STEP 33 IN ANGSTROM

  NO.  ATOM        X              Y              Z        Z-ATOM   MASS   TYPE

    1  C         0.032415      -0.156957       0.026537       6    12.011  QM
    2  O        -0.044521       0.146265       1.216055       8    15.999  QM
    3  C         1.301589      -0.017599      -0.745674       6    12.011  QM
    4  C         1.809707      -1.087989      -1.394982       6    12.011  QM
    5  H        -0.831713      -0.631734      -0.512904       1     1.008  QM
    6  H         2.816899      -1.075822      -1.827097       1     1.008  QM
    7  H         1.241552      -2.024011      -1.478734       1     1.008  QM
    8  H         1.888916       0.897312      -0.592847       1     1.008  QM


 
 NEW SCF-ENERGY CALCULATED IN 19 CYCLES
 

 TOTAL ENERGY    =       -191.682278385
 
 *** ENTERING OPTIMIZATION CYCLE: 34 ***
 

 COSANG =         0.344638159
 
 RMSQ FORCE :   0.0001107  MAXIMUM :   0.0000100  CONVERGED : NO
 MAX FORCE  :   0.0002958  MAXIMUM :   0.0000150  CONVERGED : NO
 RMSQ DR    :   0.0013274  MAXIMUM :   0.0000400  CONVERGED : NO
 MAX DR     :   0.0024683  MAXIMUM :   0.0000600  CONVERGED : NO
 
 LAMBDA ITERATION CONVERGED IN 4 CYCLES

  |TANGENTIAL STEP| =   0.004504  |PARALLEL STEP| =   0.000101
 
 HYPERSPHERE RADIUS: 0.1000021738


 COORDINATES OF OPTIMIZATION STEP 34 IN ANGSTROM

  NO.  ATOM        X              Y              Z        Z-ATOM   MASS   TYPE

    1  C         0.032658      -0.156863       0.026653       6    12.011  QM
    2  O        -0.044616       0.146223       1.216006       8    15.999  QM
    3  C         1.301410      -0.017643      -0.745757       6    12.011  QM
    4  C         1.809794      -1.087928      -1.395002       6    12.011  QM
    5  H        -0.831409      -0.631530      -0.512563       1     1.008  QM
    6  H         2.815707      -1.075823      -1.826089       1     1.008  QM
    7  H         1.241872      -2.024038      -1.479091       1     1.008  QM
    8  H         1.889187       0.896475      -0.593216       1     1.008  QM


 
 NEW SCF-ENERGY CALCULATED IN 23 CYCLES
 

 TOTAL ENERGY    =       -191.682278001
 
 *** ENTERING OPTIMIZATION CYCLE: 35 ***
 

 COSANG =        -0.620331073
 
 RMSQ FORCE :   0.0002257  MAXIMUM :   0.0000100  CONVERGED : NO
 MAX FORCE  :   0.0006294  MAXIMUM :   0.0000150  CONVERGED : NO
 RMSQ DR    :   0.0010618  MAXIMUM :   0.0000400  CONVERGED : NO
 MAX DR     :   0.0028627  MAXIMUM :   0.0000600  CONVERGED : NO
 
 LAMBDA ITERATION CONVERGED IN 7 CYCLES

  |TANGENTIAL STEP| =   0.003603  |PARALLEL STEP| =   0.000065
 
 HYPERSPHERE RADIUS: 0.1000021738


 COORDINATES OF OPTIMIZATION STEP 35 IN ANGSTROM

  NO.  ATOM        X              Y              Z        Z-ATOM   MASS   TYPE

    1  C         0.032614      -0.156692       0.026858       6    12.011  QM
    2  O        -0.044764       0.146210       1.216045       8    15.999  QM
    3  C         1.301525      -0.017779      -0.745845       6    12.011  QM
    4  C         1.809834      -1.087908      -1.395029       6    12.011  QM
    5  H        -0.831334      -0.631646      -0.512490       1     1.008  QM
    6  H         2.816056      -1.075952      -1.827105       1     1.008  QM
    7  H         1.242340      -2.024372      -1.479412       1     1.008  QM
    8  H         1.889343       0.896612      -0.593646       1     1.008  QM


 
 NEW SCF-ENERGY CALCULATED IN 21 CYCLES
 

 TOTAL ENERGY    =       -191.682278741
 
 *** ENTERING OPTIMIZATION CYCLE: 36 ***
 

 COSANG =         0.871806504
 
 RMSQ FORCE :   0.0001042  MAXIMUM :   0.0000100  CONVERGED : NO
 MAX FORCE  :   0.0003022  MAXIMUM :   0.0000150  CONVERGED : NO
 RMSQ DR    :   0.0008494  MAXIMUM :   0.0000400  CONVERGED : NO
 MAX DR     :   0.0019287  MAXIMUM :   0.0000600  CONVERGED : NO
 
 LAMBDA ITERATION CONVERGED IN 6 CYCLES

  |TANGENTIAL STEP| =   0.007206  |PARALLEL STEP| =   0.000260
 
 HYPERSPHERE RADIUS: 0.1000021738


 COORDINATES OF OPTIMIZATION STEP 36 IN ANGSTROM

  NO.  ATOM        X              Y              Z        Z-ATOM   MASS   TYPE

    1  C         0.032732      -0.157025       0.026531       6    12.011  QM
    2  O        -0.044463       0.146228       1.215946       8    15.999  QM
    3  C         1.301246      -0.017580      -0.745772       6    12.011  QM
    4  C         1.809572      -1.087904      -1.394876       6    12.011  QM
    5  H        -0.831623      -0.631387      -0.512773       1     1.008  QM
    6  H         2.817541      -1.075803      -1.825545       1     1.008  QM
    7  H         1.241379      -2.023767      -1.478985       1     1.008  QM
    8  H         1.889344       0.896850      -0.592596       1     1.008  QM


 
 NEW SCF-ENERGY CALCULATED IN 22 CYCLES
 

 TOTAL ENERGY    =       -191.682278208
 
 *** ENTERING OPTIMIZATION CYCLE: 37 ***
 

 COSANG =        -0.968158628
 
 RMSQ FORCE :   0.0001311  MAXIMUM :   0.0000100  CONVERGED : NO
 MAX FORCE  :   0.0003526  MAXIMUM :   0.0000150  CONVERGED : NO
 RMSQ DR    :   0.0016996  MAXIMUM :   0.0000400  CONVERGED : NO
 MAX DR     :   0.0042987  MAXIMUM :   0.0000600  CONVERGED : NO
 
 LAMBDA ITERATION CONVERGED IN 6 CYCLES

  |TANGENTIAL STEP| =   0.005765  |PARALLEL STEP| =   0.000166
 
 HYPERSPHERE RADIUS: 0.1000021738


 COORDINATES OF OPTIMIZATION STEP 37 IN ANGSTROM

  NO.  ATOM        X              Y              Z        Z-ATOM   MASS   TYPE

    1  C         0.032728      -0.156744       0.026718       6    12.011  QM
    2  O        -0.044781       0.146232       1.216167       8    15.999  QM
    3  C         1.301426      -0.017708      -0.745896       6    12.011  QM
    4  C         1.809768      -1.088021      -1.395044       6    12.011  QM
    5  H        -0.831339      -0.631627      -0.512653       1     1.008  QM
    6  H         2.816960      -1.075448      -1.826838       1     1.008  QM
    7  H         1.242068      -2.024227      -1.479243       1     1.008  QM
    8  H         1.889585       0.896716      -0.593406       1     1.008  QM


 
 NEW SCF-ENERGY CALCULATED IN 21 CYCLES
 

 TOTAL ENERGY    =       -191.682278862
 
 *** ENTERING OPTIMIZATION CYCLE: 38 ***
 

 COSANG =         0.797565335
 
 RMSQ FORCE :   0.0000707  MAXIMUM :   0.0000100  CONVERGED : NO
 MAX FORCE  :   0.0001605  MAXIMUM :   0.0000150  CONVERGED : NO
 RMSQ DR    :   0.0013593  MAXIMUM :   0.0000400  CONVERGED : NO
 MAX DR     :   0.0043715  MAXIMUM :   0.0000600  CONVERGED : NO
 
 LAMBDA ITERATION CONVERGED IN 5 CYCLES

  |TANGENTIAL STEP| =   0.011529  |PARALLEL STEP| =   0.000667
 
 HYPERSPHERE RADIUS: 0.1000021738


 COORDINATES OF OPTIMIZATION STEP 38 IN ANGSTROM

  NO.  ATOM        X              Y              Z        Z-ATOM   MASS   TYPE

    1  C         0.032286      -0.156973       0.026815       6    12.011  QM
    2  O        -0.044168       0.146123       1.215371       8    15.999  QM
    3  C         1.301522      -0.017759      -0.745423       6    12.011  QM
    4  C         1.809573      -1.087457      -1.394624       6    12.011  QM
    5  H        -0.831831      -0.631598      -0.512355       1     1.008  QM
    6  H         2.815568      -1.077610      -1.826684       1     1.008  QM
    7  H         1.241834      -2.024001      -1.479222       1     1.008  QM
    8  H         1.888426       0.896966      -0.593041       1     1.008  QM


 
 NEW SCF-ENERGY CALCULATED IN 23 CYCLES
 

 TOTAL ENERGY    =       -191.682275477
 
 *** LAST STEP WAS REJECTED ***
 
 LAMBDA ITERATION CONVERGED IN 4 CYCLES

  |TANGENTIAL STEP| =   0.005765  |PARALLEL STEP| =   0.000166
 
 HYPERSPHERE RADIUS: 0.1000021738


 COORDINATES OF OPTIMIZATION STEP 38 IN ANGSTROM

  NO.  ATOM        X              Y              Z        Z-ATOM   MASS   TYPE

    1  C         0.032519      -0.156843       0.026838       6    12.011  QM
    2  O        -0.044514       0.146181       1.215763       8    15.999  QM
    3  C         1.301497      -0.017754      -0.745690       6    12.011  QM
    4  C         1.809688      -1.087722      -1.394862       6    12.011  QM
    5  H        -0.831517      -0.631592      -0.512472       1     1.008  QM
    6  H         2.816126      -1.076617      -1.826710       1     1.008  QM
    7  H         1.242035      -2.024186      -1.479321       1     1.008  QM
    8  H         1.888990       0.896781      -0.593282       1     1.008  QM


 
 NEW SCF-ENERGY CALCULATED IN 20 CYCLES
 

 TOTAL ENERGY    =       -191.682278386
 
 *** ENTERING OPTIMIZATION CYCLE: 39 ***
 

 COSANG =        -0.974466275
 
 RMSQ FORCE :   0.0001188  MAXIMUM :   0.0000100  CONVERGED : NO
 MAX FORCE  :   0.0002359  MAXIMUM :   0.0000150  CONVERGED : NO
 RMSQ DR    :   0.0013593  MAXIMUM :   0.0000400  CONVERGED : NO
 MAX DR     :   0.0033664  MAXIMUM :   0.0000600  CONVERGED : NO
 
 LAMBDA ITERATION CONVERGED IN 4 CYCLES

  |TANGENTIAL STEP| =   0.004612  |PARALLEL STEP| =   0.000106
 
 HYPERSPHERE RADIUS: 0.1000021738


 COORDINATES OF OPTIMIZATION STEP 39 IN ANGSTROM

  NO.  ATOM        X              Y              Z        Z-ATOM   MASS   TYPE

    1  C         0.032737      -0.156779       0.026721       6    12.011  QM
    2  O        -0.044692       0.146214       1.216044       8    15.999  QM
    3  C         1.301373      -0.017723      -0.745843       6    12.011  QM
    4  C         1.809686      -1.087932      -1.394953       6    12.011  QM
    5  H        -0.831369      -0.631630      -0.512628       1     1.008  QM
    6  H         2.817047      -1.075623      -1.826689       1     1.008  QM
    7  H         1.242082      -2.024209      -1.479326       1     1.008  QM
    8  H         1.889590       0.896688      -0.593293       1     1.008  QM


 
 NEW SCF-ENERGY CALCULATED IN 20 CYCLES
 

 TOTAL ENERGY    =       -191.682278913
 
 *** ENTERING OPTIMIZATION CYCLE: 40 ***
 

 COSANG =        -0.781164551
 
 RMSQ FORCE :   0.0000824  MAXIMUM :   0.0000100  CONVERGED : NO
 MAX FORCE  :   0.0002136  MAXIMUM :   0.0000150  CONVERGED : NO
 RMSQ DR    :   0.0010873  MAXIMUM :   0.0000400  CONVERGED : NO
 MAX DR     :   0.0019584  MAXIMUM :   0.0000600  CONVERGED : NO
 
 LAMBDA ITERATION CONVERGED IN 5 CYCLES

  |TANGENTIAL STEP| =   0.004612  |PARALLEL STEP| =   0.000106
 
 HYPERSPHERE RADIUS: 0.1000021738


 COORDINATES OF OPTIMIZATION STEP 40 IN ANGSTROM

  NO.  ATOM        X              Y              Z        Z-ATOM   MASS   TYPE

    1  C         0.032472      -0.156887       0.026608       6    12.011  QM
    2  O        -0.044702       0.146281       1.216258       8    15.999  QM
    3  C         1.301587      -0.017559      -0.745869       6    12.011  QM
    4  C         1.809923      -1.088095      -1.395160       6    12.011  QM
    5  H        -0.831644      -0.631613      -0.512714       1     1.008  QM
    6  H         2.816314      -1.075911      -1.826501       1     1.008  QM
    7  H         1.241576      -2.023954      -1.478886       1     1.008  QM
    8  H         1.889062       0.896925      -0.593116       1     1.008  QM


 
 NEW SCF-ENERGY CALCULATED IN 19 CYCLES
 

 TOTAL ENERGY    =       -191.682278100
 
 *** ENTERING OPTIMIZATION CYCLE: 41 ***
 

 COSANG =        -0.723708885
 
 RMSQ FORCE :   0.0001555  MAXIMUM :   0.0000100  CONVERGED : NO
 MAX FORCE  :   0.0003495  MAXIMUM :   0.0000150  CONVERGED : NO
 RMSQ DR    :   0.0010873  MAXIMUM :   0.0000400  CONVERGED : NO
 MAX DR     :   0.0024740  MAXIMUM :   0.0000600  CONVERGED : NO
 
 LAMBDA ITERATION CONVERGED IN 4 CYCLES

  |TANGENTIAL STEP| =   0.003689  |PARALLEL STEP| =   0.000068
 
 HYPERSPHERE RADIUS: 0.1000021738


 COORDINATES OF OPTIMIZATION STEP 41 IN ANGSTROM

  NO.  ATOM        X              Y              Z        Z-ATOM   MASS   TYPE

    1  C         0.032625      -0.156806       0.026767       6    12.011  QM
    2  O        -0.044670       0.146220       1.216011       8    15.999  QM
    3  C         1.301480      -0.017698      -0.745811       6    12.011  QM
    4  C         1.809780      -1.087911      -1.395009       6    12.011  QM
    5  H        -0.831371      -0.631556      -0.512611       1     1.008  QM
    6  H         2.816070      -1.075926      -1.826462       1     1.008  QM
    7  H         1.242053      -2.024236      -1.479266       1     1.008  QM
    8  H         1.889189       0.896632      -0.593345       1     1.008  QM


 
 NEW SCF-ENERGY CALCULATED IN 21 CYCLES
 

 TOTAL ENERGY    =       -191.682278728
 
 *** ENTERING OPTIMIZATION CYCLE: 42 ***
 

 COSANG =         0.759485306
 
 RMSQ FORCE :   0.0001326  MAXIMUM :   0.0000100  CONVERGED : NO
 MAX FORCE  :   0.0003709  MAXIMUM :   0.0000150  CONVERGED : NO
 RMSQ DR    :   0.0008698  MAXIMUM :   0.0000400  CONVERGED : NO
 MAX DR     :   0.0016670  MAXIMUM :   0.0000600  CONVERGED : NO
 
 LAMBDA ITERATION CONVERGED IN 4 CYCLES

  |TANGENTIAL STEP| =   0.003689  |PARALLEL STEP| =   0.000068
 
 HYPERSPHERE RADIUS: 0.1000021738


 COORDINATES OF OPTIMIZATION STEP 42 IN ANGSTROM

  NO.  ATOM        X              Y              Z        Z-ATOM   MASS   TYPE

    1  C         0.032652      -0.156786       0.026772       6    12.011  QM
    2  O        -0.044672       0.146211       1.216013       8    15.999  QM
    3  C         1.301426      -0.017745      -0.745856       6    12.011  QM
    4  C         1.809657      -1.087890      -1.394926       6    12.011  QM
    5  H        -0.831515      -0.631675      -0.512593       1     1.008  QM
    6  H         2.817700      -1.075987      -1.827104       1     1.008  QM
    7  H         1.241995      -2.024186      -1.479302       1     1.008  QM
    8  H         1.889596       0.896971      -0.593229       1     1.008  QM


 
 NEW SCF-ENERGY CALCULATED IN 22 CYCLES
 

 TOTAL ENERGY    =       -191.682277966
 
 *** ENTERING OPTIMIZATION CYCLE: 43 ***
 

 COSANG =        -0.991776362
 
 RMSQ FORCE :   0.0002304  MAXIMUM :   0.0000100  CONVERGED : NO
 MAX FORCE  :   0.0006538  MAXIMUM :   0.0000150  CONVERGED : NO
 RMSQ DR    :   0.0008698  MAXIMUM :   0.0000400  CONVERGED : NO
 MAX DR     :   0.0025076  MAXIMUM :   0.0000600  CONVERGED : NO
 
 LAMBDA ITERATION CONVERGED IN 13 CYCLES

  |TANGENTIAL STEP| =   0.002952  |PARALLEL STEP| =   0.000044
 
 HYPERSPHERE RADIUS: 0.1000021738


 COORDINATES OF OPTIMIZATION STEP 43 IN ANGSTROM

  NO.  ATOM        X              Y              Z        Z-ATOM   MASS   TYPE

    1  C         0.032536      -0.156879       0.026647       6    12.011  QM
    2  O        -0.044490       0.146238       1.215904       8    15.999  QM
    3  C         1.301391      -0.017761      -0.745658       6    12.011  QM
    4  C         1.809664      -1.087835      -1.394899       6    12.011  QM
    5  H        -0.831701      -0.631569      -0.512643       1     1.008  QM
    6  H         2.817104      -1.075902      -1.826813       1     1.008  QM
    7  H         1.241973      -2.024102      -1.479252       1     1.008  QM
    8  H         1.889225       0.896912      -0.592970       1     1.008  QM


 
 NEW SCF-ENERGY CALCULATED IN 18 CYCLES
 

 TOTAL ENERGY    =       -191.682278708
 
 *** ENTERING OPTIMIZATION CYCLE: 44 ***
 

 COSANG =         0.963296785
 
 RMSQ FORCE :   0.0001093  MAXIMUM :   0.0000100  CONVERGED : NO
 MAX FORCE  :   0.0003035  MAXIMUM :   0.0000150  CONVERGED : NO
 RMSQ DR    :   0.0006958  MAXIMUM :   0.0000400  CONVERGED : NO
 MAX DR     :   0.0018508  MAXIMUM :   0.0000600  CONVERGED : NO
 
 LAMBDA ITERATION CONVERGED IN 4 CYCLES

  |TANGENTIAL STEP| =   0.005903  |PARALLEL STEP| =   0.000174
 
 HYPERSPHERE RADIUS: 0.1000021738


 COORDINATES OF OPTIMIZATION STEP 44 IN ANGSTROM

  NO.  ATOM        X              Y              Z        Z-ATOM   MASS   TYPE

    1  C         0.032806      -0.156694       0.026877       6    12.011  QM
    2  O        -0.044878       0.146201       1.216162       8    15.999  QM
    3  C         1.301453      -0.017695      -0.746032       6    12.011  QM
    4  C         1.809795      -1.088003      -1.395065       6    12.011  QM
    5  H        -0.831131      -0.631544      -0.512605       1     1.008  QM
    6  H         2.816559      -1.075649      -1.826471       1     1.008  QM
    7  H         1.242164      -2.024366      -1.479388       1     1.008  QM
    8  H         1.889638       0.896511      -0.593619       1     1.008  QM


 
 NEW SCF-ENERGY CALCULATED IN 23 CYCLES
 

 TOTAL ENERGY    =       -191.682278792
 
 *** ENTERING OPTIMIZATION CYCLE: 45 ***
 

 COSANG =        -0.919129022
 
 RMSQ FORCE :   0.0000639  MAXIMUM :   0.0000100  CONVERGED : NO
 MAX FORCE  :   0.0001481  MAXIMUM :   0.0000150  CONVERGED : NO
 RMSQ DR    :   0.0013920  MAXIMUM :   0.0000400  CONVERGED : NO
 MAX DR     :   0.0039287  MAXIMUM :   0.0000600  CONVERGED : NO
 
 LAMBDA ITERATION CONVERGED IN 4 CYCLES

  |TANGENTIAL STEP| =   0.002952  |PARALLEL STEP| =   0.000044
 
 HYPERSPHERE RADIUS: 0.1000021738


 COORDINATES OF OPTIMIZATION STEP 45 IN ANGSTROM

  NO.  ATOM        X              Y              Z        Z-ATOM   MASS   TYPE

    1  C         0.032670      -0.156799       0.026755       6    12.011  QM
    2  O        -0.044689       0.146218       1.216032       8    15.999  QM
    3  C         1.301447      -0.017703      -0.745836       6    12.011  QM
    4  C         1.809735      -1.087918      -1.394986       6    12.011  QM
    5  H        -0.831406      -0.631598      -0.512612       1     1.008  QM
    6  H         2.816615      -1.075876      -1.826644       1     1.008  QM
    7  H         1.242044      -2.024213      -1.479262       1     1.008  QM
    8  H         1.889396       0.896700      -0.593336       1     1.008  QM


 
 NEW SCF-ENERGY CALCULATED IN 21 CYCLES
 

 TOTAL ENERGY    =       -191.682279085
 
 *** ENTERING OPTIMIZATION CYCLE: 46 ***
 

 COSANG =         0.872798549
 
 RMSQ FORCE :   0.0000130  MAXIMUM :   0.0000100  CONVERGED : NO
 MAX FORCE  :   0.0000361  MAXIMUM :   0.0000150  CONVERGED : NO
 RMSQ DR    :   0.0006958  MAXIMUM :   0.0000400  CONVERGED : NO
 MAX DR     :   0.0018632  MAXIMUM :   0.0000600  CONVERGED : NO
 
 LAMBDA ITERATION CONVERGED IN 8 CYCLES

  |TANGENTIAL STEP| =   0.005903  |PARALLEL STEP| =   0.000174
 
 HYPERSPHERE RADIUS: 0.1000021738
 
 *** SCFTOL TIGHTEN TO 0.250E-09 ***


 COORDINATES OF OPTIMIZATION STEP 46 IN ANGSTROM

  NO.  ATOM        X              Y              Z        Z-ATOM   MASS   TYPE

    1  C         0.032414      -0.156648       0.026799       6    12.011  QM
    2  O        -0.044623       0.146352       1.216141       8    15.999  QM
    3  C         1.301249      -0.018114      -0.745788       6    12.011  QM
    4  C         1.810028      -1.087914      -1.395200       6    12.011  QM
    5  H        -0.831953      -0.630903      -0.512467       1     1.008  QM
    6  H         2.817348      -1.075076      -1.826579       1     1.008  QM
    7  H         1.242940      -2.024488      -1.480164       1     1.008  QM
    8  H         1.889190       0.896396      -0.592902       1     1.008  QM


 
 NEW SCF-ENERGY CALCULATED IN 19 CYCLES
 

 TOTAL ENERGY    =       -191.682278396
 
 *** LAST STEP WAS REJECTED ***
 
 LAMBDA ITERATION CONVERGED IN 8 CYCLES

  |TANGENTIAL STEP| =   0.002952  |PARALLEL STEP| =   0.000044
 
 HYPERSPHERE RADIUS: 0.1000021738


 COORDINATES OF OPTIMIZATION STEP 46 IN ANGSTROM

  NO.  ATOM        X              Y              Z        Z-ATOM   MASS   TYPE

    1  C         0.032547      -0.156729       0.026776       6    12.011  QM
    2  O        -0.044656       0.146288       1.216081       8    15.999  QM
    3  C         1.301351      -0.017915      -0.745799       6    12.011  QM
    4  C         1.809868      -1.087913      -1.395094       6    12.011  QM
    5  H        -0.831671      -0.631246      -0.512560       1     1.008  QM
    6  H         2.817039      -1.075457      -1.826653       1     1.008  QM
    7  H         1.242496      -2.024361      -1.479693       1     1.008  QM
    8  H         1.889279       0.896590      -0.593119       1     1.008  QM


 
 NEW SCF-ENERGY CALCULATED IN 21 CYCLES
 

 TOTAL ENERGY    =       -191.682278914
 
 *** LAST STEP WAS REJECTED ***
 
 LAMBDA ITERATION CONVERGED IN 8 CYCLES

  |TANGENTIAL STEP| =   0.001476  |PARALLEL STEP| =   0.000011
 
 HYPERSPHERE RADIUS: 0.1000021738


 COORDINATES OF OPTIMIZATION STEP 46 IN ANGSTROM

  NO.  ATOM        X              Y              Z        Z-ATOM   MASS   TYPE

    1  C         0.032613      -0.156769       0.026764       6    12.011  QM
    2  O        -0.044671       0.146254       1.216052       8    15.999  QM
    3  C         1.301403      -0.017813      -0.745807       6    12.011  QM
    4  C         1.809787      -1.087913      -1.395038       6    12.011  QM
    5  H        -0.831532      -0.631413      -0.512607       1     1.008  QM
    6  H         2.816883      -1.075653      -1.826687       1     1.008  QM
    7  H         1.242271      -2.024297      -1.479450       1     1.008  QM
    8  H         1.889324       0.896689      -0.593233       1     1.008  QM


 
 NEW SCF-ENERGY CALCULATED IN 12 CYCLES
 

 TOTAL ENERGY    =       -191.682279043
 
 *** LAST STEP WAS REJECTED ***
 
 LAMBDA ITERATION CONVERGED IN 8 CYCLES

  |TANGENTIAL STEP| =   0.000738  |PARALLEL STEP| =   0.000003
 
 HYPERSPHERE RADIUS: 0.1000021738


 COORDINATES OF OPTIMIZATION STEP 46 IN ANGSTROM

  NO.  ATOM        X              Y              Z        Z-ATOM   MASS   TYPE

    1  C         0.032648      -0.156790       0.026758       6    12.011  QM
    2  O        -0.044680       0.146235       1.216037       8    15.999  QM
    3  C         1.301429      -0.017757      -0.745814       6    12.011  QM
    4  C         1.809746      -1.087913      -1.395008       6    12.011  QM
    5  H        -0.831461      -0.631500      -0.512630       1     1.008  QM
    6  H         2.816801      -1.075763      -1.826699       1     1.008  QM
    7  H         1.242150      -2.024260      -1.479324       1     1.008  QM
    8  H         1.889351       0.896738      -0.593294       1     1.008  QM


 
 NEW SCF-ENERGY CALCULATED IN 8 CYCLES
 

 TOTAL ENERGY    =       -191.682279075
 
 *** ENTERING OPTIMIZATION CYCLE: 47 ***
 

 COSANG =        -0.872231931
 
 RMSQ FORCE :   0.0000229  MAXIMUM :   0.0000100  CONVERGED : NO
 MAX FORCE  :   0.0000582  MAXIMUM :   0.0000150  CONVERGED : NO
 RMSQ DR    :   0.0001739  MAXIMUM :   0.0000400  CONVERGED : NO
 MAX DR     :   0.0004401  MAXIMUM :   0.0000600  CONVERGED : NO
 
 LAMBDA ITERATION CONVERGED IN 4 CYCLES

  |TANGENTIAL STEP| =   0.000738  |PARALLEL STEP| =   0.000003
 
 HYPERSPHERE RADIUS: 0.1000021738


 COORDINATES OF OPTIMIZATION STEP 47 IN ANGSTROM

  NO.  ATOM        X              Y              Z        Z-ATOM   MASS   TYPE

    1  C         0.032631      -0.156820       0.026732       6    12.011  QM
    2  O        -0.044667       0.146235       1.216041       8    15.999  QM
    3  C         1.301450      -0.017713      -0.745807       6    12.011  QM
    4  C         1.809760      -1.087925      -1.395011       6    12.011  QM
    5  H        -0.831480      -0.631523      -0.512638       1     1.008  QM
    6  H         2.816577      -1.075824      -1.826599       1     1.008  QM
    7  H         1.242030      -2.024198      -1.479237       1     1.008  QM
    8  H         1.889300       0.896723      -0.593279       1     1.008  QM


 
 NEW SCF-ENERGY CALCULATED IN 20 CYCLES
 

 TOTAL ENERGY    =       -191.682279070
 
 *** ENTERING OPTIMIZATION CYCLE: 48 ***
 

 COSANG =        -0.892002322
 
 RMSQ FORCE :   0.0000300  MAXIMUM :   0.0000100  CONVERGED : NO
 MAX FORCE  :   0.0000726  MAXIMUM :   0.0000150  CONVERGED : NO
 RMSQ DR    :   0.0001739  MAXIMUM :   0.0000400  CONVERGED : NO
 MAX DR     :   0.0003986  MAXIMUM :   0.0000600  CONVERGED : NO
 
 LAMBDA ITERATION CONVERGED IN 6 CYCLES

  |TANGENTIAL STEP| =   0.000738  |PARALLEL STEP| =   0.000003
 
 HYPERSPHERE RADIUS: 0.1000021738


 COORDINATES OF OPTIMIZATION STEP 48 IN ANGSTROM

  NO.  ATOM        X              Y              Z        Z-ATOM   MASS   TYPE

    1  C         0.032684      -0.156812       0.026752       6    12.011  QM
    2  O        -0.044674       0.146217       1.216001       8    15.999  QM
    3  C         1.301437      -0.017716      -0.745802       6    12.011  QM
    4  C         1.809716      -1.087895      -1.394973       6    12.011  QM
    5  H        -0.831419      -0.631546      -0.512626       1     1.008  QM
    6  H         2.816550      -1.075856      -1.826644       1     1.008  QM
    7  H         1.242080      -2.024230      -1.479236       1     1.008  QM
    8  H         1.889378       0.896684      -0.593377       1     1.008  QM


 
 NEW SCF-ENERGY CALCULATED IN 22 CYCLES
 

 TOTAL ENERGY    =       -191.682279079
 
 *** ENTERING OPTIMIZATION CYCLE: 49 ***
 

 COSANG =         0.787191639
 
 RMSQ FORCE :   0.0000205  MAXIMUM :   0.0000100  CONVERGED : NO
 MAX FORCE  :   0.0000608  MAXIMUM :   0.0000150  CONVERGED : NO
 RMSQ DR    :   0.0001739  MAXIMUM :   0.0000400  CONVERGED : NO
 MAX DR     :   0.0003902  MAXIMUM :   0.0000600  CONVERGED : NO
 
 LAMBDA ITERATION CONVERGED IN 4 CYCLES

  |TANGENTIAL STEP| =   0.000738  |PARALLEL STEP| =   0.000003
 
 HYPERSPHERE RADIUS: 0.1000021738


 COORDINATES OF OPTIMIZATION STEP 49 IN ANGSTROM

  NO.  ATOM        X              Y              Z        Z-ATOM   MASS   TYPE

    1  C         0.032660      -0.156819       0.026752       6    12.011  QM
    2  O        -0.044678       0.146224       1.216024       8    15.999  QM
    3  C         1.301452      -0.017715      -0.745820       6    12.011  QM
    4  C         1.809712      -1.087909      -1.394983       6    12.011  QM
    5  H        -0.831449      -0.631538      -0.512644       1     1.008  QM
    6  H         2.816851      -1.075883      -1.826730       1     1.008  QM
    7  H         1.242024      -2.024208      -1.479212       1     1.008  QM
    8  H         1.889382       0.896813      -0.593313       1     1.008  QM


 
 NEW SCF-ENERGY CALCULATED IN 22 CYCLES
 

 TOTAL ENERGY    =       -191.682279056
 
 *** ENTERING OPTIMIZATION CYCLE: 50 ***
 

 COSANG =        -0.951952537
 
 RMSQ FORCE :   0.0000404  MAXIMUM :   0.0000100  CONVERGED : NO
 MAX FORCE  :   0.0001158  MAXIMUM :   0.0000150  CONVERGED : NO
 RMSQ DR    :   0.0001739  MAXIMUM :   0.0000400  CONVERGED : NO
 MAX DR     :   0.0005314  MAXIMUM :   0.0000600  CONVERGED : NO
 
 LAMBDA ITERATION CONVERGED IN 9 CYCLES

  |TANGENTIAL STEP| =   0.000738  |PARALLEL STEP| =   0.000003
 
 HYPERSPHERE RADIUS: 0.1000021738


 COORDINATES OF OPTIMIZATION STEP 50 IN ANGSTROM

  NO.  ATOM        X              Y              Z        Z-ATOM   MASS   TYPE

    1  C         0.032633      -0.156799       0.026760       6    12.011  QM
    2  O        -0.044673       0.146240       1.216037       8    15.999  QM
    3  C         1.301426      -0.017759      -0.745818       6    12.011  QM
    4  C         1.809759      -1.087907      -1.395012       6    12.011  QM
    5  H        -0.831510      -0.631466      -0.512607       1     1.008  QM
    6  H         2.816814      -1.075807      -1.826659       1     1.008  QM
    7  H         1.242134      -2.024235      -1.479338       1     1.008  QM
    8  H         1.889357       0.896717      -0.593271       1     1.008  QM


 
 NEW SCF-ENERGY CALCULATED IN 10 CYCLES
 

 TOTAL ENERGY    =       -191.682279077
 
 *** OPTIMIZATION NOT COMPLETED ***
 


 LAST INPUT ORIENTATION IN ANGSTROM

  NO.  ATOM        X              Y              Z        Z-ATOM   MASS   TYPE

    1  C         0.032633      -0.156799       0.026760       6    12.011  QM
    2  O        -0.044673       0.146240       1.216037       8    15.999  QM
    3  C         1.301426      -0.017759      -0.745818       6    12.011  QM
    4  C         1.809759      -1.087907      -1.395012       6    12.011  QM
    5  H        -0.831510      -0.631466      -0.512607       1     1.008  QM
    6  H         2.816814      -1.075807      -1.826659       1     1.008  QM
    7  H         1.242134      -2.024235      -1.479338       1     1.008  QM
    8  H         1.889357       0.896717      -0.593271       1     1.008  QM


 
 HYPERSPHERE RADIUS: 0.1000021738

  ANGLE =       0.03  COS_ANGLE =       1.00
 
 *** COORDINATES RELOADED ***

  ANGLE =       0.01  COS_ANGLE =       1.00


 IRC COORDINATES OF STEP 27 IN ANGSTROM

  NO.  ATOM        X              Y              Z        Z-ATOM   MASS   TYPE

    1  C         0.031371      -0.154031       0.025672       6    12.011  QM
    2  O        -0.043195       0.143492       1.216458       8    15.999  QM
    3  C         1.300383      -0.016913      -0.747650       6    12.011  QM
    4  C         1.810447      -1.088729      -1.392574       6    12.011  QM
    5  H        -0.836022      -0.621074      -0.515148       1     1.008  QM
    6  H         2.816958      -1.076037      -1.825303       1     1.008  QM
    7  H         1.245132      -2.026866      -1.472194       1     1.008  QM
    8  H         1.886536       0.899530      -0.600170       1     1.008  QM


 RMSQ FORCE :   0.0020250  MAXIMUM :   0.0000100  CONVERGED :NO 
 MAX FORCE  :   0.0056738  MAXIMUM :   0.0000150  CONVERGED :NO 

 NUMBER OF CONSTRAINED OPTIMIZATION CYCLES: 2
 
 TOTAL ENERGY = -191.682107421583
 
 
 CURRENT SPLINE LENGTH: 0.026 AMU^1/2*ANGSTROM
 IRC COORDINATE: 1.455 AMU^1/2*ANGSTROM

  ANGLE =       0.01  COS_ANGLE =       1.00


 IRC COORDINATES OF STEP 28 IN ANGSTROM

  NO.  ATOM        X              Y              Z        Z-ATOM   MASS   TYPE

    1  C         0.032641      -0.156832       0.026743       6    12.011  QM
    2  O        -0.044649       0.146223       1.216010       8    15.999  QM
    3  C         1.301440      -0.017696      -0.745822       6    12.011  QM
    4  C         1.809720      -1.087899      -1.394973       6    12.011  QM
    5  H        -0.831473      -0.631569      -0.512626       1     1.008  QM
    6  H         2.816708      -1.075972      -1.826528       1     1.008  QM
    7  H         1.242009      -2.024184      -1.479267       1     1.008  QM
    8  H         1.889370       0.896734      -0.593245       1     1.008  QM


 RMSQ FORCE :   0.0020295  MAXIMUM :   0.0000100  CONVERGED :NO 
 MAX FORCE  :   0.0056614  MAXIMUM :   0.0000150  CONVERGED :NO 

 NUMBER OF CONSTRAINED OPTIMIZATION CYCLES: 7
 
 TOTAL ENERGY = -191.682279082173
 
 
 CURRENT SPLINE LENGTH: 0.026 AMU^1/2*ANGSTROM
 IRC COORDINATE: 1.482 AMU^1/2*ANGSTROM

  ANGLE =       0.01  COS_ANGLE =       1.00


 IRC COORDINATES OF STEP 29 IN ANGSTROM

  NO.  ATOM        X              Y              Z        Z-ATOM   MASS   TYPE

    1  C         0.033948      -0.159622       0.027827       6    12.011  QM
    2  O        -0.046134       0.148953       1.215563       8    15.999  QM
    3  C         1.302498      -0.018506      -0.743983       6    12.011  QM
    4  C         1.808996      -1.087068      -1.397385       6    12.011  QM
    5  H        -0.826883      -0.641970      -0.510059       1     1.008  QM
    6  H         2.816428      -1.075812      -1.827873       1     1.008  QM
    7  H         1.238909      -2.021502      -1.486281       1     1.008  QM
    8  H         1.892190       0.893917      -0.586449       1     1.008  QM


 RMSQ FORCE :   0.0020325  MAXIMUM :   0.0000100  CONVERGED :NO 
 MAX FORCE  :   0.0056396  MAXIMUM :   0.0000150  CONVERGED :NO 

 NUMBER OF CONSTRAINED OPTIMIZATION CYCLES: 5
 
 TOTAL ENERGY = -191.682450275775
 
 
 CURRENT SPLINE LENGTH: 0.026 AMU^1/2*ANGSTROM
 IRC COORDINATE: 1.508 AMU^1/2*ANGSTROM

  ANGLE =       0.01  COS_ANGLE =       1.00


 IRC COORDINATES OF STEP 30 IN ANGSTROM

  NO.  ATOM        X              Y              Z        Z-ATOM   MASS   TYPE

    1  C         0.035252      -0.162403       0.028953       6    12.011  QM
    2  O        -0.047640       0.151682       1.215096       8    15.999  QM
    3  C         1.303591      -0.019346      -0.742132       6    12.011  QM
    4  C         1.808275      -1.086226      -1.399812       6    12.011  QM
    5  H        -0.822263      -0.652265      -0.507457       1     1.008  QM
    6  H         2.816086      -1.075651      -1.829406       1     1.008  QM
    7  H         1.235865      -2.018813      -1.493197       1     1.008  QM
    8  H         1.894930       0.891139      -0.579749       1     1.008  QM


 RMSQ FORCE :   0.0020348  MAXIMUM :   0.0000100  CONVERGED :NO 
 MAX FORCE  :   0.0056196  MAXIMUM :   0.0000150  CONVERGED :NO 

 NUMBER OF CONSTRAINED OPTIMIZATION CYCLES: 10
 
 TOTAL ENERGY = -191.682620891423
 
 
 CURRENT SPLINE LENGTH: 0.026 AMU^1/2*ANGSTROM
 IRC COORDINATE: 1.535 AMU^1/2*ANGSTROM

  ANGLE =       0.01  COS_ANGLE =       1.00


 IRC COORDINATES OF STEP 31 IN ANGSTROM

  NO.  ATOM        X              Y              Z        Z-ATOM   MASS   TYPE

    1  C         0.036583      -0.165170       0.030107       6    12.011  QM
    2  O        -0.049177       0.154409       1.214621       8    15.999  QM
    3  C         1.304687      -0.020221      -0.740276       6    12.011  QM
    4  C         1.807561      -1.085371      -1.402247       6    12.011  QM
    5  H        -0.817621      -0.662444      -0.504800       1     1.008  QM
    6  H         2.815713      -1.075447      -1.831068       1     1.008  QM
    7  H         1.232860      -2.016133      -1.500084       1     1.008  QM
    8  H         1.897645       0.888338      -0.573174       1     1.008  QM


 RMSQ FORCE :   0.0020357  MAXIMUM :   0.0000100  CONVERGED :NO 
 MAX FORCE  :   0.0055999  MAXIMUM :   0.0000150  CONVERGED :NO 

 NUMBER OF CONSTRAINED OPTIMIZATION CYCLES: 8
 
 TOTAL ENERGY = -191.682790842021
 
 
 CURRENT SPLINE LENGTH: 0.026 AMU^1/2*ANGSTROM
 IRC COORDINATE: 1.561 AMU^1/2*ANGSTROM

  ANGLE =       0.01  COS_ANGLE =       1.00


 IRC COORDINATES OF STEP 32 IN ANGSTROM

  NO.  ATOM        X              Y              Z        Z-ATOM   MASS   TYPE

    1  C         0.037936      -0.167925       0.031284       6    12.011  QM
    2  O        -0.050743       0.157137       1.214144       8    15.999  QM
    3  C         1.305793      -0.021123      -0.738405       6    12.011  QM
    4  C         1.806853      -1.084521      -1.404710       6    12.011  QM
    5  H        -0.812944      -0.672502      -0.502116       1     1.008  QM
    6  H         2.815289      -1.075162      -1.832824       1     1.008  QM
    7  H         1.229938      -2.013432      -1.506885       1     1.008  QM
    8  H         1.900312       0.885534      -0.566718       1     1.008  QM


 RMSQ FORCE :   0.0020345  MAXIMUM :   0.0000100  CONVERGED :NO 
 MAX FORCE  :   0.0055712  MAXIMUM :   0.0000150  CONVERGED :NO 

 NUMBER OF CONSTRAINED OPTIMIZATION CYCLES: 8
 
 TOTAL ENERGY = -191.682960036353
 
 
 CURRENT SPLINE LENGTH: 0.026 AMU^1/2*ANGSTROM
 IRC COORDINATE: 1.588 AMU^1/2*ANGSTROM

  ANGLE =       0.02  COS_ANGLE =       1.00


 IRC COORDINATES OF STEP 33 IN ANGSTROM

  NO.  ATOM        X              Y              Z        Z-ATOM   MASS   TYPE

    1  C         0.039306      -0.170668       0.032487       6    12.011  QM
    2  O        -0.052336       0.159865       1.213664       8    15.999  QM
    3  C         1.306918      -0.022066      -0.736533       6    12.011  QM
    4  C         1.806140      -1.083655      -1.407179       6    12.011  QM
    5  H        -0.808249      -0.682439      -0.499404       1     1.008  QM
    6  H         2.814899      -1.074826      -1.834754       1     1.008  QM
    7  H         1.227059      -2.010757      -1.513621       1     1.008  QM
    8  H         1.902947       0.882750      -0.560361       1     1.008  QM


 RMSQ FORCE :   0.0020330  MAXIMUM :   0.0000100  CONVERGED :NO 
 MAX FORCE  :   0.0055310  MAXIMUM :   0.0000150  CONVERGED :NO 

 NUMBER OF CONSTRAINED OPTIMIZATION CYCLES: 14
 
 TOTAL ENERGY = -191.683128378669
 
 
 CURRENT SPLINE LENGTH: 0.026 AMU^1/2*ANGSTROM
 IRC COORDINATE: 1.614 AMU^1/2*ANGSTROM

  ANGLE =       0.02  COS_ANGLE =       1.00


 IRC COORDINATES OF STEP 34 IN ANGSTROM

  NO.  ATOM        X              Y              Z        Z-ATOM   MASS   TYPE

    1  C         0.040690      -0.173397       0.033724       6    12.011  QM
    2  O        -0.053954       0.162589       1.213168       8    15.999  QM
    3  C         1.308055      -0.023033      -0.734647       6    12.011  QM
    4  C         1.805448      -1.082785      -1.409670       6    12.011  QM
    5  H        -0.803527      -0.692263      -0.496624       1     1.008  QM
    6  H         2.814343      -1.074435      -1.836758       1     1.008  QM
    7  H         1.224221      -2.008091      -1.520289       1     1.008  QM
    8  H         1.905529       0.879937      -0.554135       1     1.008  QM


 RMSQ FORCE :   0.0020288  MAXIMUM :   0.0000100  CONVERGED :NO 
 MAX FORCE  :   0.0054960  MAXIMUM :   0.0000150  CONVERGED :NO 

 NUMBER OF CONSTRAINED OPTIMIZATION CYCLES: 25
 
 TOTAL ENERGY = -191.683295819338
 
 
 CURRENT SPLINE LENGTH: 0.026 AMU^1/2*ANGSTROM
 IRC COORDINATE: 1.640 AMU^1/2*ANGSTROM

  ANGLE =       0.02  COS_ANGLE =       1.00


 IRC COORDINATES OF STEP 35 IN ANGSTROM

  NO.  ATOM        X              Y              Z        Z-ATOM   MASS   TYPE

    1  C         0.042087      -0.176116       0.034979       6    12.011  QM
    2  O        -0.055600       0.165314       1.212677       8    15.999  QM
    3  C         1.309207      -0.024030      -0.732755       6    12.011  QM
    4  C         1.804766      -1.081914      -1.412180       6    12.011  QM
    5  H        -0.798790      -0.701969      -0.493818       1     1.008  QM
    6  H         2.813779      -1.073990      -1.838914       1     1.008  QM
    7  H         1.221413      -2.005421      -1.526866       1     1.008  QM
    8  H         1.908065       0.877144      -0.548010       1     1.008  QM


 RMSQ FORCE :   0.0020237  MAXIMUM :   0.0000100  CONVERGED :NO 
 MAX FORCE  :   0.0054503  MAXIMUM :   0.0000150  CONVERGED :NO 

 NUMBER OF CONSTRAINED OPTIMIZATION CYCLES: 9
 
 TOTAL ENERGY = -191.683462244290
 
 
 CURRENT SPLINE LENGTH: 0.026 AMU^1/2*ANGSTROM
 IRC COORDINATE: 1.667 AMU^1/2*ANGSTROM

  ANGLE =       0.01  COS_ANGLE =       1.00


 IRC COORDINATES OF STEP 36 IN ANGSTROM

  NO.  ATOM        X              Y              Z        Z-ATOM   MASS   TYPE

    1  C         0.043499      -0.178816       0.036272       6    12.011  QM
    2  O        -0.057271       0.168034       1.212168       8    15.999  QM
    3  C         1.310375      -0.025060      -0.730852       6    12.011  QM
    4  C         1.804081      -1.081037      -1.414699       6    12.011  QM
    5  H        -0.794053      -0.711565      -0.490952       1     1.008  QM
    6  H         2.813179      -1.073466      -1.841215       1     1.008  QM
    7  H         1.218707      -2.002745      -1.533396       1     1.008  QM
    8  H         1.910590       0.874343      -0.542028       1     1.008  QM


 RMSQ FORCE :   0.0020179  MAXIMUM :   0.0000100  CONVERGED :NO 
 MAX FORCE  :   0.0054118  MAXIMUM :   0.0000150  CONVERGED :NO 

 NUMBER OF CONSTRAINED OPTIMIZATION CYCLES: 7
 
 TOTAL ENERGY = -191.683627587648
 
 
 CURRENT SPLINE LENGTH: 0.026 AMU^1/2*ANGSTROM
 IRC COORDINATE: 1.693 AMU^1/2*ANGSTROM

  ANGLE =       0.01  COS_ANGLE =       1.00


 IRC COORDINATES OF STEP 37 IN ANGSTROM

  NO.  ATOM        X              Y              Z        Z-ATOM   MASS   TYPE

    1  C         0.044938      -0.181491       0.037593       6    12.011  QM
    2  O        -0.058970       0.170749       1.211651       8    15.999  QM
    3  C         1.311549      -0.026136      -0.728942       6    12.011  QM
    4  C         1.803397      -1.080143      -1.417226       6    12.011  QM
    5  H        -0.789270      -0.721040      -0.488063       1     1.008  QM
    6  H         2.812525      -1.072881      -1.843671       1     1.008  QM
    7  H         1.216069      -2.000118      -1.539862       1     1.008  QM
    8  H         1.913088       0.871531      -0.536176       1     1.008  QM


 RMSQ FORCE :   0.0020116  MAXIMUM :   0.0000100  CONVERGED :NO 
 MAX FORCE  :   0.0053718  MAXIMUM :   0.0000150  CONVERGED :NO 

 NUMBER OF CONSTRAINED OPTIMIZATION CYCLES: 10
 
 TOTAL ENERGY = -191.683791775111
 
 
 CURRENT SPLINE LENGTH: 0.026 AMU^1/2*ANGSTROM
 IRC COORDINATE: 1.720 AMU^1/2*ANGSTROM

  ANGLE =       0.01  COS_ANGLE =       1.00


 IRC COORDINATES OF STEP 38 IN ANGSTROM

  NO.  ATOM        X              Y              Z        Z-ATOM   MASS   TYPE

    1  C         0.046378      -0.184165       0.038947       6    12.011  QM
    2  O        -0.060694       0.173466       1.211126       8    15.999  QM
    3  C         1.312747      -0.027240      -0.727019       6    12.011  QM
    4  C         1.802730      -1.079246      -1.419777       6    12.011  QM
    5  H        -0.784526      -0.730342      -0.485139       1     1.008  QM
    6  H         2.811841      -1.072263      -1.846278       1     1.008  QM
    7  H         1.213465      -1.997484      -1.546237       1     1.008  QM
    8  H         1.915523       0.868768      -0.530454       1     1.008  QM


 RMSQ FORCE :   0.0020027  MAXIMUM :   0.0000100  CONVERGED :NO 
 MAX FORCE  :   0.0053251  MAXIMUM :   0.0000150  CONVERGED :NO 

 NUMBER OF CONSTRAINED OPTIMIZATION CYCLES: 1
 
 TOTAL ENERGY = -191.683954755008
 
 
 CURRENT SPLINE LENGTH: 0.026 AMU^1/2*ANGSTROM
 IRC COORDINATE: 1.746 AMU^1/2*ANGSTROM

  ANGLE =       0.01  COS_ANGLE =       1.00


 IRC COORDINATES OF STEP 39 IN ANGSTROM

  NO.  ATOM        X              Y              Z        Z-ATOM   MASS   TYPE

    1  C         0.047838      -0.186825       0.040324       6    12.011  QM
    2  O        -0.062438       0.176178       1.210594       8    15.999  QM
    3  C         1.313948      -0.028372      -0.725100       6    12.011  QM
    4  C         1.802069      -1.078341      -1.422337       6    12.011  QM
    5  H        -0.779784      -0.739547      -0.482146       1     1.008  QM
    6  H         2.811127      -1.071583      -1.848935       1     1.008  QM
    7  H         1.210879      -1.994830      -1.552541       1     1.008  QM
    8  H         1.917940       0.865965      -0.524799       1     1.008  QM


 RMSQ FORCE :   0.0019926  MAXIMUM :   0.0000100  CONVERGED :NO 
 MAX FORCE  :   0.0052775  MAXIMUM :   0.0000150  CONVERGED :NO 

 NUMBER OF CONSTRAINED OPTIMIZATION CYCLES: 3
 
 TOTAL ENERGY = -191.684116456298
 
 
 CURRENT SPLINE LENGTH: 0.026 AMU^1/2*ANGSTROM
 IRC COORDINATE: 1.773 AMU^1/2*ANGSTROM

  ANGLE =       0.02  COS_ANGLE =       1.00


 IRC COORDINATES OF STEP 40 IN ANGSTROM

  NO.  ATOM        X              Y              Z        Z-ATOM   MASS   TYPE

    1  C         0.049289      -0.189465       0.041715       6    12.011  QM
    2  O        -0.064202       0.178889       1.210065       8    15.999  QM
    3  C         1.315175      -0.029531      -0.723168       6    12.011  QM
    4  C         1.801414      -1.077444      -1.424912       6    12.011  QM
    5  H        -0.775017      -0.748677      -0.479141       1     1.008  QM
    6  H         2.810419      -1.070806      -1.851816       1     1.008  QM
    7  H         1.208348      -1.992197      -1.558758       1     1.008  QM
    8  H         1.920313       0.863224      -0.519230       1     1.008  QM


 RMSQ FORCE :   0.0019837  MAXIMUM :   0.0000100  CONVERGED :NO 
 MAX FORCE  :   0.0052193  MAXIMUM :   0.0000150  CONVERGED :NO 

 NUMBER OF CONSTRAINED OPTIMIZATION CYCLES: 11
 
 TOTAL ENERGY = -191.684276805558
 
 
 CURRENT SPLINE LENGTH: 0.026 AMU^1/2*ANGSTROM
 IRC COORDINATE: 1.799 AMU^1/2*ANGSTROM

  ANGLE =       0.03  COS_ANGLE =       1.00


 IRC COORDINATES OF STEP 41 IN ANGSTROM

  NO.  ATOM        X              Y              Z        Z-ATOM   MASS   TYPE

    1  C         0.050772      -0.192085       0.043131       6    12.011  QM
    2  O        -0.065987       0.181593       1.209520       8    15.999  QM
    3  C         1.316399      -0.030723      -0.721224       6    12.011  QM
    4  C         1.800771      -1.076532      -1.427492       6    12.011  QM
    5  H        -0.770235      -0.757681      -0.476091       1     1.008  QM
    6  H         2.809516      -1.069930      -1.854728       1     1.008  QM
    7  H         1.205857      -1.989641      -1.564951       1     1.008  QM
    8  H         1.922676       0.860414      -0.513806       1     1.008  QM


 RMSQ FORCE :   0.0019719  MAXIMUM :   0.0000100  CONVERGED :NO 
 MAX FORCE  :   0.0051616  MAXIMUM :   0.0000150  CONVERGED :NO 

 NUMBER OF CONSTRAINED OPTIMIZATION CYCLES: 9
 
 TOTAL ENERGY = -191.684435756463
 
 
 CURRENT SPLINE LENGTH: 0.026 AMU^1/2*ANGSTROM
 IRC COORDINATE: 1.826 AMU^1/2*ANGSTROM

  ANGLE =       0.02  COS_ANGLE =       1.00


 IRC COORDINATES OF STEP 42 IN ANGSTROM

  NO.  ATOM        X              Y              Z        Z-ATOM   MASS   TYPE

    1  C         0.052252      -0.194693       0.044590       6    12.011  QM
    2  O        -0.067797       0.184293       1.208964       8    15.999  QM
    3  C         1.317649      -0.031953      -0.719281       6    12.011  QM
    4  C         1.800130      -1.075615      -1.430092       6    12.011  QM
    5  H        -0.765490      -0.766534      -0.472995       1     1.008  QM
    6  H         2.808693      -1.069047      -1.857825       1     1.008  QM
    7  H         1.203463      -1.987010      -1.571031       1     1.008  QM
    8  H         1.924993       0.857666      -0.508485       1     1.008  QM


 RMSQ FORCE :   0.0019599  MAXIMUM :   0.0000100  CONVERGED :NO 
 MAX FORCE  :   0.0051080  MAXIMUM :   0.0000150  CONVERGED :NO 

 NUMBER OF CONSTRAINED OPTIMIZATION CYCLES: 3
 
 TOTAL ENERGY = -191.684593266279
 
 
 CURRENT SPLINE LENGTH: 0.026 AMU^1/2*ANGSTROM
 IRC COORDINATE: 1.852 AMU^1/2*ANGSTROM

  ANGLE =       0.02  COS_ANGLE =       1.00


 IRC COORDINATES OF STEP 43 IN ANGSTROM

  NO.  ATOM        X              Y              Z        Z-ATOM   MASS   TYPE

    1  C         0.053744      -0.197275       0.046073       6    12.011  QM
    2  O        -0.069622       0.186983       1.208389       8    15.999  QM
    3  C         1.318907      -0.033215      -0.717324       6    12.011  QM
    4  C         1.799494      -1.074685      -1.432691       6    12.011  QM
    5  H        -0.760714      -0.775295      -0.469847       1     1.008  QM
    6  H         2.807722      -1.068062      -1.861025       1     1.008  QM
    7  H         1.201133      -1.984436      -1.577079       1     1.008  QM
    8  H         1.927285       0.854875      -0.503282       1     1.008  QM


 RMSQ FORCE :   0.0019476  MAXIMUM :   0.0000100  CONVERGED :NO 
 MAX FORCE  :   0.0050635  MAXIMUM :   0.0000150  CONVERGED :NO 

 NUMBER OF CONSTRAINED OPTIMIZATION CYCLES: 12
 
 TOTAL ENERGY = -191.684749268346
 
 
 CURRENT SPLINE LENGTH: 0.026 AMU^1/2*ANGSTROM
 IRC COORDINATE: 1.879 AMU^1/2*ANGSTROM

  ANGLE =       0.02  COS_ANGLE =       1.00


 IRC COORDINATES OF STEP 44 IN ANGSTROM

  NO.  ATOM        X              Y              Z        Z-ATOM   MASS   TYPE

    1  C         0.055234      -0.199869       0.047566       6    12.011  QM
    2  O        -0.071463       0.189680       1.207827       8    15.999  QM
    3  C         1.320183      -0.034492      -0.715373       6    12.011  QM
    4  C         1.798867      -1.073757      -1.435310       6    12.011  QM
    5  H        -0.756001      -0.783932      -0.466684       1     1.008  QM
    6  H         2.806866      -1.067080      -1.864317       1     1.008  QM
    7  H         1.198758      -1.981835      -1.583022       1     1.008  QM
    8  H         1.929546       0.852164      -0.498120       1     1.008  QM


 RMSQ FORCE :   0.0019331  MAXIMUM :   0.0000100  CONVERGED :NO 
 MAX FORCE  :   0.0049900  MAXIMUM :   0.0000150  CONVERGED :NO 

 NUMBER OF CONSTRAINED OPTIMIZATION CYCLES: 27
 
 TOTAL ENERGY = -191.684903717414
 
 
 CURRENT SPLINE LENGTH: 0.026 AMU^1/2*ANGSTROM
 IRC COORDINATE: 1.905 AMU^1/2*ANGSTROM

  ANGLE =       0.01  COS_ANGLE =       1.00


 IRC COORDINATES OF STEP 45 IN ANGSTROM

  NO.  ATOM        X              Y              Z        Z-ATOM   MASS   TYPE

    1  C         0.056745      -0.202418       0.049090       6    12.011  QM
    2  O        -0.073324       0.192361       1.207240       8    15.999  QM
    3  C         1.321461      -0.035816      -0.713401       6    12.011  QM
    4  C         1.798236      -1.072815      -1.437929       6    12.011  QM
    5  H        -0.751244      -0.792490      -0.463483       1     1.008  QM
    6  H         2.805885      -1.065955      -1.867740       1     1.008  QM
    7  H         1.196523      -1.979301      -1.588928       1     1.008  QM
    8  H         1.931808       0.849409      -0.493135       1     1.008  QM


 RMSQ FORCE :   0.0019191  MAXIMUM :   0.0000100  CONVERGED :NO 
 MAX FORCE  :   0.0049344  MAXIMUM :   0.0000150  CONVERGED :NO 

 NUMBER OF CONSTRAINED OPTIMIZATION CYCLES: 17
 
 TOTAL ENERGY = -191.685056583143
 
 
 CURRENT SPLINE LENGTH: 0.026 AMU^1/2*ANGSTROM
 IRC COORDINATE: 1.931 AMU^1/2*ANGSTROM

  ANGLE =       0.01  COS_ANGLE =       1.00


 IRC COORDINATES OF STEP 46 IN ANGSTROM

  NO.  ATOM        X              Y              Z        Z-ATOM   MASS   TYPE

    1  C         0.058258      -0.204954       0.050637       6    12.011  QM
    2  O        -0.075206       0.195040       1.206654       8    15.999  QM
    3  C         1.322758      -0.037168      -0.711431       6    12.011  QM
    4  C         1.797619      -1.071875      -1.440560       6    12.011  QM
    5  H        -0.746503      -0.800916      -0.460249       1     1.008  QM
    6  H         2.804857      -1.064754      -1.871307       1     1.008  QM
    7  H         1.194326      -1.976782      -1.594759       1     1.008  QM
    8  H         1.934032       0.846672      -0.488222       1     1.008  QM


 RMSQ FORCE :   0.0019047  MAXIMUM :   0.0000100  CONVERGED :NO 
 MAX FORCE  :   0.0048721  MAXIMUM :   0.0000150  CONVERGED :NO 

 NUMBER OF CONSTRAINED OPTIMIZATION CYCLES: 5
 
 TOTAL ENERGY = -191.685207826365
 
 
 CURRENT SPLINE LENGTH: 0.026 AMU^1/2*ANGSTROM
 IRC COORDINATE: 1.958 AMU^1/2*ANGSTROM

  ANGLE =       0.01  COS_ANGLE =       1.00


 IRC COORDINATES OF STEP 47 IN ANGSTROM

  NO.  ATOM        X              Y              Z        Z-ATOM   MASS   TYPE

    1  C         0.059784      -0.207475       0.052217       6    12.011  QM
    2  O        -0.077106       0.197715       1.206050       8    15.999  QM
    3  C         1.324066      -0.038562      -0.709445       6    12.011  QM
    4  C         1.797006      -1.070919      -1.443203       6    12.011  QM
    5  H        -0.741803      -0.809163      -0.457002       1     1.008  QM
    6  H         2.803781      -1.063464      -1.874999       1     1.008  QM
    7  H         1.192210      -1.974298      -1.600497       1     1.008  QM
    8  H         1.936214       0.843953      -0.483447       1     1.008  QM


 RMSQ FORCE :   0.0018883  MAXIMUM :   0.0000100  CONVERGED :NO 
 MAX FORCE  :   0.0048152  MAXIMUM :   0.0000150  CONVERGED :NO 

 NUMBER OF CONSTRAINED OPTIMIZATION CYCLES: 1
 
 TOTAL ENERGY = -191.685357407580
 
 
 CURRENT SPLINE LENGTH: 0.026 AMU^1/2*ANGSTROM
 IRC COORDINATE: 1.984 AMU^1/2*ANGSTROM

  ANGLE =       0.01  COS_ANGLE =       1.00


 IRC COORDINATES OF STEP 48 IN ANGSTROM

  NO.  ATOM        X              Y              Z        Z-ATOM   MASS   TYPE

    1  C         0.061326      -0.209988       0.053804       6    12.011  QM
    2  O        -0.079015       0.200378       1.205432       8    15.999  QM
    3  C         1.325383      -0.039960      -0.707459       6    12.011  QM
    4  C         1.796378      -1.069959      -1.445838       6    12.011  QM
    5  H        -0.737077      -0.817393      -0.453704       1     1.008  QM
    6  H         2.802696      -1.062142      -1.878714       1     1.008  QM
    7  H         1.190074      -1.971806      -1.606176       1     1.008  QM
    8  H         1.938421       0.841233      -0.478743       1     1.008  QM


 RMSQ FORCE :   0.0018713  MAXIMUM :   0.0000100  CONVERGED :NO 
 MAX FORCE  :   0.0047510  MAXIMUM :   0.0000150  CONVERGED :NO 

 NUMBER OF CONSTRAINED OPTIMIZATION CYCLES: 7
 
 TOTAL ENERGY = -191.685505301986
 
 
 CURRENT SPLINE LENGTH: 0.026 AMU^1/2*ANGSTROM
 IRC COORDINATE: 2.011 AMU^1/2*ANGSTROM

  ANGLE =       0.01  COS_ANGLE =       1.00


 IRC COORDINATES OF STEP 49 IN ANGSTROM

  NO.  ATOM        X              Y              Z        Z-ATOM   MASS   TYPE

    1  C         0.062851      -0.212486       0.055412       6    12.011  QM
    2  O        -0.080930       0.203043       1.204811       8    15.999  QM
    3  C         1.326708      -0.041396      -0.705468       6    12.011  QM
    4  C         1.795776      -1.068995      -1.448488       6    12.011  QM
    5  H        -0.732391      -0.825492      -0.450363       1     1.008  QM
    6  H         2.801570      -1.060746      -1.882549       1     1.008  QM
    7  H         1.187986      -1.969314      -1.611815       1     1.008  QM
    8  H         1.940576       0.838519      -0.474084       1     1.008  QM


 RMSQ FORCE :   0.0018542  MAXIMUM :   0.0000100  CONVERGED :NO 
 MAX FORCE  :   0.0046798  MAXIMUM :   0.0000150  CONVERGED :NO 

 NUMBER OF CONSTRAINED OPTIMIZATION CYCLES: 11
 
 TOTAL ENERGY = -191.685651470650
 
 
 CURRENT SPLINE LENGTH: 0.026 AMU^1/2*ANGSTROM
 IRC COORDINATE: 2.037 AMU^1/2*ANGSTROM

  ANGLE =       0.01  COS_ANGLE =       1.00


 IRC COORDINATES OF STEP 50 IN ANGSTROM

  NO.  ATOM        X              Y              Z        Z-ATOM   MASS   TYPE

    1  C         0.064392      -0.214960       0.057057       6    12.011  QM
    2  O        -0.082868       0.205700       1.204175       8    15.999  QM
    3  C         1.328046      -0.042880      -0.703468       6    12.011  QM
    4  C         1.795177      -1.068018      -1.451143       6    12.011  QM
    5  H        -0.727745      -0.833405      -0.447023       1     1.008  QM
    6  H         2.800372      -1.059232      -1.886552       1     1.008  QM
    7  H         1.186005      -1.966878      -1.617368       1     1.008  QM
    8  H         1.942689       0.835815      -0.469568       1     1.008  QM


 RMSQ FORCE :   0.0018358  MAXIMUM :   0.0000100  CONVERGED :NO 
 MAX FORCE  :   0.0046170  MAXIMUM :   0.0000150  CONVERGED :NO 

 NUMBER OF CONSTRAINED OPTIMIZATION CYCLES: 1
 
 TOTAL ENERGY = -191.685795886310
 
 
 CURRENT SPLINE LENGTH: 0.026 AMU^1/2*ANGSTROM
 IRC COORDINATE: 2.064 AMU^1/2*ANGSTROM

  ANGLE =       0.01  COS_ANGLE =       1.00


 IRC COORDINATES OF STEP 51 IN ANGSTROM

  NO.  ATOM        X              Y              Z        Z-ATOM   MASS   TYPE

    1  C         0.065927      -0.217423       0.058717       6    12.011  QM
    2  O        -0.084809       0.208349       1.203525       8    15.999  QM
    3  C         1.329392      -0.044375      -0.701469       6    12.011  QM
    4  C         1.794580      -1.067036      -1.453798       6    12.011  QM
    5  H        -0.723104      -0.841304      -0.443605       1     1.008  QM
    6  H         2.799155      -1.057689      -1.890550       1     1.008  QM
    7  H         1.184018      -1.964430      -1.622902       1     1.008  QM
    8  H         1.944806       0.833103      -0.465090       1     1.008  QM


 RMSQ FORCE :   0.0018172  MAXIMUM :   0.0000100  CONVERGED :NO 
 MAX FORCE  :   0.0045548  MAXIMUM :   0.0000150  CONVERGED :NO 

 NUMBER OF CONSTRAINED OPTIMIZATION CYCLES: 17
 
 TOTAL ENERGY = -191.685938539572
 
 
 CURRENT SPLINE LENGTH: 0.026 AMU^1/2*ANGSTROM
 IRC COORDINATE: 2.090 AMU^1/2*ANGSTROM

  ANGLE =       0.01  COS_ANGLE =       1.00


 IRC COORDINATES OF STEP 52 IN ANGSTROM

  NO.  ATOM        X              Y              Z        Z-ATOM   MASS   TYPE

    1  C         0.067465      -0.219880       0.060383       6    12.011  QM
    2  O        -0.086759       0.210997       1.202873       8    15.999  QM
    3  C         1.330746      -0.045891      -0.699462       6    12.011  QM
    4  C         1.793984      -1.066046      -1.456464       6    12.011  QM
    5  H        -0.718485      -0.849106      -0.440147       1     1.008  QM
    6  H         2.797954      -1.056099      -1.894592       1     1.008  QM
    7  H         1.182050      -1.961986      -1.628359       1     1.008  QM
    8  H         1.946919       0.830412      -0.460698       1     1.008  QM


 RMSQ FORCE :   0.0017970  MAXIMUM :   0.0000100  CONVERGED :NO 
 MAX FORCE  :   0.0044769  MAXIMUM :   0.0000150  CONVERGED :NO 

 NUMBER OF CONSTRAINED OPTIMIZATION CYCLES: 13
 
 TOTAL ENERGY = -191.686079388538
 
 
 CURRENT SPLINE LENGTH: 0.026 AMU^1/2*ANGSTROM
 IRC COORDINATE: 2.117 AMU^1/2*ANGSTROM

  ANGLE =       0.01  COS_ANGLE =       1.00


 IRC COORDINATES OF STEP 53 IN ANGSTROM

  NO.  ATOM        X              Y              Z        Z-ATOM   MASS   TYPE

    1  C         0.069015      -0.222312       0.062082       6    12.011  QM
    2  O        -0.088717       0.213632       1.202198       8    15.999  QM
    3  C         1.332103      -0.047441      -0.697452       6    12.011  QM
    4  C         1.793390      -1.065051      -1.459118       6    12.011  QM
    5  H        -0.713866      -0.856793      -0.436690       1     1.008  QM
    6  H         2.796680      -1.054377      -1.898798       1     1.008  QM
    7  H         1.180151      -1.959569      -1.633787       1     1.008  QM
    8  H         1.949006       0.827707      -0.456364       1     1.008  QM


 RMSQ FORCE :   0.0017780  MAXIMUM :   0.0000100  CONVERGED :NO 
 MAX FORCE  :   0.0044118  MAXIMUM :   0.0000150  CONVERGED :NO 

 NUMBER OF CONSTRAINED OPTIMIZATION CYCLES: 4
 
 TOTAL ENERGY = -191.686218409452
 
 
 CURRENT SPLINE LENGTH: 0.026 AMU^1/2*ANGSTROM
 IRC COORDINATE: 2.143 AMU^1/2*ANGSTROM

  ANGLE =       0.01  COS_ANGLE =       1.00


 IRC COORDINATES OF STEP 54 IN ANGSTROM

  NO.  ATOM        X              Y              Z        Z-ATOM   MASS   TYPE

    1  C         0.070562      -0.224739       0.063779       6    12.011  QM
    2  O        -0.090672       0.216263       1.201502       8    15.999  QM
    3  C         1.333473      -0.049025      -0.695414       6    12.011  QM
    4  C         1.792787      -1.064034      -1.461772       6    12.011  QM
    5  H        -0.709279      -0.864397      -0.433197       1     1.008  QM
    6  H         2.795364      -1.052599      -1.903088       1     1.008  QM
    7  H         1.178281      -1.957167      -1.639092       1     1.008  QM
    8  H         1.951049       0.825039      -0.452121       1     1.008  QM


 RMSQ FORCE :   0.0017578  MAXIMUM :   0.0000100  CONVERGED :NO 
 MAX FORCE  :   0.0043389  MAXIMUM :   0.0000150  CONVERGED :NO 

 NUMBER OF CONSTRAINED OPTIMIZATION CYCLES: 14
 
 TOTAL ENERGY = -191.686355586439
 
 
 CURRENT SPLINE LENGTH: 0.026 AMU^1/2*ANGSTROM
 IRC COORDINATE: 2.170 AMU^1/2*ANGSTROM

  ANGLE =       0.01  COS_ANGLE =       1.00


 IRC COORDINATES OF STEP 55 IN ANGSTROM

  NO.  ATOM        X              Y              Z        Z-ATOM   MASS   TYPE

    1  C         0.072124      -0.227144       0.065523       6    12.011  QM
    2  O        -0.092648       0.218883       1.200793       8    15.999  QM
    3  C         1.334841      -0.050624      -0.693398       6    12.011  QM
    4  C         1.792193      -1.063018      -1.464424       6    12.011  QM
    5  H        -0.704712      -0.871881      -0.429653       1     1.008  QM
    6  H         2.794007      -1.050747      -1.907397       1     1.008  QM
    7  H         1.176471      -1.954785      -1.644438       1     1.008  QM
    8  H         1.953137       0.822322      -0.447953       1     1.008  QM


 RMSQ FORCE :   0.0017371  MAXIMUM :   0.0000100  CONVERGED :NO 
 MAX FORCE  :   0.0042827  MAXIMUM :   0.0000150  CONVERGED :NO 

 NUMBER OF CONSTRAINED OPTIMIZATION CYCLES: 11
 
 TOTAL ENERGY = -191.686490911134
 
 
 CURRENT SPLINE LENGTH: 0.026 AMU^1/2*ANGSTROM
 IRC COORDINATE: 2.196 AMU^1/2*ANGSTROM

  ANGLE =       0.01  COS_ANGLE =       1.00


 IRC COORDINATES OF STEP 56 IN ANGSTROM

  NO.  ATOM        X              Y              Z        Z-ATOM   MASS   TYPE

    1  C         0.073676      -0.229547       0.067270       6    12.011  QM
    2  O        -0.094628       0.221504       1.200089       8    15.999  QM
    3  C         1.336231      -0.052244      -0.691374       6    12.011  QM
    4  C         1.791603      -1.062000      -1.467094       6    12.011  QM
    5  H        -0.700173      -0.879286      -0.426105       1     1.008  QM
    6  H         2.792669      -1.048842      -1.911757       1     1.008  QM
    7  H         1.174659      -1.952409      -1.649671       1     1.008  QM
    8  H         1.955176       0.819658      -0.443842       1     1.008  QM


 RMSQ FORCE :   0.0017146  MAXIMUM :   0.0000100  CONVERGED :NO 
 MAX FORCE  :   0.0041994  MAXIMUM :   0.0000150  CONVERGED :NO 

 NUMBER OF CONSTRAINED OPTIMIZATION CYCLES: 9
 
 TOTAL ENERGY = -191.686624342475
 
 
 CURRENT SPLINE LENGTH: 0.026 AMU^1/2*ANGSTROM
 IRC COORDINATE: 2.223 AMU^1/2*ANGSTROM

  ANGLE =       0.02  COS_ANGLE =       1.00


 IRC COORDINATES OF STEP 57 IN ANGSTROM

  NO.  ATOM        X              Y              Z        Z-ATOM   MASS   TYPE

    1  C         0.075212      -0.231938       0.069033       6    12.011  QM
    2  O        -0.096612       0.224115       1.199369       8    15.999  QM
    3  C         1.337640      -0.053875      -0.689349       6    12.011  QM
    4  C         1.791023      -1.060984      -1.469762       6    12.011  QM
    5  H        -0.695666      -0.886643      -0.422483       1     1.008  QM
    6  H         2.791241      -1.046860      -1.916195       1     1.008  QM
    7  H         1.172859      -1.950028      -1.654863       1     1.008  QM
    8  H         1.957204       0.816989      -0.439767       1     1.008  QM


 RMSQ FORCE :   0.0016924  MAXIMUM :   0.0000100  CONVERGED :NO 
 MAX FORCE  :   0.0041143  MAXIMUM :   0.0000150  CONVERGED :NO 

 NUMBER OF CONSTRAINED OPTIMIZATION CYCLES: 5
 
 TOTAL ENERGY = -191.686755865833
 
 
 CURRENT SPLINE LENGTH: 0.026 AMU^1/2*ANGSTROM
 IRC COORDINATE: 2.249 AMU^1/2*ANGSTROM

  ANGLE =       0.01  COS_ANGLE =       1.00


 IRC COORDINATES OF STEP 58 IN ANGSTROM

  NO.  ATOM        X              Y              Z        Z-ATOM   MASS   TYPE

    1  C         0.076771      -0.234307       0.070823       6    12.011  QM
    2  O        -0.098604       0.226716       1.198627       8    15.999  QM
    3  C         1.339037      -0.055550      -0.687320       6    12.011  QM
    4  C         1.790434      -1.059941      -1.472420       6    12.011  QM
    5  H        -0.691157      -0.893881      -0.418855       1     1.008  QM
    6  H         2.789814      -1.044825      -1.920690       1     1.008  QM
    7  H         1.171137      -1.947681      -1.660027       1     1.008  QM
    8  H         1.959228       0.814308      -0.435798       1     1.008  QM


 RMSQ FORCE :   0.0016699  MAXIMUM :   0.0000100  CONVERGED :NO 
 MAX FORCE  :   0.0040514  MAXIMUM :   0.0000150  CONVERGED :NO 

 NUMBER OF CONSTRAINED OPTIMIZATION CYCLES: 3
 
 TOTAL ENERGY = -191.686885475047
 
 
 CURRENT SPLINE LENGTH: 0.026 AMU^1/2*ANGSTROM
 IRC COORDINATE: 2.275 AMU^1/2*ANGSTROM

  ANGLE =       0.01  COS_ANGLE =       1.00


 IRC COORDINATES OF STEP 59 IN ANGSTROM

  NO.  ATOM        X              Y              Z        Z-ATOM   MASS   TYPE

    1  C         0.078334      -0.236671       0.072630       6    12.011  QM
    2  O        -0.100601       0.229312       1.197874       8    15.999  QM
    3  C         1.340446      -0.057242      -0.685285       6    12.011  QM
    4  C         1.789844      -1.058894      -1.475086       6    12.011  QM
    5  H        -0.686690      -0.901017      -0.415214       1     1.008  QM
    6  H         2.788373      -1.042722      -1.925216       1     1.008  QM
    7  H         1.169433      -1.945352      -1.665120       1     1.008  QM
    8  H         1.961239       0.811649      -0.431890       1     1.008  QM


 RMSQ FORCE :   0.0016454  MAXIMUM :   0.0000100  CONVERGED :NO 
 MAX FORCE  :   0.0039755  MAXIMUM :   0.0000150  CONVERGED :NO 

 NUMBER OF CONSTRAINED OPTIMIZATION CYCLES: 3
 
 TOTAL ENERGY = -191.687013146534
 
 
 CURRENT SPLINE LENGTH: 0.026 AMU^1/2*ANGSTROM
 IRC COORDINATE: 2.302 AMU^1/2*ANGSTROM

  ANGLE =       0.01  COS_ANGLE =       1.00


 IRC COORDINATES OF STEP 60 IN ANGSTROM

  NO.  ATOM        X              Y              Z        Z-ATOM   MASS   TYPE

    1  C         0.079894      -0.239017       0.074445       6    12.011  QM
    2  O        -0.102590       0.231898       1.197096       8    15.999  QM
    3  C         1.341860      -0.058962      -0.683234       6    12.011  QM
    4  C         1.789244      -1.057830      -1.477741       6    12.011  QM
    5  H        -0.682214      -0.908109      -0.411533       1     1.008  QM
    6  H         2.786878      -1.040548      -1.929794       1     1.008  QM
    7  H         1.167767      -1.943030      -1.670151       1     1.008  QM
    8  H         1.963219       0.808994      -0.428028       1     1.008  QM


 RMSQ FORCE :   0.0016214  MAXIMUM :   0.0000100  CONVERGED :NO 
 MAX FORCE  :   0.0039049  MAXIMUM :   0.0000150  CONVERGED :NO 

 NUMBER OF CONSTRAINED OPTIMIZATION CYCLES: 15
 
 TOTAL ENERGY = -191.687138862688
 
 
 CURRENT SPLINE LENGTH: 0.026 AMU^1/2*ANGSTROM
 IRC COORDINATE: 2.328 AMU^1/2*ANGSTROM

  ANGLE =       0.02  COS_ANGLE =       1.00


 IRC COORDINATES OF STEP 61 IN ANGSTROM

  NO.  ATOM        X              Y              Z        Z-ATOM   MASS   TYPE

    1  C         0.081496      -0.241386       0.076270       6    12.011  QM
    2  O        -0.104590       0.234483       1.196306       8    15.999  QM
    3  C         1.343254      -0.060673      -0.681199       6    12.011  QM
    4  C         1.788635      -1.056777      -1.480366       6    12.011  QM
    5  H        -0.677806      -0.915045      -0.407826       1     1.008  QM
    6  H         2.785324      -1.038194      -1.934360       1     1.008  QM
    7  H         1.166090      -1.940670      -1.675259       1     1.008  QM
    8  H         1.965317       0.806261      -0.424222       1     1.008  QM


 RMSQ FORCE :   0.0015960  MAXIMUM :   0.0000100  CONVERGED :NO 
 MAX FORCE  :   0.0038188  MAXIMUM :   0.0000150  CONVERGED :NO 

 NUMBER OF CONSTRAINED OPTIMIZATION CYCLES: 5
 
 TOTAL ENERGY = -191.687262593458
 
 
 CURRENT SPLINE LENGTH: 0.026 AMU^1/2*ANGSTROM
 IRC COORDINATE: 2.355 AMU^1/2*ANGSTROM

  ANGLE =       0.02  COS_ANGLE =       1.00


 IRC COORDINATES OF STEP 62 IN ANGSTROM

  NO.  ATOM        X              Y              Z        Z-ATOM   MASS   TYPE

    1  C         0.083036      -0.243701       0.078126       6    12.011  QM
    2  O        -0.106577       0.237048       1.195488       8    15.999  QM
    3  C         1.344691      -0.062434      -0.679143       6    12.011  QM
    4  C         1.788034      -1.055693      -1.483008       6    12.011  QM
    5  H        -0.673366      -0.922035      -0.404058       1     1.008  QM
    6  H         2.783794      -1.035937      -1.939089       1     1.008  QM
    7  H         1.164451      -1.938369      -1.680214       1     1.008  QM
    8  H         1.967258       0.803623      -0.420442       1     1.008  QM


 RMSQ FORCE :   0.0015731  MAXIMUM :   0.0000100  CONVERGED :NO 
 MAX FORCE  :   0.0037574  MAXIMUM :   0.0000150  CONVERGED :NO 

 NUMBER OF CONSTRAINED OPTIMIZATION CYCLES: 5
 
 TOTAL ENERGY = -191.687384342156
 
 
 CURRENT SPLINE LENGTH: 0.026 AMU^1/2*ANGSTROM
 IRC COORDINATE: 2.381 AMU^1/2*ANGSTROM

  ANGLE =       0.01  COS_ANGLE =       1.00


 IRC COORDINATES OF STEP 63 IN ANGSTROM

  NO.  ATOM        X              Y              Z        Z-ATOM   MASS   TYPE

    1  C         0.084579      -0.246014       0.079994       6    12.011  QM
    2  O        -0.108568       0.239616       1.194666       8    15.999  QM
    3  C         1.346118      -0.064226      -0.677090       6    12.011  QM
    4  C         1.787452      -1.054599      -1.485656       6    12.011  QM
    5  H        -0.669005      -0.928876      -0.400230       1     1.008  QM
    6  H         2.782199      -1.033596      -1.943817       1     1.008  QM
    7  H         1.162884      -1.936060      -1.685162       1     1.008  QM
    8  H         1.969202       0.800943      -0.416709       1     1.008  QM


 RMSQ FORCE :   0.0015481  MAXIMUM :   0.0000100  CONVERGED :NO 
 MAX FORCE  :   0.0036874  MAXIMUM :   0.0000150  CONVERGED :NO 

 NUMBER OF CONSTRAINED OPTIMIZATION CYCLES: 21
 
 TOTAL ENERGY = -191.687504086984
 
 
 CURRENT SPLINE LENGTH: 0.026 AMU^1/2*ANGSTROM
 IRC COORDINATE: 2.408 AMU^1/2*ANGSTROM

  ANGLE =       0.01  COS_ANGLE =       1.00


 IRC COORDINATES OF STEP 64 IN ANGSTROM

  NO.  ATOM        X              Y              Z        Z-ATOM   MASS   TYPE

    1  C         0.086142      -0.248326       0.081871       6    12.011  QM
    2  O        -0.110560       0.242171       1.193820       8    15.999  QM
    3  C         1.347553      -0.066021      -0.675031       6    12.011  QM
    4  C         1.786843      -1.053492      -1.488286       6    12.011  QM
    5  H        -0.664629      -0.935695      -0.396406       1     1.008  QM
    6  H         2.780603      -1.031227      -1.948547       1     1.008  QM
    7  H         1.161285      -1.933749      -1.690045       1     1.008  QM
    8  H         1.971172       0.798281      -0.413051       1     1.008  QM


 RMSQ FORCE :   0.0015222  MAXIMUM :   0.0000100  CONVERGED :NO 
 MAX FORCE  :   0.0036158  MAXIMUM :   0.0000150  CONVERGED :NO 

 NUMBER OF CONSTRAINED OPTIMIZATION CYCLES: 7
 
 TOTAL ENERGY = -191.687621803875
 
 
 CURRENT SPLINE LENGTH: 0.026 AMU^1/2*ANGSTROM
 IRC COORDINATE: 2.434 AMU^1/2*ANGSTROM

  ANGLE =       0.01  COS_ANGLE =       1.00


 IRC COORDINATES OF STEP 65 IN ANGSTROM

  NO.  ATOM        X              Y              Z        Z-ATOM   MASS   TYPE

    1  C         0.087700      -0.250637       0.083757       6    12.011  QM
    2  O        -0.112549       0.244720       1.192959       8    15.999  QM
    3  C         1.349000      -0.067827      -0.672968       6    12.011  QM
    4  C         1.786230      -1.052381      -1.490913       6    12.011  QM
    5  H        -0.660274      -0.942448      -0.392547       1     1.008  QM
    6  H         2.778975      -1.028789      -1.953304       1     1.008  QM
    7  H         1.159680      -1.931427      -1.694871       1     1.008  QM
    8  H         1.973116       0.795645      -0.409417       1     1.008  QM


 RMSQ FORCE :   0.0014958  MAXIMUM :   0.0000100  CONVERGED :NO 
 MAX FORCE  :   0.0035338  MAXIMUM :   0.0000150  CONVERGED :NO 

 NUMBER OF CONSTRAINED OPTIMIZATION CYCLES: 46
 
 TOTAL ENERGY = -191.687737468254
 
 
 CURRENT SPLINE LENGTH: 0.026 AMU^1/2*ANGSTROM
 IRC COORDINATE: 2.461 AMU^1/2*ANGSTROM

  ANGLE =       0.01  COS_ANGLE =       1.00


 IRC COORDINATES OF STEP 66 IN ANGSTROM

  NO.  ATOM        X              Y              Z        Z-ATOM   MASS   TYPE

    1  C         0.089267      -0.252931       0.085664       6    12.011  QM
    2  O        -0.114533       0.247257       1.192068       8    15.999  QM
    3  C         1.350440      -0.069657      -0.670897       6    12.011  QM
    4  C         1.785611      -1.051255      -1.493523       6    12.011  QM
    5  H        -0.655940      -0.949116      -0.388655       1     1.008  QM
    6  H         2.777272      -1.026259      -1.958096       1     1.008  QM
    7  H         1.158130      -1.929130      -1.699684       1     1.008  QM
    8  H         1.975083       0.792969      -0.405850       1     1.008  QM


 RMSQ FORCE :   0.0014692  MAXIMUM :   0.0000100  CONVERGED :NO 
 MAX FORCE  :   0.0034711  MAXIMUM :   0.0000150  CONVERGED :NO 

 NUMBER OF CONSTRAINED OPTIMIZATION CYCLES: 1
 
 TOTAL ENERGY = -191.687851073713
 
 
 CURRENT SPLINE LENGTH: 0.026 AMU^1/2*ANGSTROM
 IRC COORDINATE: 2.487 AMU^1/2*ANGSTROM

  ANGLE =       0.03  COS_ANGLE =       1.00


 IRC COORDINATES OF STEP 67 IN ANGSTROM

  NO.  ATOM        X              Y              Z        Z-ATOM   MASS   TYPE

    1  C         0.090830      -0.255188       0.087580       6    12.011  QM
    2  O        -0.116512       0.249772       1.191141       8    15.999  QM
    3  C         1.351904      -0.071541      -0.668833       6    12.011  QM
    4  C         1.784976      -1.050093      -1.496083       6    12.011  QM
    5  H        -0.651619      -0.955726      -0.384634       1     1.008  QM
    6  H         2.775409      -1.023659      -1.963088       1     1.008  QM
    7  H         1.156679      -1.926831      -1.704466       1     1.008  QM
    8  H         1.976979       0.790280      -0.402309       1     1.008  QM


 RMSQ FORCE :   0.0014469  MAXIMUM :   0.0000100  CONVERGED :NO 
 MAX FORCE  :   0.0034335  MAXIMUM :   0.0000150  CONVERGED :NO 

 NUMBER OF CONSTRAINED OPTIMIZATION CYCLES: 7
 
 TOTAL ENERGY = -191.687962577201
 
 
 CURRENT SPLINE LENGTH: 0.026 AMU^1/2*ANGSTROM
 IRC COORDINATE: 2.514 AMU^1/2*ANGSTROM

  ANGLE =       0.02  COS_ANGLE =       1.00


 IRC COORDINATES OF STEP 68 IN ANGSTROM

  NO.  ATOM        X              Y              Z        Z-ATOM   MASS   TYPE

    1  C         0.092389      -0.257490       0.089507       6    12.011  QM
    2  O        -0.118493       0.252305       1.190230       8    15.999  QM
    3  C         1.353354      -0.073377      -0.666754       6    12.011  QM
    4  C         1.784357      -1.048965      -1.498700       6    12.011  QM
    5  H        -0.647342      -0.962299      -0.380719       1     1.008  QM
    6  H         2.773747      -1.021072      -1.967898       1     1.008  QM
    7  H         1.155054      -1.924507      -1.709179       1     1.008  QM
    8  H         1.978948       0.787655      -0.398789       1     1.008  QM


 RMSQ FORCE :   0.0014176  MAXIMUM :   0.0000100  CONVERGED :NO 
 MAX FORCE  :   0.0033370  MAXIMUM :   0.0000150  CONVERGED :NO 

 NUMBER OF CONSTRAINED OPTIMIZATION CYCLES: 45
 
 TOTAL ENERGY = -191.688072037374
 
 
 CURRENT SPLINE LENGTH: 0.026 AMU^1/2*ANGSTROM
 IRC COORDINATE: 2.540 AMU^1/2*ANGSTROM

  ANGLE =       0.02  COS_ANGLE =       1.00


 IRC COORDINATES OF STEP 69 IN ANGSTROM

  NO.  ATOM        X              Y              Z        Z-ATOM   MASS   TYPE

    1  C         0.093949      -0.259774       0.091443       6    12.011  QM
    2  O        -0.120475       0.254827       1.189304       8    15.999  QM
    3  C         1.354816      -0.075236      -0.664680       6    12.011  QM
    4  C         1.783731      -1.047828      -1.501304       6    12.011  QM
    5  H        -0.643053      -0.968831      -0.376750       1     1.008  QM
    6  H         2.772027      -1.018388      -1.972711       1     1.008  QM
    7  H         1.153466      -1.922188      -1.713873       1     1.008  QM
    8  H         1.980893       0.785006      -0.395298       1     1.008  QM


 RMSQ FORCE :   0.0013891  MAXIMUM :   0.0000100  CONVERGED :NO 
 MAX FORCE  :   0.0032435  MAXIMUM :   0.0000150  CONVERGED :NO 

 NUMBER OF CONSTRAINED OPTIMIZATION CYCLES: 10
 
 TOTAL ENERGY = -191.688179367478
 
 
 CURRENT SPLINE LENGTH: 0.026 AMU^1/2*ANGSTROM
 IRC COORDINATE: 2.567 AMU^1/2*ANGSTROM

  ANGLE =       0.01  COS_ANGLE =       1.00


 IRC COORDINATES OF STEP 70 IN ANGSTROM

  NO.  ATOM        X              Y              Z        Z-ATOM   MASS   TYPE

    1  C         0.095516      -0.262055       0.093386       6    12.011  QM
    2  O        -0.122444       0.257337       1.188345       8    15.999  QM
    3  C         1.356276      -0.077113      -0.662596       6    12.011  QM
    4  C         1.783082      -1.046671      -1.503885       6    12.011  QM
    5  H        -0.638772      -0.975312      -0.372735       1     1.008  QM
    6  H         2.770272      -1.015642      -1.977528       1     1.008  QM
    7  H         1.151911      -1.919860      -1.718535       1     1.008  QM
    8  H         1.982842       0.782357      -0.391827       1     1.008  QM


 RMSQ FORCE :   0.0013607  MAXIMUM :   0.0000100  CONVERGED :NO 
 MAX FORCE  :   0.0031530  MAXIMUM :   0.0000150  CONVERGED :NO 

 NUMBER OF CONSTRAINED OPTIMIZATION CYCLES: 13
 
 TOTAL ENERGY = -191.688284568825
 
 
 CURRENT SPLINE LENGTH: 0.026 AMU^1/2*ANGSTROM
 IRC COORDINATE: 2.593 AMU^1/2*ANGSTROM

  ANGLE =       0.01  COS_ANGLE =       1.00


 IRC COORDINATES OF STEP 71 IN ANGSTROM

  NO.  ATOM        X              Y              Z        Z-ATOM   MASS   TYPE

    1  C         0.097089      -0.264323       0.095350       6    12.011  QM
    2  O        -0.124409       0.259834       1.187358       8    15.999  QM
    3  C         1.357745      -0.079018      -0.660517       6    12.011  QM
    4  C         1.782417      -1.045486      -1.506444       6    12.011  QM
    5  H        -0.634511      -0.981726      -0.368691       1     1.008  QM
    6  H         2.768471      -1.012867      -1.982372       1     1.008  QM
    7  H         1.150404      -1.917554      -1.723175       1     1.008  QM
    8  H         1.984769       0.779690      -0.388411       1     1.008  QM


 RMSQ FORCE :   0.0013322  MAXIMUM :   0.0000100  CONVERGED :NO 
 MAX FORCE  :   0.0030809  MAXIMUM :   0.0000150  CONVERGED :NO 

 NUMBER OF CONSTRAINED OPTIMIZATION CYCLES: 5
 
 TOTAL ENERGY = -191.688387616412
 
 
 CURRENT SPLINE LENGTH: 0.026 AMU^1/2*ANGSTROM
 IRC COORDINATE: 2.619 AMU^1/2*ANGSTROM

  ANGLE =       0.02  COS_ANGLE =       1.00


 IRC COORDINATES OF STEP 72 IN ANGSTROM

  NO.  ATOM        X              Y              Z        Z-ATOM   MASS   TYPE

    1  C         0.098658      -0.266597       0.097315       6    12.011  QM
    2  O        -0.126363       0.262328       1.186355       8    15.999  QM
    3  C         1.359207      -0.080914      -0.658434       6    12.011  QM
    4  C         1.781748      -1.044310      -1.509000       6    12.011  QM
    5  H        -0.630244      -0.988134      -0.364591       1     1.008  QM
    6  H         2.766683      -1.009996      -1.987140       1     1.008  QM
    7  H         1.148834      -1.915215      -1.727812       1     1.008  QM
    8  H         1.986742       0.777020      -0.384954       1     1.008  QM


 RMSQ FORCE :   0.0013034  MAXIMUM :   0.0000100  CONVERGED :NO 
 MAX FORCE  :   0.0029868  MAXIMUM :   0.0000150  CONVERGED :NO 

 NUMBER OF CONSTRAINED OPTIMIZATION CYCLES: 20
 
 TOTAL ENERGY = -191.688488501303
 
 
 CURRENT SPLINE LENGTH: 0.026 AMU^1/2*ANGSTROM
 IRC COORDINATE: 2.646 AMU^1/2*ANGSTROM

  ANGLE =       0.02  COS_ANGLE =       1.00


 IRC COORDINATES OF STEP 73 IN ANGSTROM

  NO.  ATOM        X              Y              Z        Z-ATOM   MASS   TYPE

    1  C         0.100224      -0.268842       0.099301       6    12.011  QM
    2  O        -0.128315       0.264802       1.185324       8    15.999  QM
    3  C         1.360681      -0.082843      -0.656339       6    12.011  QM
    4  C         1.781081      -1.043107      -1.511537       6    12.011  QM
    5  H        -0.626017      -0.994468      -0.360450       1     1.008  QM
    6  H         2.764758      -1.007123      -1.992061       1     1.008  QM
    7  H         1.147331      -1.912898      -1.732374       1     1.008  QM
    8  H         1.988666       0.774325      -0.381609       1     1.008  QM


 RMSQ FORCE :   0.0012752  MAXIMUM :   0.0000100  CONVERGED :NO 
 MAX FORCE  :   0.0029219  MAXIMUM :   0.0000150  CONVERGED :NO 

 NUMBER OF CONSTRAINED OPTIMIZATION CYCLES: 12
 
 TOTAL ENERGY = -191.688587200474
 
 
 CURRENT SPLINE LENGTH: 0.026 AMU^1/2*ANGSTROM
 IRC COORDINATE: 2.672 AMU^1/2*ANGSTROM

  ANGLE =       0.01  COS_ANGLE =       1.00


 IRC COORDINATES OF STEP 74 IN ANGSTROM

  NO.  ATOM        X              Y              Z        Z-ATOM   MASS   TYPE

    1  C         0.101792      -0.271087       0.101291       6    12.011  QM
    2  O        -0.130252       0.267268       1.184260       8    15.999  QM
    3  C         1.362160      -0.084789      -0.654230       6    12.011  QM
    4  C         1.780389      -1.041891      -1.514055       6    12.011  QM
    5  H        -0.621801      -1.000738      -0.356299       1     1.008  QM
    6  H         2.762831      -1.004156      -1.997003       1     1.008  QM
    7  H         1.145835      -1.910583      -1.736872       1     1.008  QM
    8  H         1.990575       0.771685      -0.378274       1     1.008  QM


 RMSQ FORCE :   0.0012468  MAXIMUM :   0.0000100  CONVERGED :NO 
 MAX FORCE  :   0.0028522  MAXIMUM :   0.0000150  CONVERGED :NO 

 NUMBER OF CONSTRAINED OPTIMIZATION CYCLES: 8
 
 TOTAL ENERGY = -191.688683705241
 
 
 CURRENT SPLINE LENGTH: 0.026 AMU^1/2*ANGSTROM
 IRC COORDINATE: 2.699 AMU^1/2*ANGSTROM

  ANGLE =       0.01  COS_ANGLE =       1.00


 IRC COORDINATES OF STEP 75 IN ANGSTROM

  NO.  ATOM        X              Y              Z        Z-ATOM   MASS   TYPE

    1  C         0.103359      -0.273335       0.103296       6    12.011  QM
    2  O        -0.132191       0.269729       1.183188       8    15.999  QM
    3  C         1.363640      -0.086736      -0.652136       6    12.011  QM
    4  C         1.779705      -1.040667      -1.516568       6    12.011  QM
    5  H        -0.617614      -1.006989      -0.352081       1     1.008  QM
    6  H         2.760887      -1.001218      -2.001894       1     1.008  QM
    7  H         1.144291      -1.908225      -1.741376       1     1.008  QM
    8  H         1.992510       0.769005      -0.374958       1     1.008  QM


 RMSQ FORCE :   0.0012174  MAXIMUM :   0.0000100  CONVERGED :NO 
 MAX FORCE  :   0.0027753  MAXIMUM :   0.0000150  CONVERGED :NO 

 NUMBER OF CONSTRAINED OPTIMIZATION CYCLES: 18
 
 TOTAL ENERGY = -191.688777989431
 
 
 CURRENT SPLINE LENGTH: 0.026 AMU^1/2*ANGSTROM
 IRC COORDINATE: 2.725 AMU^1/2*ANGSTROM

  ANGLE =       0.01  COS_ANGLE =       1.00


 IRC COORDINATES OF STEP 76 IN ANGSTROM

  NO.  ATOM        X              Y              Z        Z-ATOM   MASS   TYPE

    1  C         0.104938      -0.275579       0.105302       6    12.011  QM
    2  O        -0.134119       0.272182       1.182091       8    15.999  QM
    3  C         1.365117      -0.088693      -0.650033       6    12.011  QM
    4  C         1.778996      -1.039434      -1.519064       6    12.011  QM
    5  H        -0.613413      -1.013199      -0.347852       1     1.008  QM
    6  H         2.758935      -0.998162      -2.006744       1     1.008  QM
    7  H         1.142753      -1.905870      -1.745857       1     1.008  QM
    8  H         1.994449       0.766319      -0.371665       1     1.008  QM


 RMSQ FORCE :   0.0011876  MAXIMUM :   0.0000100  CONVERGED :NO 
 MAX FORCE  :   0.0026830  MAXIMUM :   0.0000150  CONVERGED :NO 

 NUMBER OF CONSTRAINED OPTIMIZATION CYCLES: 7
 
 TOTAL ENERGY = -191.688870042207
 
 
 CURRENT SPLINE LENGTH: 0.026 AMU^1/2*ANGSTROM
 IRC COORDINATE: 2.752 AMU^1/2*ANGSTROM

  ANGLE =       0.01  COS_ANGLE =       1.00


 IRC COORDINATES OF STEP 77 IN ANGSTROM

  NO.  ATOM        X              Y              Z        Z-ATOM   MASS   TYPE

    1  C         0.106513      -0.277804       0.107338       6    12.011  QM
    2  O        -0.136048       0.274616       1.180970       8    15.999  QM
    3  C         1.366601      -0.090665      -0.647941       6    12.011  QM
    4  C         1.778284      -1.038185      -1.521543       6    12.011  QM
    5  H        -0.609206      -1.019375      -0.343574       1     1.008  QM
    6  H         2.756942      -0.995121      -2.011632       1     1.008  QM
    7  H         1.141260      -1.903526      -1.750352       1     1.008  QM
    8  H         1.996413       0.763640      -0.368405       1     1.008  QM


 RMSQ FORCE :   0.0011588  MAXIMUM :   0.0000100  CONVERGED :NO 
 MAX FORCE  :   0.0026288  MAXIMUM :   0.0000150  CONVERGED :NO 

 NUMBER OF CONSTRAINED OPTIMIZATION CYCLES: 6
 
 TOTAL ENERGY = -191.688959845811
 
 
 CURRENT SPLINE LENGTH: 0.026 AMU^1/2*ANGSTROM
 IRC COORDINATE: 2.778 AMU^1/2*ANGSTROM

  ANGLE =       0.02  COS_ANGLE =       1.00


 IRC COORDINATES OF STEP 78 IN ANGSTROM

  NO.  ATOM        X              Y              Z        Z-ATOM   MASS   TYPE

    1  C         0.108075      -0.280048       0.109362       6    12.011  QM
    2  O        -0.137957       0.277050       1.179827       8    15.999  QM
    3  C         1.368100      -0.092639      -0.645827       6    12.011  QM
    4  C         1.777562      -1.036929      -1.524017       6    12.011  QM
    5  H        -0.605061      -1.025504      -0.339269       1     1.008  QM
    6  H         2.754940      -0.992014      -2.016558       1     1.008  QM
    7  H         1.139686      -1.901141      -1.754699       1     1.008  QM
    8  H         1.998304       0.760989      -0.365130       1     1.008  QM


 RMSQ FORCE :   0.0011289  MAXIMUM :   0.0000100  CONVERGED :NO 
 MAX FORCE  :   0.0025442  MAXIMUM :   0.0000150  CONVERGED :NO 

 NUMBER OF CONSTRAINED OPTIMIZATION CYCLES: 19
 
 TOTAL ENERGY = -191.689047387920
 
 
 CURRENT SPLINE LENGTH: 0.026 AMU^1/2*ANGSTROM
 IRC COORDINATE: 2.805 AMU^1/2*ANGSTROM

  ANGLE =       0.03  COS_ANGLE =       1.00


 IRC COORDINATES OF STEP 79 IN ANGSTROM

  NO.  ATOM        X              Y              Z        Z-ATOM   MASS   TYPE

    1  C         0.109643      -0.282283       0.111394       6    12.011  QM
    2  O        -0.139857       0.279473       1.178660       8    15.999  QM
    3  C         1.369589      -0.094629      -0.643715       6    12.011  QM
    4  C         1.776832      -1.035653      -1.526466       6    12.011  QM
    5  H        -0.600930      -1.031610      -0.334883       1     1.008  QM
    6  H         2.752918      -0.988916      -2.021505       1     1.008  QM
    7  H         1.138115      -1.898717      -1.759046       1     1.008  QM
    8  H         2.000238       0.758309      -0.361891       1     1.008  QM


 RMSQ FORCE :   0.0010997  MAXIMUM :   0.0000100  CONVERGED :NO 
 MAX FORCE  :   0.0024593  MAXIMUM :   0.0000150  CONVERGED :NO 

 NUMBER OF CONSTRAINED OPTIMIZATION CYCLES: 10
 
 TOTAL ENERGY = -191.689132641080
 
 
 CURRENT SPLINE LENGTH: 0.026 AMU^1/2*ANGSTROM
 IRC COORDINATE: 2.831 AMU^1/2*ANGSTROM

  ANGLE =       0.02  COS_ANGLE =       1.00


 IRC COORDINATES OF STEP 80 IN ANGSTROM

  NO.  ATOM        X              Y              Z        Z-ATOM   MASS   TYPE

    1  C         0.111203      -0.284511       0.113445       6    12.011  QM
    2  O        -0.141748       0.281885       1.177469       8    15.999  QM
    3  C         1.371089      -0.096623      -0.641609       6    12.011  QM
    4  C         1.776094      -1.034370      -1.528906       6    12.011  QM
    5  H        -0.596772      -1.037700      -0.330494       1     1.008  QM
    6  H         2.750800      -0.985751      -2.026356       1     1.008  QM
    7  H         1.136547      -1.896307      -1.763403       1     1.008  QM
    8  H         2.002143       0.755624      -0.358630       1     1.008  QM


 RMSQ FORCE :   0.0010695  MAXIMUM :   0.0000100  CONVERGED :NO 
 MAX FORCE  :   0.0023854  MAXIMUM :   0.0000150  CONVERGED :NO 

 NUMBER OF CONSTRAINED OPTIMIZATION CYCLES: 21
 
 TOTAL ENERGY = -191.689215605029
 
 
 CURRENT SPLINE LENGTH: 0.026 AMU^1/2*ANGSTROM
 IRC COORDINATE: 2.858 AMU^1/2*ANGSTROM

  ANGLE =       0.01  COS_ANGLE =       1.00


 IRC COORDINATES OF STEP 81 IN ANGSTROM

  NO.  ATOM        X              Y              Z        Z-ATOM   MASS   TYPE

    1  C         0.112780      -0.286755       0.115493       6    12.011  QM
    2  O        -0.143615       0.284288       1.176236       8    15.999  QM
    3  C         1.372586      -0.098626      -0.639476       6    12.011  QM
    4  C         1.775316      -1.033063      -1.531320       6    12.011  QM
    5  H        -0.592649      -1.043724      -0.326116       1     1.008  QM
    6  H         2.748676      -0.982521      -2.031171       1     1.008  QM
    7  H         1.134964      -1.893909      -1.767663       1     1.008  QM
    8  H         2.004029       0.752963      -0.355388       1     1.008  QM


 RMSQ FORCE :   0.0010374  MAXIMUM :   0.0000100  CONVERGED :NO 
 MAX FORCE  :   0.0023011  MAXIMUM :   0.0000150  CONVERGED :NO 

 NUMBER OF CONSTRAINED OPTIMIZATION CYCLES: 14
 
 TOTAL ENERGY = -191.689296252104
 
 
 CURRENT SPLINE LENGTH: 0.026 AMU^1/2*ANGSTROM
 IRC COORDINATE: 2.884 AMU^1/2*ANGSTROM

  ANGLE =       0.01  COS_ANGLE =       1.00


 IRC COORDINATES OF STEP 82 IN ANGSTROM

  NO.  ATOM        X              Y              Z        Z-ATOM   MASS   TYPE

    1  C         0.114374      -0.288978       0.117553       6    12.011  QM
    2  O        -0.145486       0.286662       1.174971       8    15.999  QM
    3  C         1.374094      -0.100615      -0.637349       6    12.011  QM
    4  C         1.774510      -1.031756      -1.533701       6    12.011  QM
    5  H        -0.588463      -1.049773      -0.321665       1     1.008  QM
    6  H         2.746510      -0.979263      -2.036001       1     1.008  QM
    7  H         1.133338      -1.891466      -1.771917       1     1.008  QM
    8  H         2.006001       0.750270      -0.352196       1     1.008  QM


 RMSQ FORCE :   0.0010077  MAXIMUM :   0.0000100  CONVERGED :NO 
 MAX FORCE  :   0.0022408  MAXIMUM :   0.0000150  CONVERGED :NO 

 NUMBER OF CONSTRAINED OPTIMIZATION CYCLES: 1
 
 TOTAL ENERGY = -191.689374564207
 
 
 CURRENT SPLINE LENGTH: 0.026 AMU^1/2*ANGSTROM
 IRC COORDINATE: 2.910 AMU^1/2*ANGSTROM

  ANGLE =       0.01  COS_ANGLE =       1.00


 IRC COORDINATES OF STEP 83 IN ANGSTROM

  NO.  ATOM        X              Y              Z        Z-ATOM   MASS   TYPE

    1  C         0.115933      -0.291176       0.119633       6    12.011  QM
    2  O        -0.147364       0.289048       1.173730       8    15.999  QM
    3  C         1.375599      -0.102671      -0.635234       6    12.011  QM
    4  C         1.773763      -1.030438      -1.536108       6    12.011  QM
    5  H        -0.584398      -1.055665      -0.317182       1     1.008  QM
    6  H         2.744314      -0.975932      -2.040994       1     1.008  QM
    7  H         1.131811      -1.889081      -1.776149       1     1.008  QM
    8  H         2.007900       0.747602      -0.349071       1     1.008  QM


 RMSQ FORCE :   0.0009773  MAXIMUM :   0.0000100  CONVERGED :NO 
 MAX FORCE  :   0.0021608  MAXIMUM :   0.0000150  CONVERGED :NO 

 NUMBER OF CONSTRAINED OPTIMIZATION CYCLES: 32
 
 TOTAL ENERGY = -191.689450532206
 
 
 CURRENT SPLINE LENGTH: 0.026 AMU^1/2*ANGSTROM
 IRC COORDINATE: 2.937 AMU^1/2*ANGSTROM

  ANGLE =       0.05  COS_ANGLE =       1.00


 IRC COORDINATES OF STEP 84 IN ANGSTROM

  NO.  ATOM        X              Y              Z        Z-ATOM   MASS   TYPE

    1  C         0.117517      -0.293377       0.121728       6    12.011  QM
    2  O        -0.149245       0.291420       1.172468       8    15.999  QM
    3  C         1.377103      -0.104699      -0.633131       6    12.011  QM
    4  C         1.772989      -1.029122      -1.538506       6    12.011  QM
    5  H        -0.580285      -1.061577      -0.312640       1     1.008  QM
    6  H         2.742095      -0.972604      -2.045742       1     1.008  QM
    7  H         1.130238      -1.886632      -1.780420       1     1.008  QM
    8  H         2.009870       0.744857      -0.345971       1     1.008  QM


 RMSQ FORCE :   0.0009451  MAXIMUM :   0.0000100  CONVERGED :NO 
 MAX FORCE  :   0.0020743  MAXIMUM :   0.0000150  CONVERGED :NO 

 NUMBER OF CONSTRAINED OPTIMIZATION CYCLES: 27
 
 TOTAL ENERGY = -191.689524134916
 
 
 CURRENT SPLINE LENGTH: 0.026 AMU^1/2*ANGSTROM
 IRC COORDINATE: 2.963 AMU^1/2*ANGSTROM

  ANGLE =       0.04  COS_ANGLE =       1.00


 IRC COORDINATES OF STEP 85 IN ANGSTROM

  NO.  ATOM        X              Y              Z        Z-ATOM   MASS   TYPE

    1  C         0.119098      -0.295619       0.123809       6    12.011  QM
    2  O        -0.151071       0.293778       1.171134       8    15.999  QM
    3  C         1.378608      -0.106699      -0.631012       6    12.011  QM
    4  C         1.772148      -1.027770      -1.540840       6    12.011  QM
    5  H        -0.576128      -1.067604      -0.308053       1     1.008  QM
    6  H         2.739991      -0.969373      -2.050438       1     1.008  QM
    7  H         1.128501      -1.884078      -1.784645       1     1.008  QM
    8  H         2.011820       0.742167      -0.342703       1     1.008  QM


 RMSQ FORCE :   0.0009140  MAXIMUM :   0.0000100  CONVERGED :NO 
 MAX FORCE  :   0.0019917  MAXIMUM :   0.0000150  CONVERGED :NO 

 NUMBER OF CONSTRAINED OPTIMIZATION CYCLES: 23
 
 TOTAL ENERGY = -191.689595371444
 
 
 CURRENT SPLINE LENGTH: 0.026 AMU^1/2*ANGSTROM
 IRC COORDINATE: 2.990 AMU^1/2*ANGSTROM

  ANGLE =       0.01  COS_ANGLE =       1.00


 IRC COORDINATES OF STEP 86 IN ANGSTROM

  NO.  ATOM        X              Y              Z        Z-ATOM   MASS   TYPE

    1  C         0.120672      -0.297848       0.125900       6    12.011  QM
    2  O        -0.152887       0.296123       1.169776       8    15.999  QM
    3  C         1.380121      -0.108733      -0.628871       6    12.011  QM
    4  C         1.771310      -1.026401      -1.543164       6    12.011  QM
    5  H        -0.572050      -1.073505      -0.303467       1     1.008  QM
    6  H         2.737747      -0.966021      -2.055233       1     1.008  QM
    7  H         1.126842      -1.881572      -1.788768       1     1.008  QM
    8  H         2.013724       0.739490      -0.339528       1     1.008  QM


 RMSQ FORCE :   0.0008822  MAXIMUM :   0.0000100  CONVERGED :NO 
 MAX FORCE  :   0.0019111  MAXIMUM :   0.0000150  CONVERGED :NO 

 NUMBER OF CONSTRAINED OPTIMIZATION CYCLES: 13
 
 TOTAL ENERGY = -191.689664219426
 
 
 CURRENT SPLINE LENGTH: 0.026 AMU^1/2*ANGSTROM
 IRC COORDINATE: 3.016 AMU^1/2*ANGSTROM

  ANGLE =       0.03  COS_ANGLE =       1.00


 IRC COORDINATES OF STEP 87 IN ANGSTROM

  NO.  ATOM        X              Y              Z        Z-ATOM   MASS   TYPE

    1  C         0.122259      -0.300035       0.128001       6    12.011  QM
    2  O        -0.154698       0.298443       1.168385       8    15.999  QM
    3  C         1.381627      -0.110805      -0.626728       6    12.011  QM
    4  C         1.770448      -1.025013      -1.545454       6    12.011  QM
    5  H        -0.567913      -1.079310      -0.298831       1     1.008  QM
    6  H         2.735386      -0.962505      -2.060052       1     1.008  QM
    7  H         1.125296      -1.879152      -1.792900       1     1.008  QM
    8  H         2.015667       0.736793      -0.336437       1     1.008  QM


 RMSQ FORCE :   0.0008524  MAXIMUM :   0.0000100  CONVERGED :NO 
 MAX FORCE  :   0.0018706  MAXIMUM :   0.0000150  CONVERGED :NO 

 NUMBER OF CONSTRAINED OPTIMIZATION CYCLES: 14
 
 TOTAL ENERGY = -191.689730660961
 
 
 CURRENT SPLINE LENGTH: 0.026 AMU^1/2*ANGSTROM
 IRC COORDINATE: 3.043 AMU^1/2*ANGSTROM

  ANGLE =       0.03  COS_ANGLE =       1.00


 IRC COORDINATES OF STEP 88 IN ANGSTROM

  NO.  ATOM        X              Y              Z        Z-ATOM   MASS   TYPE

    1  C         0.123833      -0.302255       0.130104       6    12.011  QM
    2  O        -0.156515       0.300777       1.167013       8    15.999  QM
    3  C         1.383150      -0.112848      -0.624595       6    12.011  QM
    4  C         1.769608      -1.023642      -1.547771       6    12.011  QM
    5  H        -0.563864      -1.085149      -0.294175       1     1.008  QM
    6  H         2.733108      -0.959065      -2.064827       1     1.008  QM
    7  H         1.123589      -1.876614      -1.796957       1     1.008  QM
    8  H         2.017591       0.734106      -0.333315       1     1.008  QM


 RMSQ FORCE :   0.0008198  MAXIMUM :   0.0000100  CONVERGED :NO 
 MAX FORCE  :   0.0017668  MAXIMUM :   0.0000150  CONVERGED :NO 

 NUMBER OF CONSTRAINED OPTIMIZATION CYCLES: 26
 
 TOTAL ENERGY = -191.689794698072
 
 
 CURRENT SPLINE LENGTH: 0.026 AMU^1/2*ANGSTROM
 IRC COORDINATE: 3.069 AMU^1/2*ANGSTROM

  ANGLE =       0.02  COS_ANGLE =       1.00


 IRC COORDINATES OF STEP 89 IN ANGSTROM

  NO.  ATOM        X              Y              Z        Z-ATOM   MASS   TYPE

    1  C         0.125410      -0.304455       0.132233       6    12.011  QM
    2  O        -0.158328       0.303090       1.165608       8    15.999  QM
    3  C         1.384678      -0.114907      -0.622467       6    12.011  QM
    4  C         1.768755      -1.022254      -1.550071       6    12.011  QM
    5  H        -0.559812      -1.090920      -0.289488       1     1.008  QM
    6  H         2.730782      -0.955575      -2.069562       1     1.008  QM
    7  H         1.121923      -1.874097      -1.801005       1     1.008  QM
    8  H         2.019529       0.731404      -0.330240       1     1.008  QM


 RMSQ FORCE :   0.0007866  MAXIMUM :   0.0000100  CONVERGED :NO 
 MAX FORCE  :   0.0016890  MAXIMUM :   0.0000150  CONVERGED :NO 

 NUMBER OF CONSTRAINED OPTIMIZATION CYCLES: 10
 
 TOTAL ENERGY = -191.689856298441
 
 
 CURRENT SPLINE LENGTH: 0.026 AMU^1/2*ANGSTROM
 IRC COORDINATE: 3.096 AMU^1/2*ANGSTROM

  ANGLE =       0.02  COS_ANGLE =       1.00


 IRC COORDINATES OF STEP 90 IN ANGSTROM

  NO.  ATOM        X              Y              Z        Z-ATOM   MASS   TYPE

    1  C         0.126996      -0.306657       0.134349       6    12.011  QM
    2  O        -0.160113       0.305390       1.164163       8    15.999  QM
    3  C         1.386198      -0.116974      -0.620325       6    12.011  QM
    4  C         1.767867      -1.020844      -1.552326       6    12.011  QM
    5  H        -0.555742      -1.096697      -0.284744       1     1.008  QM
    6  H         2.728419      -0.952048      -2.074308       1     1.008  QM
    7  H         1.120223      -1.871554      -1.805019       1     1.008  QM
    8  H         2.021469       0.728703      -0.327142       1     1.008  QM


 RMSQ FORCE :   0.0007549  MAXIMUM :   0.0000100  CONVERGED :NO 
 MAX FORCE  :   0.0016086  MAXIMUM :   0.0000150  CONVERGED :NO 

 NUMBER OF CONSTRAINED OPTIMIZATION CYCLES: 15
 
 TOTAL ENERGY = -191.689915448114
 
 
 CURRENT SPLINE LENGTH: 0.026 AMU^1/2*ANGSTROM
 IRC COORDINATE: 3.122 AMU^1/2*ANGSTROM

  ANGLE =       0.09  COS_ANGLE =       1.00


 IRC COORDINATES OF STEP 91 IN ANGSTROM

  NO.  ATOM        X              Y              Z        Z-ATOM   MASS   TYPE

    1  C         0.128577      -0.308874       0.136444       6    12.011  QM
    2  O        -0.161888       0.307689       1.162712       8    15.999  QM
    3  C         1.387719      -0.119020      -0.618172       6    12.011  QM
    4  C         1.766982      -1.019448      -1.554579       6    12.011  QM
    5  H        -0.551646      -1.102500      -0.279965       1     1.008  QM
    6  H         2.725930      -0.948437      -2.078960       1     1.008  QM
    7  H         1.118446      -1.868950      -1.808997       1     1.008  QM
    8  H         2.023400       0.725976      -0.324024       1     1.008  QM


 RMSQ FORCE :   0.0007241  MAXIMUM :   0.0000100  CONVERGED :NO 
 MAX FORCE  :   0.0014896  MAXIMUM :   0.0000150  CONVERGED :NO 

 NUMBER OF CONSTRAINED OPTIMIZATION CYCLES: 8
 
 TOTAL ENERGY = -191.689972112559
 
 
 CURRENT SPLINE LENGTH: 0.026 AMU^1/2*ANGSTROM
 IRC COORDINATE: 3.149 AMU^1/2*ANGSTROM

  ANGLE =       0.04  COS_ANGLE =       1.00


 IRC COORDINATES OF STEP 92 IN ANGSTROM

  NO.  ATOM        X              Y              Z        Z-ATOM   MASS   TYPE

    1  C         0.130161      -0.311060       0.138615       6    12.011  QM
    2  O        -0.163657       0.309955       1.161204       8    15.999  QM
    3  C         1.389255      -0.121107      -0.616044       6    12.011  QM
    4  C         1.766064      -1.017999      -1.556799       6    12.011  QM
    5  H        -0.547624      -1.108159      -0.275164       1     1.008  QM
    6  H         2.723538      -0.944931      -2.083679       1     1.008  QM
    7  H         1.116760      -1.866395      -1.812937       1     1.008  QM
    8  H         2.025340       0.723280      -0.320986       1     1.008  QM


 RMSQ FORCE :   0.0006899  MAXIMUM :   0.0000100  CONVERGED :NO 
 MAX FORCE  :   0.0014500  MAXIMUM :   0.0000150  CONVERGED :NO 

 NUMBER OF CONSTRAINED OPTIMIZATION CYCLES: 34
 
 TOTAL ENERGY = -191.690026336585
 
 
 CURRENT SPLINE LENGTH: 0.026 AMU^1/2*ANGSTROM
 IRC COORDINATE: 3.175 AMU^1/2*ANGSTROM

  ANGLE =       0.05  COS_ANGLE =       1.00


 IRC COORDINATES OF STEP 93 IN ANGSTROM

  NO.  ATOM        X              Y              Z        Z-ATOM   MASS   TYPE

    1  C         0.131756      -0.313246       0.140770       6    12.011  QM
    2  O        -0.165407       0.312208       1.159667       8    15.999  QM
    3  C         1.390782      -0.123192      -0.613901       6    12.011  QM
    4  C         1.765120      -1.016542      -1.558988       6    12.011  QM
    5  H        -0.543576      -1.113826      -0.270328       1     1.008  QM
    6  H         2.721123      -0.941359      -2.088372       1     1.008  QM
    7  H         1.115038      -1.863818      -1.816848       1     1.008  QM
    8  H         2.027306       0.720580      -0.317958       1     1.008  QM


 RMSQ FORCE :   0.0006570  MAXIMUM :   0.0000100  CONVERGED :NO 
 MAX FORCE  :   0.0013957  MAXIMUM :   0.0000150  CONVERGED :NO 

 NUMBER OF CONSTRAINED OPTIMIZATION CYCLES: 22
 
 TOTAL ENERGY = -191.690078049918
 
 
 CURRENT SPLINE LENGTH: 0.026 AMU^1/2*ANGSTROM
 IRC COORDINATE: 3.202 AMU^1/2*ANGSTROM

  ANGLE =       0.03  COS_ANGLE =       1.00


 IRC COORDINATES OF STEP 94 IN ANGSTROM

  NO.  ATOM        X              Y              Z        Z-ATOM   MASS   TYPE

    1  C         0.133377      -0.315444       0.142894       6    12.011  QM
    2  O        -0.167162       0.314449       1.158120       8    15.999  QM
    3  C         1.392335      -0.125249      -0.611743       6    12.011  QM
    4  C         1.764140      -1.015095      -1.561156       6    12.011  QM
    5  H        -0.539478      -1.119504      -0.265505       1     1.008  QM
    6  H         2.718604      -0.937715      -2.093030       1     1.008  QM
    7  H         1.113191      -1.861224      -1.820644       1     1.008  QM
    8  H         2.029298       0.717912      -0.314950       1     1.008  QM


 RMSQ FORCE :   0.0006237  MAXIMUM :   0.0000100  CONVERGED :NO 
 MAX FORCE  :   0.0012971  MAXIMUM :   0.0000150  CONVERGED :NO 

 NUMBER OF CONSTRAINED OPTIMIZATION CYCLES: 8
 
 TOTAL ENERGY = -191.690127248280
 
 
 CURRENT SPLINE LENGTH: 0.026 AMU^1/2*ANGSTROM
 IRC COORDINATE: 3.228 AMU^1/2*ANGSTROM

  ANGLE =       0.02  COS_ANGLE =       1.00


 IRC COORDINATES OF STEP 95 IN ANGSTROM

  NO.  ATOM        X              Y              Z        Z-ATOM   MASS   TYPE

    1  C         0.134963      -0.317644       0.145045       6    12.011  QM
    2  O        -0.168890       0.316693       1.156552       8    15.999  QM
    3  C         1.393872      -0.127328      -0.609593       6    12.011  QM
    4  C         1.763181      -1.013632      -1.563328       6    12.011  QM
    5  H        -0.535439      -1.125143      -0.260597       1     1.008  QM
    6  H         2.716100      -0.934051      -2.097623       1     1.008  QM
    7  H         1.111394      -1.858602      -1.824477       1     1.008  QM
    8  H         2.031231       0.715208      -0.311895       1     1.008  QM


 RMSQ FORCE :   0.0005901  MAXIMUM :   0.0000100  CONVERGED :NO 
 MAX FORCE  :   0.0012096  MAXIMUM :   0.0000150  CONVERGED :NO 

 NUMBER OF CONSTRAINED OPTIMIZATION CYCLES: 7
 
 TOTAL ENERGY = -191.690173923814
 
 
 CURRENT SPLINE LENGTH: 0.026 AMU^1/2*ANGSTROM
 IRC COORDINATE: 3.254 AMU^1/2*ANGSTROM

  ANGLE =       0.11  COS_ANGLE =       0.99


 IRC COORDINATES OF STEP 96 IN ANGSTROM

  NO.  ATOM        X              Y              Z        Z-ATOM   MASS   TYPE

    1  C         0.136549      -0.319843       0.147191       6    12.011  QM
    2  O        -0.170583       0.318926       1.154944       8    15.999  QM
    3  C         1.395380      -0.129431      -0.607421       6    12.011  QM
    4  C         1.762215      -1.012139      -1.565470       6    12.011  QM
    5  H        -0.531469      -1.130740      -0.255642       1     1.008  QM
    6  H         2.713465      -0.930291      -2.102136       1     1.008  QM
    7  H         1.109667      -1.855988      -1.828303       1     1.008  QM
    8  H         2.033168       0.712450      -0.308904       1     1.008  QM


 RMSQ FORCE :   0.0005563  MAXIMUM :   0.0000100  CONVERGED :NO 
 MAX FORCE  :   0.0011271  MAXIMUM :   0.0000150  CONVERGED :NO 

 NUMBER OF CONSTRAINED OPTIMIZATION CYCLES: 17
 
 TOTAL ENERGY = -191.690218048236
 
 
 CURRENT SPLINE LENGTH: 0.026 AMU^1/2*ANGSTROM
 IRC COORDINATE: 3.281 AMU^1/2*ANGSTROM

  ANGLE =       0.10  COS_ANGLE =       0.99


 IRC COORDINATES OF STEP 97 IN ANGSTROM

  NO.  ATOM        X              Y              Z        Z-ATOM   MASS   TYPE

    1  C         0.138144      -0.321983       0.149405       6    12.011  QM
    2  O        -0.172330       0.321128       1.153339       8    15.999  QM
    3  C         1.396935      -0.131542      -0.605310       6    12.011  QM
    4  C         1.761239      -1.010656      -1.567611       6    12.011  QM
    5  H        -0.527426      -1.136268      -0.250638       1     1.008  QM
    6  H         2.710998      -0.926632      -2.106807       1     1.008  QM
    7  H         1.107893      -1.853369      -1.832130       1     1.008  QM
    8  H         2.035190       0.709730      -0.305950       1     1.008  QM


 RMSQ FORCE :   0.0005230  MAXIMUM :   0.0000100  CONVERGED :NO 
 MAX FORCE  :   0.0010851  MAXIMUM :   0.0000150  CONVERGED :NO 

 NUMBER OF CONSTRAINED OPTIMIZATION CYCLES: 19
 
 TOTAL ENERGY = -191.690259633450
 
 
 CURRENT SPLINE LENGTH: 0.026 AMU^1/2*ANGSTROM
 IRC COORDINATE: 3.307 AMU^1/2*ANGSTROM

  ANGLE =       0.04  COS_ANGLE =       1.00


 IRC COORDINATES OF STEP 98 IN ANGSTROM

  NO.  ATOM        X              Y              Z        Z-ATOM   MASS   TYPE

    1  C         0.139743      -0.324188       0.151558       6    12.011  QM
    2  O        -0.174021       0.323331       1.151689       8    15.999  QM
    3  C         1.398490      -0.133610      -0.603155       6    12.011  QM
    4  C         1.760212      -1.009162      -1.569710       6    12.011  QM
    5  H        -0.523357      -1.141879      -0.245653       1     1.008  QM
    6  H         2.708427      -0.922918      -2.111292       1     1.008  QM
    7  H         1.105952      -1.850661      -1.835838       1     1.008  QM
    8  H         2.037141       0.707046      -0.302881       1     1.008  QM


 RMSQ FORCE :   0.0004891  MAXIMUM :   0.0000100  CONVERGED :NO 
 MAX FORCE  :   0.0009786  MAXIMUM :   0.0000150  CONVERGED :NO 

 NUMBER OF CONSTRAINED OPTIMIZATION CYCLES: 7
 
 TOTAL ENERGY = -191.690298634288
 
 
 CURRENT SPLINE LENGTH: 0.026 AMU^1/2*ANGSTROM
 IRC COORDINATE: 3.334 AMU^1/2*ANGSTROM

  ANGLE =       0.04  COS_ANGLE =       1.00


 IRC COORDINATES OF STEP 99 IN ANGSTROM

  NO.  ATOM        X              Y              Z        Z-ATOM   MASS   TYPE

    1  C         0.141339      -0.326364       0.153736       6    12.011  QM
    2  O        -0.175701       0.325506       1.150002       8    15.999  QM
    3  C         1.400039      -0.135699      -0.601000       6    12.011  QM
    4  C         1.759186      -1.007644      -1.571782       6    12.011  QM
    5  H        -0.519327      -1.147421      -0.240589       1     1.008  QM
    6  H         2.705746      -0.919205      -2.115819       1     1.008  QM
    7  H         1.104058      -1.847951      -1.839526       1     1.008  QM
    8  H         2.039112       0.704319      -0.299885       1     1.008  QM


 RMSQ FORCE :   0.0004556  MAXIMUM :   0.0000100  CONVERGED :NO 
 MAX FORCE  :   0.0009159  MAXIMUM :   0.0000150  CONVERGED :NO 

 NUMBER OF CONSTRAINED OPTIMIZATION CYCLES: 16
 
 TOTAL ENERGY = -191.690335048564
 
 
 CURRENT SPLINE LENGTH: 0.026 AMU^1/2*ANGSTROM
 IRC COORDINATE: 3.360 AMU^1/2*ANGSTROM

  ANGLE =       0.06  COS_ANGLE =       1.00


 IRC COORDINATES OF STEP 100 IN ANGSTROM

  NO.  ATOM        X              Y              Z        Z-ATOM   MASS   TYPE

    1  C         0.142950      -0.328533       0.155916       6    12.011  QM
    2  O        -0.177356       0.327661       1.148267       8    15.999  QM
    3  C         1.401577      -0.137797      -0.598833       6    12.011  QM
    4  C         1.758114      -1.006100      -1.573808       6    12.011  QM
    5  H        -0.515294      -1.152923      -0.235513       1     1.008  QM
    6  H         2.703087      -0.915451      -2.120327       1     1.008  QM
    7  H         1.102167      -1.845248      -1.843187       1     1.008  QM
    8  H         2.041114       0.701596      -0.296916       1     1.008  QM


 RMSQ FORCE :   0.0004223  MAXIMUM :   0.0000100  CONVERGED :NO 
 MAX FORCE  :   0.0008685  MAXIMUM :   0.0000150  CONVERGED :NO 

 NUMBER OF CONSTRAINED OPTIMIZATION CYCLES: 27
 
 TOTAL ENERGY = -191.690368861246
 
 
 CURRENT SPLINE LENGTH: 0.026 AMU^1/2*ANGSTROM
 IRC COORDINATE: 3.387 AMU^1/2*ANGSTROM

  ANGLE =       0.05  COS_ANGLE =       1.00


 IRC COORDINATES OF STEP 101 IN ANGSTROM

  NO.  ATOM        X              Y              Z        Z-ATOM   MASS   TYPE

    1  C         0.144538      -0.330689       0.158120       6    12.011  QM
    2  O        -0.179058       0.329823       1.146581       8    15.999  QM
    3  C         1.403161      -0.139894      -0.596703       6    12.011  QM
    4  C         1.757089      -1.004591      -1.575891       6    12.011  QM
    5  H        -0.511286      -1.158391      -0.230405       1     1.008  QM
    6  H         2.700414      -0.911667      -2.124836       1     1.008  QM
    7  H         1.100228      -1.842537      -1.846810       1     1.008  QM
    8  H         2.043116       0.698889      -0.293962       1     1.008  QM


 RMSQ FORCE :   0.0003877  MAXIMUM :   0.0000100  CONVERGED :NO 
 MAX FORCE  :   0.0007658  MAXIMUM :   0.0000150  CONVERGED :NO 

 NUMBER OF CONSTRAINED OPTIMIZATION CYCLES: 25
 
 TOTAL ENERGY = -191.690400062143
 
 
 CURRENT SPLINE LENGTH: 0.026 AMU^1/2*ANGSTROM
 IRC COORDINATE: 3.413 AMU^1/2*ANGSTROM

  ANGLE =       0.05  COS_ANGLE =       1.00


 IRC COORDINATES OF STEP 102 IN ANGSTROM

  NO.  ATOM        X              Y              Z        Z-ATOM   MASS   TYPE

    1  C         0.146163      -0.332885       0.160267       6    12.011  QM
    2  O        -0.180655       0.331949       1.144768       8    15.999  QM
    3  C         1.404685      -0.141987      -0.594492       6    12.011  QM
    4  C         1.755951      -1.003004      -1.577855       6    12.011  QM
    5  H        -0.507239      -1.163858      -0.225300       1     1.008  QM
    6  H         2.697667      -0.907818      -2.129171       1     1.008  QM
    7  H         1.098309      -1.839812      -1.850306       1     1.008  QM
    8  H         2.045074       0.696159      -0.290985       1     1.008  QM


 RMSQ FORCE :   0.0003527  MAXIMUM :   0.0000100  CONVERGED :NO 
 MAX FORCE  :   0.0007092  MAXIMUM :   0.0000150  CONVERGED :NO 

 NUMBER OF CONSTRAINED OPTIMIZATION CYCLES: 41
 
 TOTAL ENERGY = -191.690428651661
 
 
 CURRENT SPLINE LENGTH: 0.026 AMU^1/2*ANGSTROM
 IRC COORDINATE: 3.440 AMU^1/2*ANGSTROM

  ANGLE =       0.06  COS_ANGLE =       1.00


 IRC COORDINATES OF STEP 103 IN ANGSTROM

  NO.  ATOM        X              Y              Z        Z-ATOM   MASS   TYPE

    1  C         0.147812      -0.335035       0.162455       6    12.011  QM
    2  O        -0.182351       0.334035       1.142992       8    15.999  QM
    3  C         1.406332      -0.143999      -0.592358       6    12.011  QM
    4  C         1.754817      -1.001484      -1.579827       6    12.011  QM
    5  H        -0.503106      -1.169368      -0.220152       1     1.008  QM
    6  H         2.694790      -0.904226      -2.133711       1     1.008  QM
    7  H         1.096035      -1.836948      -1.853728       1     1.008  QM
    8  H         2.047193       0.693494      -0.288014       1     1.008  QM


 RMSQ FORCE :   0.0003202  MAXIMUM :   0.0000100  CONVERGED :NO 
 MAX FORCE  :   0.0006200  MAXIMUM :   0.0000150  CONVERGED :NO 

 NUMBER OF CONSTRAINED OPTIMIZATION CYCLES: 10
 
 TOTAL ENERGY = -191.690454608086
 
 
 CURRENT SPLINE LENGTH: 0.026 AMU^1/2*ANGSTROM
 IRC COORDINATE: 3.466 AMU^1/2*ANGSTROM

  ANGLE =       0.04  COS_ANGLE =       1.00


 IRC COORDINATES OF STEP 104 IN ANGSTROM

  NO.  ATOM        X              Y              Z        Z-ATOM   MASS   TYPE

    1  C         0.149434      -0.337191       0.164656       6    12.011  QM
    2  O        -0.183992       0.336131       1.141180       8    15.999  QM
    3  C         1.407893      -0.146097      -0.590203       6    12.011  QM
    4  C         1.753700      -0.999911      -1.581789       6    12.011  QM
    5  H        -0.499050      -1.174747      -0.214950       1     1.008  QM
    6  H         2.692009      -0.900341      -2.138073       1     1.008  QM
    7  H         1.094072      -1.834175      -1.857272       1     1.008  QM
    8  H         2.049227       0.690753      -0.285098       1     1.008  QM


 RMSQ FORCE :   0.0002860  MAXIMUM :   0.0000100  CONVERGED :NO 
 MAX FORCE  :   0.0005593  MAXIMUM :   0.0000150  CONVERGED :NO 

 NUMBER OF CONSTRAINED OPTIMIZATION CYCLES: 14
 
 TOTAL ENERGY = -191.690477945364
 
 
 CURRENT SPLINE LENGTH: 0.026 AMU^1/2*ANGSTROM
 IRC COORDINATE: 3.493 AMU^1/2*ANGSTROM

  ANGLE =       0.08  COS_ANGLE =       1.00


 IRC COORDINATES OF STEP 105 IN ANGSTROM

  NO.  ATOM        X              Y              Z        Z-ATOM   MASS   TYPE

    1  C         0.151048      -0.339364       0.166850       6    12.011  QM
    2  O        -0.185592       0.338214       1.139324       8    15.999  QM
    3  C         1.409448      -0.148192      -0.588030       6    12.011  QM
    4  C         1.752553      -0.998315      -1.583718       6    12.011  QM
    5  H        -0.495042      -1.180151      -0.209749       1     1.008  QM
    6  H         2.689227      -0.896442      -2.142406       1     1.008  QM
    7  H         1.092042      -1.831379      -1.860719       1     1.008  QM
    8  H         2.051234       0.688054      -0.282140       1     1.008  QM


 RMSQ FORCE :   0.0002512  MAXIMUM :   0.0000100  CONVERGED :NO 
 MAX FORCE  :   0.0004907  MAXIMUM :   0.0000150  CONVERGED :NO 

 NUMBER OF CONSTRAINED OPTIMIZATION CYCLES: 8
 
 TOTAL ENERGY = -191.690498636495
 
 
 CURRENT SPLINE LENGTH: 0.026 AMU^1/2*ANGSTROM
 IRC COORDINATE: 3.519 AMU^1/2*ANGSTROM

  ANGLE =       0.04  COS_ANGLE =       1.00


 IRC COORDINATES OF STEP 106 IN ANGSTROM

  NO.  ATOM        X              Y              Z        Z-ATOM   MASS   TYPE

    1  C         0.152611      -0.341536       0.169072       6    12.011  QM
    2  O        -0.187162       0.340321       1.137473       8    15.999  QM
    3  C         1.410962      -0.150342      -0.585880       6    12.011  QM
    4  C         1.751457      -0.996709      -1.585668       6    12.011  QM
    5  H        -0.491129      -1.185498      -0.204408       1     1.008  QM
    6  H         2.686471      -0.892434      -2.146658       1     1.008  QM
    7  H         1.090140      -1.828586      -1.864294       1     1.008  QM
    8  H         2.053179       0.685273      -0.279185       1     1.008  QM


 RMSQ FORCE :   0.0002166  MAXIMUM :   0.0000100  CONVERGED :NO 
 MAX FORCE  :   0.0004089  MAXIMUM :   0.0000150  CONVERGED :NO 

 NUMBER OF CONSTRAINED OPTIMIZATION CYCLES: 4
 
 TOTAL ENERGY = -191.690516669763
 
 
 CURRENT SPLINE LENGTH: 0.026 AMU^1/2*ANGSTROM
 IRC COORDINATE: 3.545 AMU^1/2*ANGSTROM

  ANGLE =       0.06  COS_ANGLE =       1.00


 IRC COORDINATES OF STEP 107 IN ANGSTROM

  NO.  ATOM        X              Y              Z        Z-ATOM   MASS   TYPE

    1  C         0.154226      -0.343675       0.171295       6    12.011  QM
    2  O        -0.188775       0.342372       1.135596       8    15.999  QM
    3  C         1.412550      -0.152443      -0.583726       6    12.011  QM
    4  C         1.750297      -0.995113      -1.587584       6    12.011  QM
    5  H        -0.487125      -1.190812      -0.199117       1     1.008  QM
    6  H         2.683594      -0.888537      -2.150990       1     1.008  QM
    7  H         1.088072      -1.825778      -1.867684       1     1.008  QM
    8  H         2.055229       0.682550      -0.276321       1     1.008  QM


 RMSQ FORCE :   0.0001821  MAXIMUM :   0.0000100  CONVERGED :NO 
 MAX FORCE  :   0.0003599  MAXIMUM :   0.0000150  CONVERGED :NO 

 NUMBER OF CONSTRAINED OPTIMIZATION CYCLES: 10
 
 TOTAL ENERGY = -191.690532035737
 
 
 CURRENT SPLINE LENGTH: 0.026 AMU^1/2*ANGSTROM
 IRC COORDINATE: 3.572 AMU^1/2*ANGSTROM

  ANGLE =       0.08  COS_ANGLE =       1.00


 IRC COORDINATES OF STEP 108 IN ANGSTROM

  NO.  ATOM        X              Y              Z        Z-ATOM   MASS   TYPE

    1  C         0.155931      -0.345810       0.173469       6    12.011  QM
    2  O        -0.190374       0.344362       1.133646       8    15.999  QM
    3  C         1.414187      -0.154473      -0.581550       6    12.011  QM
    4  C         1.748997      -0.993516      -1.589397       6    12.011  QM
    5  H        -0.482981      -1.196127      -0.193904       1     1.008  QM
    6  H         2.680525      -0.884807      -2.155302       1     1.008  QM
    7  H         1.085698      -1.822886      -1.870808       1     1.008  QM
    8  H         2.057360       0.679889      -0.273438       1     1.008  QM


 RMSQ FORCE :   0.0001469  MAXIMUM :   0.0000100  CONVERGED :NO 
 MAX FORCE  :   0.0002819  MAXIMUM :   0.0000150  CONVERGED :NO 

 NUMBER OF CONSTRAINED OPTIMIZATION CYCLES: 3
 
 TOTAL ENERGY = -191.690544732418
 
 
 CURRENT SPLINE LENGTH: 0.026 AMU^1/2*ANGSTROM
 IRC COORDINATE: 3.598 AMU^1/2*ANGSTROM

  ANGLE =       0.10  COS_ANGLE =       0.99


 IRC COORDINATES OF STEP 109 IN ANGSTROM

  NO.  ATOM        X              Y              Z        Z-ATOM   MASS   TYPE

    1  C         0.157460      -0.347993       0.175698       6    12.011  QM
    2  O        -0.191874       0.346440       1.131718       8    15.999  QM
    3  C         1.415662      -0.156645      -0.579394       6    12.011  QM
    4  C         1.747870      -0.991877      -1.591288       6    12.011  QM
    5  H        -0.479088      -1.201448      -0.188425       1     1.008  QM
    6  H         2.677750      -0.880649      -2.159417       1     1.008  QM
    7  H         1.083803      -1.820047      -1.874361       1     1.008  QM
    8  H         2.059287       0.677081      -0.270467       1     1.008  QM


 RMSQ FORCE :   0.0001135  MAXIMUM :   0.0000100  CONVERGED :NO 
 MAX FORCE  :   0.0002103  MAXIMUM :   0.0000150  CONVERGED :NO 

 NUMBER OF CONSTRAINED OPTIMIZATION CYCLES: 2
 
 TOTAL ENERGY = -191.690554767865
 
 
 CURRENT SPLINE LENGTH: 0.026 AMU^1/2*ANGSTROM
 IRC COORDINATE: 3.625 AMU^1/2*ANGSTROM

  ANGLE =       0.08  COS_ANGLE =       1.00


 IRC COORDINATES OF STEP 110 IN ANGSTROM

  NO.  ATOM        X              Y              Z        Z-ATOM   MASS   TYPE

    1  C         0.159156      -0.350104       0.177905       6    12.011  QM
    2  O        -0.193499       0.348388       1.129744       8    15.999  QM
    3  C         1.417328      -0.158685      -0.577236       6    12.011  QM
    4  C         1.746567      -0.990272      -1.593093       6    12.011  QM
    5  H        -0.474979      -1.206667      -0.183150       1     1.008  QM
    6  H         2.674652      -0.876901      -2.163731       1     1.008  QM
    7  H         1.081435      -1.817159      -1.877437       1     1.008  QM
    8  H         2.061458       0.674398      -0.267682       1     1.008  QM


 RMSQ FORCE :   0.0000778  MAXIMUM :   0.0000100  CONVERGED :NO 
 MAX FORCE  :   0.0001494  MAXIMUM :   0.0000150  CONVERGED :NO 

 NUMBER OF CONSTRAINED OPTIMIZATION CYCLES: 2
 
 TOTAL ENERGY = -191.690562132990
 
 
 CURRENT SPLINE LENGTH: 0.026 AMU^1/2*ANGSTROM
 IRC COORDINATE: 3.651 AMU^1/2*ANGSTROM

  ANGLE =       0.18  COS_ANGLE =       0.98


 IRC COORDINATES OF STEP 111 IN ANGSTROM

  NO.  ATOM        X              Y              Z        Z-ATOM   MASS   TYPE

    1  C         0.160774      -0.352254       0.180129       6    12.011  QM
    2  O        -0.195052       0.350372       1.127752       8    15.999  QM
    3  C         1.418900      -0.160791      -0.575087       6    12.011  QM
    4  C         1.745315      -0.988640      -1.594915       6    12.011  QM
    5  H        -0.470978      -1.211920      -0.177717       1     1.008  QM
    6  H         2.671670      -0.873022      -2.167917       1     1.008  QM
    7  H         1.079229      -1.814276      -1.880644       1     1.008  QM
    8  H         2.063552       0.671639      -0.264820       1     1.008  QM


 RMSQ FORCE :   0.0000432  MAXIMUM :   0.0000100  CONVERGED :NO 
 MAX FORCE  :   0.0000963  MAXIMUM :   0.0000150  CONVERGED :NO 

 NUMBER OF CONSTRAINED OPTIMIZATION CYCLES: 1
 
 TOTAL ENERGY = -191.690566836336
 
 
 CURRENT SPLINE LENGTH: 0.026 AMU^1/2*ANGSTROM
 IRC COORDINATE: 3.678 AMU^1/2*ANGSTROM

  ANGLE =       0.29  COS_ANGLE =       0.96


 IRC COORDINATES OF STEP 112 IN ANGSTROM

  NO.  ATOM        X              Y              Z        Z-ATOM   MASS   TYPE

    1  C         0.162418      -0.354404       0.182334       6    12.011  QM
    2  O        -0.196591       0.352301       1.125694       8    15.999  QM
    3  C         1.420497      -0.162877      -0.572930       6    12.011  QM
    4  C         1.743970      -0.987032      -1.596667       6    12.011  QM
    5  H        -0.466923      -1.217155      -0.172318       1     1.008  QM
    6  H         2.668537      -0.869123      -2.172078       1     1.008  QM
    7  H         1.076867      -1.811381      -1.883753       1     1.008  QM
    8  H         2.065631       0.668912      -0.261983       1     1.008  QM


 RMSQ FORCE :   0.0000085  MAXIMUM :   0.0000100  CONVERGED :YES
 MAX FORCE  :   0.0000173  MAXIMUM :   0.0000150  CONVERGED :NO 

 NUMBER OF CONSTRAINED OPTIMIZATION CYCLES: 2
 
 TOTAL ENERGY = -191.690568870569
 
 
 CURRENT SPLINE LENGTH: 0.026 AMU^1/2*ANGSTROM
 IRC COORDINATE: 3.704 AMU^1/2*ANGSTROM

  ANGLE =       2.93  COS_ANGLE =      -0.98


 IRC COORDINATES OF STEP 113 IN ANGSTROM

  NO.  ATOM        X              Y              Z        Z-ATOM   MASS   TYPE

    1  C         0.163954      -0.356677       0.184521       6    12.011  QM
    2  O        -0.198173       0.354154       1.123584       8    15.999  QM
    3  C         1.421959      -0.165153      -0.570866       6    12.011  QM
    4  C         1.742521      -0.985626      -1.598472       6    12.011  QM
    5  H        -0.463026      -1.222497      -0.166833       1     1.008  QM
    6  H         2.665301      -0.865441      -2.176278       1     1.008  QM
    7  H         1.074435      -1.808718      -1.886870       1     1.008  QM
    8  H         2.067597       0.666013      -0.259303       1     1.008  QM


 RMSQ FORCE :   0.0000262  MAXIMUM :   0.0000100  CONVERGED :NO 
 MAX FORCE  :   0.0000504  MAXIMUM :   0.0000150  CONVERGED :NO 

 NUMBER OF CONSTRAINED OPTIMIZATION CYCLES: 2
 
 TOTAL ENERGY = -191.690568238968
 
 
 CURRENT SPLINE LENGTH: 0.026 AMU^1/2*ANGSTROM
 IRC COORDINATE: 3.731 AMU^1/2*ANGSTROM

  ANGLE =       2.83  COS_ANGLE =      -0.95
 
 *** COORDINATES RELOADED ***

  ANGLE =       1.01  COS_ANGLE =       0.53


 IRC COORDINATES OF STEP 114 IN ANGSTROM

  NO.  ATOM        X              Y              Z        Z-ATOM   MASS   TYPE

    1  C         0.163130      -0.355655       0.183404       6    12.011  QM
    2  O        -0.197436       0.353155       1.124593       8    15.999  QM
    3  C         1.421140      -0.164137      -0.571961       6    12.011  QM
    4  C         1.743139      -0.986516      -1.597596       6    12.011  QM
    5  H        -0.465098      -1.219899      -0.169607       1     1.008  QM
    6  H         2.666781      -0.867471      -2.174301       1     1.008  QM
    7  H         1.075507      -1.810227      -1.885332       1     1.008  QM
    8  H         2.066539       0.667368      -0.260768       1     1.008  QM


 RMSQ FORCE :   0.0000108  MAXIMUM :   0.0000100  CONVERGED :NO 
 MAX FORCE  :   0.0000213  MAXIMUM :   0.0000150  CONVERGED :NO 

 NUMBER OF CONSTRAINED OPTIMIZATION CYCLES: 1
 
 TOTAL ENERGY = -191.690568885451
 
 
 CURRENT SPLINE LENGTH: 0.013 AMU^1/2*ANGSTROM
 IRC COORDINATE: 3.770 AMU^1/2*ANGSTROM

  ANGLE =       1.88  COS_ANGLE =      -0.31


 IRC COORDINATES OF STEP 115 IN ANGSTROM

  NO.  ATOM        X              Y              Z        Z-ATOM   MASS   TYPE

    1  C         0.162210      -0.354660       0.182276       6    12.011  QM
    2  O        -0.196598       0.352220       1.125596       8    15.999  QM
    3  C         1.420211      -0.163242      -0.573061       6    12.011  QM
    4  C         1.743768      -0.987399      -1.596758       6    12.011  QM
    5  H        -0.467200      -1.217442      -0.172144       1     1.008  QM
    6  H         2.668354      -0.869423      -2.172141       1     1.008  QM
    7  H         1.076753      -1.811824      -1.883829       1     1.008  QM
    8  H         2.065330       0.668583      -0.262177       1     1.008  QM


 RMSQ FORCE :   0.0000124  MAXIMUM :   0.0000100  CONVERGED :NO 
 MAX FORCE  :   0.0000336  MAXIMUM :   0.0000150  CONVERGED :NO 

 NUMBER OF CONSTRAINED OPTIMIZATION CYCLES: 3
 
 TOTAL ENERGY = -191.690568869896
 
 
 CURRENT SPLINE LENGTH: 0.013 AMU^1/2*ANGSTROM
 IRC COORDINATE: 3.784 AMU^1/2*ANGSTROM

  ANGLE =       2.22  COS_ANGLE =      -0.60


 IRC COORDINATES OF STEP 116 IN ANGSTROM

  NO.  ATOM        X              Y              Z        Z-ATOM   MASS   TYPE

    1  C         0.163060      -0.355739       0.183377       6    12.011  QM
    2  O        -0.197463       0.353105       1.124559       8    15.999  QM
    3  C         1.421060      -0.164273      -0.572025       6    12.011  QM
    4  C         1.743018      -0.986684      -1.597640       6    12.011  QM
    5  H        -0.465111      -1.220058      -0.169530       1     1.008  QM
    6  H         2.666669      -0.867695      -2.174302       1     1.008  QM
    7  H         1.075404      -1.810426      -1.885279       1     1.008  QM
    8  H         2.066467       0.667229      -0.260876       1     1.008  QM


 RMSQ FORCE :   0.0000089  MAXIMUM :   0.0000100  CONVERGED :YES
 MAX FORCE  :   0.0000181  MAXIMUM :   0.0000150  CONVERGED :NO 

 NUMBER OF CONSTRAINED OPTIMIZATION CYCLES: 3
 
 TOTAL ENERGY = -191.690568886972
 
 
 CURRENT SPLINE LENGTH: 0.013 AMU^1/2*ANGSTROM
 IRC COORDINATE: 3.797 AMU^1/2*ANGSTROM

  ANGLE =       2.17  COS_ANGLE =      -0.57


 IRC COORDINATES OF STEP 117 IN ANGSTROM

  NO.  ATOM        X              Y              Z        Z-ATOM   MASS   TYPE

    1  C         0.162174      -0.354782       0.182243       6    12.011  QM
    2  O        -0.196728       0.352086       1.125547       8    15.999  QM
    3  C         1.420168      -0.163349      -0.573148       6    12.011  QM
    4  C         1.743607      -0.987629      -1.596794       6    12.011  QM
    5  H        -0.467195      -1.217580      -0.172211       1     1.008  QM
    6  H         2.668152      -0.869768      -2.172254       1     1.008  QM
    7  H         1.076501      -1.812027      -1.883741       1     1.008  QM
    8  H         2.065344       0.668475      -0.262374       1     1.008  QM


 RMSQ FORCE :   0.0000129  MAXIMUM :   0.0000100  CONVERGED :NO 
 MAX FORCE  :   0.0000395  MAXIMUM :   0.0000150  CONVERGED :NO 

 NUMBER OF CONSTRAINED OPTIMIZATION CYCLES: 1
 
 TOTAL ENERGY = -191.690568869558
 
 
 CURRENT SPLINE LENGTH: 0.013 AMU^1/2*ANGSTROM
 IRC COORDINATE: 3.810 AMU^1/2*ANGSTROM

  ANGLE =       2.18  COS_ANGLE =      -0.57


 IRC COORDINATES OF STEP 118 IN ANGSTROM

  NO.  ATOM        X              Y              Z        Z-ATOM   MASS   TYPE

    1  C         0.162970      -0.355882       0.183345       6    12.011  QM
    2  O        -0.197533       0.353007       1.124496       8    15.999  QM
    3  C         1.420952      -0.164434      -0.572094       6    12.011  QM
    4  C         1.742903      -0.986882      -1.597683       6    12.011  QM
    5  H        -0.465202      -1.220223      -0.169504       1     1.008  QM
    6  H         2.666532      -0.867901      -2.174382       1     1.008  QM
    7  H         1.075297      -1.810650      -1.885267       1     1.008  QM
    8  H         2.066341       0.667100      -0.260997       1     1.008  QM


 RMSQ FORCE :   0.0000089  MAXIMUM :   0.0000100  CONVERGED :YES
 MAX FORCE  :   0.0000183  MAXIMUM :   0.0000150  CONVERGED :NO 

 NUMBER OF CONSTRAINED OPTIMIZATION CYCLES: 3
 
 TOTAL ENERGY = -191.690568887438
 
 
 CURRENT SPLINE LENGTH: 0.013 AMU^1/2*ANGSTROM
 IRC COORDINATE: 3.823 AMU^1/2*ANGSTROM

  ANGLE =       2.31  COS_ANGLE =      -0.67


 IRC COORDINATES OF STEP 119 IN ANGSTROM

  NO.  ATOM        X              Y              Z        Z-ATOM   MASS   TYPE

    1  C         0.162099      -0.354909       0.182209       6    12.011  QM
    2  O        -0.196842       0.351952       1.125482       8    15.999  QM
    3  C         1.420088      -0.163486      -0.573217       6    12.011  QM
    4  C         1.743500      -0.987819      -1.596830       6    12.011  QM
    5  H        -0.467224      -1.217745      -0.172222       1     1.008  QM
    6  H         2.667990      -0.869985      -2.172379       1     1.008  QM
    7  H         1.076387      -1.812236      -1.883699       1     1.008  QM
    8  H         2.065254       0.668365      -0.262487       1     1.008  QM


 RMSQ FORCE :   0.0000100  MAXIMUM :   0.0000100  CONVERGED :NO 
 MAX FORCE  :   0.0000215  MAXIMUM :   0.0000150  CONVERGED :NO 

 NUMBER OF CONSTRAINED OPTIMIZATION CYCLES: 1
 
 TOTAL ENERGY = -191.690568870149
 
 
 CURRENT SPLINE LENGTH: 0.013 AMU^1/2*ANGSTROM
 IRC COORDINATE: 3.837 AMU^1/2*ANGSTROM

  ANGLE =       2.37  COS_ANGLE =      -0.72
 
 *** COORDINATES RELOADED ***

  ANGLE =       0.94  COS_ANGLE =       0.59


 IRC COORDINATES OF STEP 120 IN ANGSTROM

  NO.  ATOM        X              Y              Z        Z-ATOM   MASS   TYPE

    1  C         0.162489      -0.355479       0.182743       6    12.011  QM
    2  O        -0.197229       0.352413       1.124948       8    15.999  QM
    3  C         1.420460      -0.164044      -0.572682       6    12.011  QM
    4  C         1.743149      -0.987439      -1.597266       6    12.011  QM
    5  H        -0.466244      -1.219066      -0.170858       1     1.008  QM
    6  H         2.667174      -0.869009      -2.173432       1     1.008  QM
    7  H         1.075784      -1.811539      -1.884449       1     1.008  QM
    8  H         2.065707       0.667692      -0.261787       1     1.008  QM


 RMSQ FORCE :   0.0000066  MAXIMUM :   0.0000100  CONVERGED :YES
 MAX FORCE  :   0.0000153  MAXIMUM :   0.0000150  CONVERGED :NO 

 NUMBER OF CONSTRAINED OPTIMIZATION CYCLES: 2
 
 TOTAL ENERGY = -191.690568962105
 
 
 CURRENT SPLINE LENGTH: 0.007 AMU^1/2*ANGSTROM
 IRC COORDINATE: 3.856 AMU^1/2*ANGSTROM
 
 
 *** COORDINATES RELOADED ***
 
 
 *** COORDINATES RELOADED ***
 
 
 *** COORDINATES RELOADED ***
 
 
 *** COORDINATES RELOADED ***
 
 
 *** COORDINATES RELOADED ***

  ANGLE =       2.70  COS_ANGLE =      -0.90


 IRC COORDINATES OF STEP 121 IN ANGSTROM

  NO.  ATOM        X              Y              Z        Z-ATOM   MASS   TYPE

    1  C         0.162476      -0.355484       0.182770       6    12.011  QM
    2  O        -0.197243       0.352419       1.124962       8    15.999  QM
    3  C         1.420477      -0.164027      -0.572696       6    12.011  QM
    4  C         1.743152      -0.987453      -1.597294       6    12.011  QM
    5  H        -0.466302      -1.219083      -0.170889       1     1.008  QM
    6  H         2.667252      -0.869068      -2.173370       1     1.008  QM
    7  H         1.075841      -1.811584      -1.884531       1     1.008  QM
    8  H         2.065730       0.667686      -0.261805       1     1.008  QM


 RMSQ FORCE :   0.0000076  MAXIMUM :   0.0000100  CONVERGED :NO 
 MAX FORCE  :   0.0000221  MAXIMUM :   0.0000150  CONVERGED :NO 

 NUMBER OF CONSTRAINED OPTIMIZATION CYCLES: 2
 
 TOTAL ENERGY = -191.690568959898
 
 
 CURRENT SPLINE LENGTH: 0.000 AMU^1/2*ANGSTROM
 IRC COORDINATE: 3.857 AMU^1/2*ANGSTROM
 
 
 *** IRC PATH GENERATION FINISHED ***
 
 
 *** CONVERGED BY MINIMUM IRC STEP SIZE ***
 
 
 *** IRC PATH IN AMU^1/2*ANGSTROM ***
 
 IRC STEP  IRC COORDINATE   IRC ENERGY   No.REDO
  -121       -3.856643     -191.690569
  -120       -3.856379     -191.690569
  -119       -3.836535     -191.690569
  -118       -3.823305     -191.690569
  -117       -3.810076     -191.690569
  -116       -3.796846     -191.690569
  -115       -3.783617     -191.690569
  -114       -3.770388     -191.690569
  -113       -3.730699     -191.690568
  -112       -3.704240     -191.690569
  -111       -3.677782     -191.690567
  -110       -3.651323     -191.690562
  -109       -3.624864     -191.690555
  -108       -3.598405     -191.690545
  -107       -3.571946     -191.690532
  -106       -3.545487     -191.690517
  -105       -3.519028     -191.690499
  -104       -3.492570     -191.690478
  -103       -3.466111     -191.690455
  -102       -3.439652     -191.690429
  -101       -3.413193     -191.690400
  -100       -3.386734     -191.690369
   -99       -3.360275     -191.690335
   -98       -3.333816     -191.690299
   -97       -3.307358     -191.690260
   -96       -3.280899     -191.690218
   -95       -3.254440     -191.690174
   -94       -3.227981     -191.690127
   -93       -3.201522     -191.690078
   -92       -3.175063     -191.690026
   -91       -3.148604     -191.689972
   -90       -3.122146     -191.689915
   -89       -3.095687     -191.689856
   -88       -3.069228     -191.689795
   -87       -3.042769     -191.689731
   -86       -3.016310     -191.689664
   -85       -2.989851     -191.689595
   -84       -2.963392     -191.689524
   -83       -2.936934     -191.689451
   -82       -2.910475     -191.689375
   -81       -2.884016     -191.689296
   -80       -2.857557     -191.689216
   -79       -2.831098     -191.689133
   -78       -2.804639     -191.689047
   -77       -2.778180     -191.688960
   -76       -2.751721     -191.688870
   -75       -2.725263     -191.688778
   -74       -2.698804     -191.688684
   -73       -2.672345     -191.688587
   -72       -2.645886     -191.688489
   -71       -2.619427     -191.688388
   -70       -2.592968     -191.688285
   -69       -2.566509     -191.688179
   -68       -2.540051     -191.688072
   -67       -2.513592     -191.687963
   -66       -2.487133     -191.687851
   -65       -2.460674     -191.687737
   -64       -2.434215     -191.687622
   -63       -2.407756     -191.687504
   -62       -2.381297     -191.687384
   -61       -2.354839     -191.687263
   -60       -2.328380     -191.687139
   -59       -2.301921     -191.687013
   -58       -2.275462     -191.686885
   -57       -2.249003     -191.686756
   -56       -2.222544     -191.686624
   -55       -2.196085     -191.686491
   -54       -2.169627     -191.686356
   -53       -2.143168     -191.686218
   -52       -2.116709     -191.686079
   -51       -2.090250     -191.685939
   -50       -2.063791     -191.685796
   -49       -2.037332     -191.685651
   -48       -2.010873     -191.685505
   -47       -1.984415     -191.685357
   -46       -1.957956     -191.685208
   -45       -1.931497     -191.685057
   -44       -1.905038     -191.684904
   -43       -1.878579     -191.684749
   -42       -1.852120     -191.684593
   -41       -1.825661     -191.684436
   -40       -1.799203     -191.684277
   -39       -1.772744     -191.684116
   -38       -1.746285     -191.683955
   -37       -1.719826     -191.683792
   -36       -1.693367     -191.683628
   -35       -1.666908     -191.683462
   -34       -1.640449     -191.683296
   -33       -1.613990     -191.683128
   -32       -1.587532     -191.682960
   -31       -1.561073     -191.682791
   -30       -1.534614     -191.682621
   -29       -1.508155     -191.682450
   -28       -1.481696     -191.682279
   -27       -1.455237     -191.682107
   -26       -1.375861     -191.681935
   -25       -1.322943     -191.681591
   -24       -1.270025     -191.681246
   -23       -1.217108     -191.680903
   -22       -1.164190     -191.680562
   -21       -1.111272     -191.680224
   -20       -1.058354     -191.679891
   -19       -1.005437     -191.679565
   -18       -0.952519     -191.679246
   -17       -0.899601     -191.678935
   -16       -0.846684     -191.678635
   -15       -0.793766     -191.678345
   -14       -0.740848     -191.678068
   -13       -0.687930     -191.677805
   -12       -0.635013     -191.677556
   -11       -0.582095     -191.677323
   -10       -0.529177     -191.677107
    -9       -0.476259     -191.676909
    -8       -0.423342     -191.676729
    -7       -0.370424     -191.676569
    -6       -0.317506     -191.676430
    -5       -0.264589     -191.676311
    -4       -0.211671     -191.676213
    -3       -0.158753     -191.676137
    -2       -0.105835     -191.676083
    -1       -0.052918     -191.676050
     0        0.000000     -191.676040
     1        0.052918     -191.676050
     2        0.105835     -191.676082
     3        0.158753     -191.676135
     4        0.211671     -191.676208
     5        0.264589     -191.676301
     6        0.317506     -191.676413
     7        0.370424     -191.676542
     8        0.423342     -191.676689
     9        0.476259     -191.676851
    10        0.529177     -191.677029
    11        0.582095     -191.677221
    12        0.635013     -191.677425
    13        0.687930     -191.677642
    14        0.740848     -191.677869
    15        0.793766     -191.678106
    16        0.846684     -191.678351
    17        0.899601     -191.678604
    18        0.952519     -191.678863
    19        1.005437     -191.679127
    20        1.058354     -191.679397
    21        1.111272     -191.679669
    22        1.164190     -191.679945
    23        1.217108     -191.680222
    24        1.270025     -191.680501
    25        1.322943     -191.680780
    26        1.375861     -191.681058
    27        1.428778     -191.681335
    28        1.481696     -191.681611
    29        1.534614     -191.681885
    30        1.587532     -191.682156
    31        1.640449     -191.682423
    32        1.693367     -191.682687
    33        1.746285     -191.682946
    34        1.799203     -191.683201
    35        1.852120     -191.683451
    36        1.905038     -191.683695
    37        1.957956     -191.683933
    38        2.010873     -191.684165
    39        2.063791     -191.684390
    40        2.116709     -191.684607
    41        2.169627     -191.684817
    42        2.222544     -191.685019
    43        2.275462     -191.685213
    44        2.328380     -191.685397
    45        2.381297     -191.685572
    46        2.434215     -191.685738
    47        2.487133     -191.685894
    48        2.540051     -191.686040
    49        2.592968     -191.686175
    50        2.645886     -191.686301
    51        2.698804     -191.686416
    52        2.751721     -191.686520
    53        2.804639     -191.686614
    54        2.857557     -191.686697
    55        2.910475     -191.686770
    56        2.963392     -191.686832
    57        3.016310     -191.686883
    58        3.069228     -191.686925
    59        3.122146     -191.686956
    60        3.175063     -191.686977
    61        3.227981     -191.686989
    62        3.307358     -191.686991
    63        3.333816     -191.686990
    64        3.360275     -191.686991
    65        3.386734     -191.686990
    66        3.413193     -191.686991
    67        3.439652     -191.686990
    68        3.479340     -191.686991
    69        3.499184     -191.686991
    70        3.499449     -191.686991
                                                                                

 IRC PATH                         STEP TIME:  4029.688  TOTAL TIME:    4030.557
 
 TIMING STATISTICS (SECONDS)
 

 TIMER ENTRY                    NUMBER OF CALLS   CUMUL. CPU TIME   CONTRIBUT.

 INITIALIZATION                              1             0.035         0.0 %
 INPUT                                       1             0.052         0.0 %
 DIAGONALIZATION                         12188             0.789         0.0 %
 SYMMETRY ANALYSIS                        2429             0.080         0.0 %
 CORE INTEGRALS                           2429           153.812         3.8 %
 ORTHOGONALIZATION MATRIX                 2429             8.383         0.2 %
 MPI DIAGONALIZATION                     50184           194.276         4.8 %
                         ON NODE             1           175.279
                         ON NODE             2           175.300
                         ON NODE             3           175.344
                         ON NODE             4           175.341
                         ON NODE             5           175.372
                         ON NODE             6           175.218
                         ON NODE             7           175.423
                         ON NODE             8           175.550
                         ON NODE             9           175.406
                         ON NODE            10           175.389
                         ON NODE            11           175.347
                         ON NODE            12           175.362
                         ON NODE            13           175.401
                         ON NODE            14           175.052
                         ON NODE            15           174.853
                         ON NODE            16           174.669
                         ON NODE            17           175.382
                         ON NODE            18           175.324
                         ON NODE            19           175.374
                         ON NODE            20           175.831
                         ON NODE            21           175.430
                         ON NODE            22           175.446
                         ON NODE            23           175.384
           AVERAGE PER PROCESSOR                         176.115
 MPI AUXILIARY FUNCTION FIT              92049           448.457        11.1 %
                         ON NODE             1           445.482
                         ON NODE             2           449.959
                         ON NODE             3           446.333
                         ON NODE             4           457.762
                         ON NODE             5           459.399
                         ON NODE             6           457.520
                         ON NODE             7           459.489
                         ON NODE             8           460.313
                         ON NODE             9           459.735
                         ON NODE            10           456.749
                         ON NODE            11           459.423
                         ON NODE            12           458.032
                         ON NODE            13           453.248
                         ON NODE            14           451.259
                         ON NODE            15           456.813
                         ON NODE            16           461.058
                         ON NODE            17           459.825
                         ON NODE            18           456.804
                         ON NODE            19           460.048
                         ON NODE            20           457.940
                         ON NODE            21           460.175
                         ON NODE            22           456.206
                         ON NODE            23           460.214
           AVERAGE PER PROCESSOR                         456.343
 MPI CORE HAMILTONIAN                     2429             8.884         0.2 %
                         ON NODE             1             8.137
                         ON NODE             2             8.099
                         ON NODE             3             7.528
                         ON NODE             4             7.335
                         ON NODE             5             7.231
                         ON NODE             6             7.232
                         ON NODE             7             7.244
                         ON NODE             8             7.246
                         ON NODE             9             7.223
                         ON NODE            10             7.242
                         ON NODE            11             7.246
                         ON NODE            12             7.234
                         ON NODE            13             7.242
                         ON NODE            14             7.232
                         ON NODE            15             7.228
                         ON NODE            16             7.253
                         ON NODE            17             7.234
                         ON NODE            18             7.248
                         ON NODE            19             7.237
                         ON NODE            20             7.238
                         ON NODE            21             7.223
                         ON NODE            22             7.247
                         ON NODE            23             7.238
           AVERAGE PER PROCESSOR                           7.396
 SCF ITERATION                            2429          3140.142        77.9 %
 MPI NEAR J CALCULATION                  44810           169.719         4.2 %
                         ON NODE             1           148.399
                         ON NODE             2           148.539
                         ON NODE             3           148.237
                         ON NODE             4           148.432
                         ON NODE             5           148.527
                         ON NODE             6           148.688
                         ON NODE             7           149.061
                         ON NODE             8           148.433
                         ON NODE             9           148.861
                         ON NODE            10           149.760
                         ON NODE            11           149.319
                         ON NODE            12           150.352
                         ON NODE            13           149.347
                         ON NODE            14           149.845
                         ON NODE            15           128.063
                         ON NODE            16           148.571
                         ON NODE            17           148.500
                         ON NODE            18           148.636
                         ON NODE            19           148.867
                         ON NODE            20           149.300
                         ON NODE            21           149.415
                         ON NODE            22           149.439
                         ON NODE            23           149.118
           AVERAGE PER PROCESSOR                         148.976
 MPI FAR J CALCULATION                   44810            42.377         1.1 %
                         ON NODE             1            35.328
                         ON NODE             2            36.563
                         ON NODE             3            37.805
                         ON NODE             4            42.645
                         ON NODE             5            40.158
                         ON NODE             6            27.637
                         ON NODE             7            35.758
                         ON NODE             8            43.731
                         ON NODE             9            42.505
                         ON NODE            10            40.138
                         ON NODE            11            39.984
                         ON NODE            12            43.986
                         ON NODE            13            43.954
                         ON NODE            14            44.057
                         ON NODE            15            64.639
                         ON NODE            16            44.240
                         ON NODE            17            44.261
                         ON NODE            18            44.245
                         ON NODE            19            44.302
                         ON NODE            20            44.205
                         ON NODE            21            44.132
                         ON NODE            22            44.155
                         ON NODE            23            44.234
           AVERAGE PER PROCESSOR                          42.293
 GRID INITIALIZATION                       130             0.546         0.0 %
 FIXED GRID GENERATION                     130             0.009         0.0 %
 MPI XC POTENTIAL                        44810          1938.680        48.1 %
                         ON NODE             1          1919.524
                         ON NODE             2          1917.944
                         ON NODE             3          1920.099
                         ON NODE             4          1919.891
                         ON NODE             5          1920.059
                         ON NODE             6          1920.831
                         ON NODE             7          1920.258
                         ON NODE             8          1917.547
                         ON NODE             9          1920.364
                         ON NODE            10          1921.116
                         ON NODE            11          1919.824
                         ON NODE            12          1923.166
                         ON NODE            13          1907.489
                         ON NODE            14          1908.852
                         ON NODE            15          1906.559
                         ON NODE            16          1928.162
                         ON NODE            17          1929.439
                         ON NODE            18          1929.270
                         ON NODE            19          1927.708
                         ON NODE            20          1926.173
                         ON NODE            21          1923.202
                         ON NODE            22          1925.142
                         ON NODE            23          1909.996
           AVERAGE PER PROCESSOR                        1920.887
 MPI NEAR ERI CALCULATION                44810           170.260         4.2 %
                         ON NODE             1           147.995
                         ON NODE             2           148.007
                         ON NODE             3           147.991
                         ON NODE             4           147.982
                         ON NODE             5           147.970
                         ON NODE             6           148.139
                         ON NODE             7           148.175
                         ON NODE             8           148.177
                         ON NODE             9           148.089
                         ON NODE            10           148.104
                         ON NODE            11           148.036
                         ON NODE            12           147.837
                         ON NODE            13           148.091
                         ON NODE            14           139.707
                         ON NODE            15           134.094
                         ON NODE            16           148.125
                         ON NODE            17           148.012
                         ON NODE            18           148.182
                         ON NODE            19           148.163
                         ON NODE            20           148.134
                         ON NODE            21           148.042
                         ON NODE            22           148.259
                         ON NODE            23           148.053
           AVERAGE PER PROCESSOR                         148.068
 MPI FAR ERI CALCULATION                 44810            16.319         0.4 %
                         ON NODE             1            15.112
                         ON NODE             2            15.316
                         ON NODE             3            13.587
                         ON NODE             4            15.904
                         ON NODE             5            15.359
                         ON NODE             6            15.896
                         ON NODE             7            15.666
                         ON NODE             8            15.169
                         ON NODE             9            15.701
                         ON NODE            10            15.545
                         ON NODE            11            14.711
                         ON NODE            12            16.512
                         ON NODE            13            16.067
                         ON NODE            14            23.264
                         ON NODE            15            29.859
                         ON NODE            16            16.182
                         ON NODE            17            15.606
                         ON NODE            18            16.775
                         ON NODE            19            16.878
                         ON NODE            20            15.420
                         ON NODE            21            16.806
                         ON NODE            22            16.832
                         ON NODE            23            16.400
           AVERAGE PER PROCESSOR                          16.703
 MPI MATRIX MULTIPLICATION              142598            78.804         2.0 %
                         ON NODE             1            99.117
                         ON NODE             2            98.963
                         ON NODE             3            98.900
                         ON NODE             4            99.009
                         ON NODE             5            98.947
                         ON NODE             6            99.002
                         ON NODE             7            98.826
                         ON NODE             8            98.902
                         ON NODE             9            98.999
                         ON NODE            10            98.820
                         ON NODE            11            98.956
                         ON NODE            12            98.885
                         ON NODE            13            98.941
                         ON NODE            14            99.157
                         ON NODE            15            99.445
                         ON NODE            16            98.886
                         ON NODE            17            99.020
                         ON NODE            18            98.757
                         ON NODE            19            98.852
                         ON NODE            20            98.790
                         ON NODE            21            98.938
                         ON NODE            22            98.900
                         ON NODE            23            98.967
           AVERAGE PER PROCESSOR                          98.116
 IRC PATH                                    1          4029.688       100.0 %
 OPTIMIZATION CYCLE                          1          4029.688       100.0 %
 ENERGY GRADIENTS                         2306           262.262         6.5 %
 MPI XC ENERGY GRADIENTS                  2306           201.390         5.0 %
                         ON NODE             1           200.659
                         ON NODE             2           200.682
                         ON NODE             3           200.690
                         ON NODE             4           200.644
                         ON NODE             5           200.678
                         ON NODE             6           200.661
                         ON NODE             7           200.661
                         ON NODE             8           200.629
                         ON NODE             9           200.607
                         ON NODE            10           200.672
                         ON NODE            11           200.553
                         ON NODE            12           200.983
                         ON NODE            13           200.706
                         ON NODE            14           200.714
                         ON NODE            15           200.644
                         ON NODE            16           200.647
                         ON NODE            17           200.647
                         ON NODE            18           200.691
                         ON NODE            19           200.745
                         ON NODE            20           200.624
                         ON NODE            21           200.663
                         ON NODE            22           200.749
                         ON NODE            23           200.708
           AVERAGE PER PROCESSOR                         200.711
 MPI NEAR ERI GRADIENTS                   2306            20.578         0.5 %
                         ON NODE             1            19.941
                         ON NODE             2            19.923
                         ON NODE             3            19.924
                         ON NODE             4            19.961
                         ON NODE             5            19.964
                         ON NODE             6            19.964
                         ON NODE             7            20.004
                         ON NODE             8            20.001
                         ON NODE             9            20.021
                         ON NODE            10            20.042
                         ON NODE            11            19.991
                         ON NODE            12            20.052
                         ON NODE            13            19.980
                         ON NODE            14            20.037
                         ON NODE            15            18.938
                         ON NODE            16            19.948
                         ON NODE            17            19.952
                         ON NODE            18            19.976
                         ON NODE            19            19.997
                         ON NODE            20            19.980
                         ON NODE            21            19.973
                         ON NODE            22            20.002
                         ON NODE            23            20.004
           AVERAGE PER PROCESSOR                          19.965
 MPI FAR ERI GRADIENTS                    2306             1.978         0.0 %
                         ON NODE             1             1.720
                         ON NODE             2             2.048
                         ON NODE             3             1.976
                         ON NODE             4             2.015
                         ON NODE             5             2.002
                         ON NODE             6             2.040
                         ON NODE             7             2.030
                         ON NODE             8             2.036
                         ON NODE             9             2.041
                         ON NODE            10             2.053
                         ON NODE            11             2.031
                         ON NODE            12             1.540
                         ON NODE            13             1.285
                         ON NODE            14             1.996
                         ON NODE            15             3.026
                         ON NODE            16             2.023
                         ON NODE            17             1.993
                         ON NODE            18             2.049
                         ON NODE            19             2.030
                         ON NODE            20             1.993
                         ON NODE            21             1.994
                         ON NODE            22             1.604
                         ON NODE            23             1.619
           AVERAGE PER PROCESSOR                           1.963
 MPI CORE HAMILTONIAN GRADIENTS           2306             8.942         0.2 %
                         ON NODE             1            12.759
                         ON NODE             2            12.495
                         ON NODE             3            12.572
                         ON NODE             4            12.469
                         ON NODE             5            12.496
                         ON NODE             6            12.459
                         ON NODE             7            12.486
                         ON NODE             8            12.480
                         ON NODE             9            12.461
                         ON NODE            10            12.473
                         ON NODE            11            12.493
                         ON NODE            12            12.961
                         ON NODE            13            13.212
                         ON NODE            14            12.492
                         ON NODE            15            11.449
                         ON NODE            16            12.482
                         ON NODE            17            12.522
                         ON NODE            18            12.445
                         ON NODE            19            12.451
                         ON NODE            20            12.518
                         ON NODE            21            12.443
                         ON NODE            22            12.887
                         ON NODE            23            12.891
           AVERAGE PER PROCESSOR                          12.389
 MATRIX MULTIPLICATION                   47784             0.323         0.0 %
 START GUESS                               129           239.108         5.9 %
 NULLSPACE                                 129             0.536         0.0 %

 FINAL TIMING           DATE: SAT JAN 27 04:48:15 2024  TOTAL TIME:    4030.560
