# Supplementary material for: Constrained Structure Minimizations on Hyperspheres for Minimum Energy Path Following
Source: J Chem Inf Model. 2025 Apr 1;65(7):3488–501. doi: 10.1021/acs.jcim.4c02351 (PMC12004539; doi:10.1021/acs.jcim.4c02351)
Supplement: Supplementary file 1 — ci4c02351_si_001.zip [file ci4c02351_si_001.zip › data_availability/rxn15/outputs/IRC/irc-full.mol]

    8
 TRAJECTORY GEOMETRY    -191.690569
  C      0.162476   -0.355484    0.182770
  O     -0.197243    0.352419    1.124962
  C      1.420477   -0.164027   -0.572696
  C      1.743152   -0.987453   -1.597294
  H     -0.466302   -1.219083   -0.170889
  H      2.667252   -0.869068   -2.173370
  H      1.075841   -1.811584   -1.884531
  H      2.065730    0.667686   -0.261805
    8
 TRAJECTORY GEOMETRY    -191.690569
  C      0.162489   -0.355479    0.182743
  O     -0.197229    0.352413    1.124948
  C      1.420460   -0.164044   -0.572682
  C      1.743149   -0.987439   -1.597266
  H     -0.466244   -1.219066   -0.170858
  H      2.667174   -0.869009   -2.173432
  H      1.075784   -1.811539   -1.884449
  H      2.065707    0.667692   -0.261787
    8
 TRAJECTORY GEOMETRY    -191.690569
  C      0.162099   -0.354909    0.182209
  O     -0.196842    0.351952    1.125482
  C      1.420088   -0.163486   -0.573217
  C      1.743500   -0.987819   -1.596830
  H     -0.467224   -1.217745   -0.172222
  H      2.667990   -0.869985   -2.172379
  H      1.076387   -1.812236   -1.883699
  H      2.065254    0.668365   -0.262487
    8
 TRAJECTORY GEOMETRY    -191.690569
  C      0.162970   -0.355882    0.183345
  O     -0.197533    0.353007    1.124496
  C      1.420952   -0.164434   -0.572094
  C      1.742903   -0.986882   -1.597683
  H     -0.465202   -1.220223   -0.169504
  H      2.666532   -0.867901   -2.174382
  H      1.075297   -1.810650   -1.885267
  H      2.066341    0.667100   -0.260997
    8
 TRAJECTORY GEOMETRY    -191.690569
  C      0.162174   -0.354782    0.182243
  O     -0.196728    0.352086    1.125547
  C      1.420168   -0.163349   -0.573148
  C      1.743607   -0.987629   -1.596794
  H     -0.467195   -1.217580   -0.172211
  H      2.668152   -0.869768   -2.172254
  H      1.076501   -1.812027   -1.883741
  H      2.065344    0.668475   -0.262374
    8
 TRAJECTORY GEOMETRY    -191.690569
  C      0.163060   -0.355739    0.183377
  O     -0.197463    0.353105    1.124559
  C      1.421060   -0.164273   -0.572025
  C      1.743018   -0.986684   -1.597640
  H     -0.465111   -1.220058   -0.169530
  H      2.666669   -0.867695   -2.174302
  H      1.075404   -1.810426   -1.885279
  H      2.066467    0.667229   -0.260876
    8
 TRAJECTORY GEOMETRY    -191.690569
  C      0.162210   -0.354660    0.182276
  O     -0.196598    0.352220    1.125596
  C      1.420211   -0.163242   -0.573061
  C      1.743768   -0.987399   -1.596758
  H     -0.467200   -1.217442   -0.172144
  H      2.668354   -0.869423   -2.172141
  H      1.076753   -1.811824   -1.883829
  H      2.065330    0.668583   -0.262177
    8
 TRAJECTORY GEOMETRY    -191.690569
  C      0.163130   -0.355655    0.183404
  O     -0.197436    0.353155    1.124593
  C      1.421140   -0.164137   -0.571961
  C      1.743139   -0.986516   -1.597596
  H     -0.465098   -1.219899   -0.169607
  H      2.666781   -0.867471   -2.174301
  H      1.075507   -1.810227   -1.885332
  H      2.066539    0.667368   -0.260768
    8
 TRAJECTORY GEOMETRY    -191.690568
  C      0.163954   -0.356677    0.184521
  O     -0.198173    0.354154    1.123584
  C      1.421959   -0.165153   -0.570866
  C      1.742521   -0.985626   -1.598472
  H     -0.463026   -1.222497   -0.166833
  H      2.665301   -0.865441   -2.176278
  H      1.074435   -1.808718   -1.886870
  H      2.067597    0.666013   -0.259303
    8
 TRAJECTORY GEOMETRY    -191.690569
  C      0.162418   -0.354404    0.182334
  O     -0.196591    0.352301    1.125694
  C      1.420497   -0.162877   -0.572930
  C      1.743970   -0.987032   -1.596667
  H     -0.466923   -1.217155   -0.172318
  H      2.668537   -0.869123   -2.172078
  H      1.076867   -1.811381   -1.883753
  H      2.065631    0.668912   -0.261983
    8
 TRAJECTORY GEOMETRY    -191.690567
  C      0.160774   -0.352254    0.180129
  O     -0.195052    0.350372    1.127752
  C      1.418900   -0.160791   -0.575087
  C      1.745315   -0.988640   -1.594915
  H     -0.470978   -1.211920   -0.177717
  H      2.671670   -0.873022   -2.167917
  H      1.079229   -1.814276   -1.880644
  H      2.063552    0.671639   -0.264820
    8
 TRAJECTORY GEOMETRY    -191.690562
  C      0.159156   -0.350104    0.177905
  O     -0.193499    0.348388    1.129744
  C      1.417328   -0.158685   -0.577236
  C      1.746567   -0.990272   -1.593093
  H     -0.474979   -1.206667   -0.183150
  H      2.674652   -0.876901   -2.163731
  H      1.081435   -1.817159   -1.877437
  H      2.061458    0.674398   -0.267682
    8
 TRAJECTORY GEOMETRY    -191.690555
  C      0.157460   -0.347993    0.175698
  O     -0.191874    0.346440    1.131718
  C      1.415662   -0.156645   -0.579394
  C      1.747870   -0.991877   -1.591288
  H     -0.479088   -1.201448   -0.188425
  H      2.677750   -0.880649   -2.159417
  H      1.083803   -1.820047   -1.874361
  H      2.059287    0.677081   -0.270467
    8
 TRAJECTORY GEOMETRY    -191.690545
  C      0.155931   -0.345810    0.173469
  O     -0.190374    0.344362    1.133646
  C      1.414187   -0.154473   -0.581550
  C      1.748997   -0.993516   -1.589397
  H     -0.482981   -1.196127   -0.193904
  H      2.680525   -0.884807   -2.155302
  H      1.085698   -1.822886   -1.870808
  H      2.057360    0.679889   -0.273438
    8
 TRAJECTORY GEOMETRY    -191.690532
  C      0.154226   -0.343675    0.171295
  O     -0.188775    0.342372    1.135596
  C      1.412550   -0.152443   -0.583726
  C      1.750297   -0.995113   -1.587584
  H     -0.487125   -1.190812   -0.199117
  H      2.683594   -0.888537   -2.150990
  H      1.088072   -1.825778   -1.867684
  H      2.055229    0.682550   -0.276321
    8
 TRAJECTORY GEOMETRY    -191.690517
  C      0.152611   -0.341536    0.169072
  O     -0.187162    0.340321    1.137473
  C      1.410962   -0.150342   -0.585880
  C      1.751457   -0.996709   -1.585668
  H     -0.491129   -1.185498   -0.204408
  H      2.686471   -0.892434   -2.146658
  H      1.090140   -1.828586   -1.864294
  H      2.053179    0.685273   -0.279185
    8
 TRAJECTORY GEOMETRY    -191.690499
  C      0.151048   -0.339364    0.166850
  O     -0.185592    0.338214    1.139324
  C      1.409448   -0.148192   -0.588030
  C      1.752553   -0.998315   -1.583718
  H     -0.495042   -1.180151   -0.209749
  H      2.689227   -0.896442   -2.142406
  H      1.092042   -1.831379   -1.860719
  H      2.051234    0.688054   -0.282140
    8
 TRAJECTORY GEOMETRY    -191.690478
  C      0.149434   -0.337191    0.164656
  O     -0.183992    0.336131    1.141180
  C      1.407893   -0.146097   -0.590203
  C      1.753700   -0.999911   -1.581789
  H     -0.499050   -1.174747   -0.214950
  H      2.692009   -0.900341   -2.138073
  H      1.094072   -1.834175   -1.857272
  H      2.049227    0.690753   -0.285098
    8
 TRAJECTORY GEOMETRY    -191.690455
  C      0.147812   -0.335035    0.162455
  O     -0.182351    0.334035    1.142992
  C      1.406332   -0.143999   -0.592358
  C      1.754817   -1.001484   -1.579827
  H     -0.503106   -1.169368   -0.220152
  H      2.694790   -0.904226   -2.133711
  H      1.096035   -1.836948   -1.853728
  H      2.047193    0.693494   -0.288014
    8
 TRAJECTORY GEOMETRY    -191.690429
  C      0.146163   -0.332885    0.160267
  O     -0.180655    0.331949    1.144768
  C      1.404685   -0.141987   -0.594492
  C      1.755951   -1.003004   -1.577855
  H     -0.507239   -1.163858   -0.225300
  H      2.697667   -0.907818   -2.129171
  H      1.098309   -1.839812   -1.850306
  H      2.045074    0.696159   -0.290985
    8
 TRAJECTORY GEOMETRY    -191.690400
  C      0.144538   -0.330689    0.158120
  O     -0.179058    0.329823    1.146581
  C      1.403161   -0.139894   -0.596703
  C      1.757089   -1.004591   -1.575891
  H     -0.511286   -1.158391   -0.230405
  H      2.700414   -0.911667   -2.124836
  H      1.100228   -1.842537   -1.846810
  H      2.043116    0.698889   -0.293962
    8
 TRAJECTORY GEOMETRY    -191.690369
  C      0.142950   -0.328533    0.155916
  O     -0.177356    0.327661    1.148267
  C      1.401577   -0.137797   -0.598833
  C      1.758114   -1.006100   -1.573808
  H     -0.515294   -1.152923   -0.235513
  H      2.703087   -0.915451   -2.120327
  H      1.102167   -1.845248   -1.843187
  H      2.041114    0.701596   -0.296916
    8
 TRAJECTORY GEOMETRY    -191.690335
  C      0.141339   -0.326364    0.153736
  O     -0.175701    0.325506    1.150002
  C      1.400039   -0.135699   -0.601000
  C      1.759186   -1.007644   -1.571782
  H     -0.519327   -1.147421   -0.240589
  H      2.705746   -0.919205   -2.115819
  H      1.104058   -1.847951   -1.839526
  H      2.039112    0.704319   -0.299885
    8
 TRAJECTORY GEOMETRY    -191.690299
  C      0.139743   -0.324188    0.151558
  O     -0.174021    0.323331    1.151689
  C      1.398490   -0.133610   -0.603155
  C      1.760212   -1.009162   -1.569710
  H     -0.523357   -1.141879   -0.245653
  H      2.708427   -0.922918   -2.111292
  H      1.105952   -1.850661   -1.835838
  H      2.037141    0.707046   -0.302881
    8
 TRAJECTORY GEOMETRY    -191.690260
  C      0.138144   -0.321983    0.149405
  O     -0.172330    0.321128    1.153339
  C      1.396935   -0.131542   -0.605310
  C      1.761239   -1.010656   -1.567611
  H     -0.527426   -1.136268   -0.250638
  H      2.710998   -0.926632   -2.106807
  H      1.107893   -1.853369   -1.832130
  H      2.035190    0.709730   -0.305950
    8
 TRAJECTORY GEOMETRY    -191.690218
  C      0.136549   -0.319843    0.147191
  O     -0.170583    0.318926    1.154944
  C      1.395380   -0.129431   -0.607421
  C      1.762215   -1.012139   -1.565470
  H     -0.531469   -1.130740   -0.255642
  H      2.713465   -0.930291   -2.102136
  H      1.109667   -1.855988   -1.828303
  H      2.033168    0.712450   -0.308904
    8
 TRAJECTORY GEOMETRY    -191.690174
  C      0.134963   -0.317644    0.145045
  O     -0.168890    0.316693    1.156552
  C      1.393872   -0.127328   -0.609593
  C      1.763181   -1.013632   -1.563328
  H     -0.535439   -1.125143   -0.260597
  H      2.716100   -0.934051   -2.097623
  H      1.111394   -1.858602   -1.824477
  H      2.031231    0.715208   -0.311895
    8
 TRAJECTORY GEOMETRY    -191.690127
  C      0.133377   -0.315444    0.142894
  O     -0.167162    0.314449    1.158120
  C      1.392335   -0.125249   -0.611743
  C      1.764140   -1.015095   -1.561156
  H     -0.539478   -1.119504   -0.265505
  H      2.718604   -0.937715   -2.093030
  H      1.113191   -1.861224   -1.820644
  H      2.029298    0.717912   -0.314950
    8
 TRAJECTORY GEOMETRY    -191.690078
  C      0.131756   -0.313246    0.140770
  O     -0.165407    0.312208    1.159667
  C      1.390782   -0.123192   -0.613901
  C      1.765120   -1.016542   -1.558988
  H     -0.543576   -1.113826   -0.270328
  H      2.721123   -0.941359   -2.088372
  H      1.115038   -1.863818   -1.816848
  H      2.027306    0.720580   -0.317958
    8
 TRAJECTORY GEOMETRY    -191.690026
  C      0.130161   -0.311060    0.138615
  O     -0.163657    0.309955    1.161204
  C      1.389255   -0.121107   -0.616044
  C      1.766064   -1.017999   -1.556799
  H     -0.547624   -1.108159   -0.275164
  H      2.723538   -0.944931   -2.083679
  H      1.116760   -1.866395   -1.812937
  H      2.025340    0.723280   -0.320986
    8
 TRAJECTORY GEOMETRY    -191.689972
  C      0.128577   -0.308874    0.136444
  O     -0.161888    0.307689    1.162712
  C      1.387719   -0.119020   -0.618172
  C      1.766982   -1.019448   -1.554579
  H     -0.551646   -1.102500   -0.279965
  H      2.725930   -0.948437   -2.078960
  H      1.118446   -1.868950   -1.808997
  H      2.023400    0.725976   -0.324024
    8
 TRAJECTORY GEOMETRY    -191.689915
  C      0.126996   -0.306657    0.134349
  O     -0.160113    0.305390    1.164163
  C      1.386198   -0.116974   -0.620325
  C      1.767867   -1.020844   -1.552326
  H     -0.555742   -1.096697   -0.284744
  H      2.728419   -0.952048   -2.074308
  H      1.120223   -1.871554   -1.805019
  H      2.021469    0.728703   -0.327142
    8
 TRAJECTORY GEOMETRY    -191.689856
  C      0.125410   -0.304455    0.132233
  O     -0.158328    0.303090    1.165608
  C      1.384678   -0.114907   -0.622467
  C      1.768755   -1.022254   -1.550071
  H     -0.559812   -1.090920   -0.289488
  H      2.730782   -0.955575   -2.069562
  H      1.121923   -1.874097   -1.801005
  H      2.019529    0.731404   -0.330240
    8
 TRAJECTORY GEOMETRY    -191.689795
  C      0.123833   -0.302255    0.130104
  O     -0.156515    0.300777    1.167013
  C      1.383150   -0.112848   -0.624595
  C      1.769608   -1.023642   -1.547771
  H     -0.563864   -1.085149   -0.294175
  H      2.733108   -0.959065   -2.064827
  H      1.123589   -1.876614   -1.796957
  H      2.017591    0.734106   -0.333315
    8
 TRAJECTORY GEOMETRY    -191.689731
  C      0.122259   -0.300035    0.128001
  O     -0.154698    0.298443    1.168385
  C      1.381627   -0.110805   -0.626728
  C      1.770448   -1.025013   -1.545454
  H     -0.567913   -1.079310   -0.298831
  H      2.735386   -0.962505   -2.060052
  H      1.125296   -1.879152   -1.792900
  H      2.015667    0.736793   -0.336437
    8
 TRAJECTORY GEOMETRY    -191.689664
  C      0.120672   -0.297848    0.125900
  O     -0.152887    0.296123    1.169776
  C      1.380121   -0.108733   -0.628871
  C      1.771310   -1.026401   -1.543164
  H     -0.572050   -1.073505   -0.303467
  H      2.737747   -0.966021   -2.055233
  H      1.126842   -1.881572   -1.788768
  H      2.013724    0.739490   -0.339528
    8
 TRAJECTORY GEOMETRY    -191.689595
  C      0.119098   -0.295619    0.123809
  O     -0.151071    0.293778    1.171134
  C      1.378608   -0.106699   -0.631012
  C      1.772148   -1.027770   -1.540840
  H     -0.576128   -1.067604   -0.308053
  H      2.739991   -0.969373   -2.050438
  H      1.128501   -1.884078   -1.784645
  H      2.011820    0.742167   -0.342703
    8
 TRAJECTORY GEOMETRY    -191.689524
  C      0.117517   -0.293377    0.121728
  O     -0.149245    0.291420    1.172468
  C      1.377103   -0.104699   -0.633131
  C      1.772989   -1.029122   -1.538506
  H     -0.580285   -1.061577   -0.312640
  H      2.742095   -0.972604   -2.045742
  H      1.130238   -1.886632   -1.780420
  H      2.009870    0.744857   -0.345971
    8
 TRAJECTORY GEOMETRY    -191.689451
  C      0.115933   -0.291176    0.119633
  O     -0.147364    0.289048    1.173730
  C      1.375599   -0.102671   -0.635234
  C      1.773763   -1.030438   -1.536108
  H     -0.584398   -1.055665   -0.317182
  H      2.744314   -0.975932   -2.040994
  H      1.131811   -1.889081   -1.776149
  H      2.007900    0.747602   -0.349071
    8
 TRAJECTORY GEOMETRY    -191.689375
  C      0.114374   -0.288978    0.117553
  O     -0.145486    0.286662    1.174971
  C      1.374094   -0.100615   -0.637349
  C      1.774510   -1.031756   -1.533701
  H     -0.588463   -1.049773   -0.321665
  H      2.746510   -0.979263   -2.036001
  H      1.133338   -1.891466   -1.771917
  H      2.006001    0.750270   -0.352196
    8
 TRAJECTORY GEOMETRY    -191.689296
  C      0.112780   -0.286755    0.115493
  O     -0.143615    0.284288    1.176236
  C      1.372586   -0.098626   -0.639476
  C      1.775316   -1.033063   -1.531320
  H     -0.592649   -1.043724   -0.326116
  H      2.748676   -0.982521   -2.031171
  H      1.134964   -1.893909   -1.767663
  H      2.004029    0.752963   -0.355388
    8
 TRAJECTORY GEOMETRY    -191.689216
  C      0.111203   -0.284511    0.113445
  O     -0.141748    0.281885    1.177469
  C      1.371089   -0.096623   -0.641609
  C      1.776094   -1.034370   -1.528906
  H     -0.596772   -1.037700   -0.330494
  H      2.750800   -0.985751   -2.026356
  H      1.136547   -1.896307   -1.763403
  H      2.002143    0.755624   -0.358630
    8
 TRAJECTORY GEOMETRY    -191.689133
  C      0.109643   -0.282283    0.111394
  O     -0.139857    0.279473    1.178660
  C      1.369589   -0.094629   -0.643715
  C      1.776832   -1.035653   -1.526466
  H     -0.600930   -1.031610   -0.334883
  H      2.752918   -0.988916   -2.021505
  H      1.138115   -1.898717   -1.759046
  H      2.000238    0.758309   -0.361891
    8
 TRAJECTORY GEOMETRY    -191.689047
  C      0.108075   -0.280048    0.109362
  O     -0.137957    0.277050    1.179827
  C      1.368100   -0.092639   -0.645827
  C      1.777562   -1.036929   -1.524017
  H     -0.605061   -1.025504   -0.339269
  H      2.754940   -0.992014   -2.016558
  H      1.139686   -1.901141   -1.754699
  H      1.998304    0.760989   -0.365130
    8
 TRAJECTORY GEOMETRY    -191.688960
  C      0.106513   -0.277804    0.107338
  O     -0.136048    0.274616    1.180970
  C      1.366601   -0.090665   -0.647941
  C      1.778284   -1.038185   -1.521543
  H     -0.609206   -1.019375   -0.343574
  H      2.756942   -0.995121   -2.011632
  H      1.141260   -1.903526   -1.750352
  H      1.996413    0.763640   -0.368405
    8
 TRAJECTORY GEOMETRY    -191.688870
  C      0.104938   -0.275579    0.105302
  O     -0.134119    0.272182    1.182091
  C      1.365117   -0.088693   -0.650033
  C      1.778996   -1.039434   -1.519064
  H     -0.613413   -1.013199   -0.347852
  H      2.758935   -0.998162   -2.006744
  H      1.142753   -1.905870   -1.745857
  H      1.994449    0.766319   -0.371665
    8
 TRAJECTORY GEOMETRY    -191.688778
  C      0.103359   -0.273335    0.103296
  O     -0.132191    0.269729    1.183188
  C      1.363640   -0.086736   -0.652136
  C      1.779705   -1.040667   -1.516568
  H     -0.617614   -1.006989   -0.352081
  H      2.760887   -1.001218   -2.001894
  H      1.144291   -1.908225   -1.741376
  H      1.992510    0.769005   -0.374958
    8
 TRAJECTORY GEOMETRY    -191.688684
  C      0.101792   -0.271087    0.101291
  O     -0.130252    0.267268    1.184260
  C      1.362160   -0.084789   -0.654230
  C      1.780389   -1.041891   -1.514055
  H     -0.621801   -1.000738   -0.356299
  H      2.762831   -1.004156   -1.997003
  H      1.145835   -1.910583   -1.736872
  H      1.990575    0.771685   -0.378274
    8
 TRAJECTORY GEOMETRY    -191.688587
  C      0.100224   -0.268842    0.099301
  O     -0.128315    0.264802    1.185324
  C      1.360681   -0.082843   -0.656339
  C      1.781081   -1.043107   -1.511537
  H     -0.626017   -0.994468   -0.360450
  H      2.764758   -1.007123   -1.992061
  H      1.147331   -1.912898   -1.732374
  H      1.988666    0.774325   -0.381609
    8
 TRAJECTORY GEOMETRY    -191.688489
  C      0.098658   -0.266597    0.097315
  O     -0.126363    0.262328    1.186355
  C      1.359207   -0.080914   -0.658434
  C      1.781748   -1.044310   -1.509000
  H     -0.630244   -0.988134   -0.364591
  H      2.766683   -1.009996   -1.987140
  H      1.148834   -1.915215   -1.727812
  H      1.986742    0.777020   -0.384954
    8
 TRAJECTORY GEOMETRY    -191.688388
  C      0.097089   -0.264323    0.095350
  O     -0.124409    0.259834    1.187358
  C      1.357745   -0.079018   -0.660517
  C      1.782417   -1.045486   -1.506444
  H     -0.634511   -0.981726   -0.368691
  H      2.768471   -1.012867   -1.982372
  H      1.150404   -1.917554   -1.723175
  H      1.984769    0.779690   -0.388411
    8
 TRAJECTORY GEOMETRY    -191.688285
  C      0.095516   -0.262055    0.093386
  O     -0.122444    0.257337    1.188345
  C      1.356276   -0.077113   -0.662596
  C      1.783082   -1.046671   -1.503885
  H     -0.638772   -0.975312   -0.372735
  H      2.770272   -1.015642   -1.977528
  H      1.151911   -1.919860   -1.718535
  H      1.982842    0.782357   -0.391827
    8
 TRAJECTORY GEOMETRY    -191.688179
  C      0.093949   -0.259774    0.091443
  O     -0.120475    0.254827    1.189304
  C      1.354816   -0.075236   -0.664680
  C      1.783731   -1.047828   -1.501304
  H     -0.643053   -0.968831   -0.376750
  H      2.772027   -1.018388   -1.972711
  H      1.153466   -1.922188   -1.713873
  H      1.980893    0.785006   -0.395298
    8
 TRAJECTORY GEOMETRY    -191.688072
  C      0.092389   -0.257490    0.089507
  O     -0.118493    0.252305    1.190230
  C      1.353354   -0.073377   -0.666754
  C      1.784357   -1.048965   -1.498700
  H     -0.647342   -0.962299   -0.380719
  H      2.773747   -1.021072   -1.967898
  H      1.155054   -1.924507   -1.709179
  H      1.978948    0.787655   -0.398789
    8
 TRAJECTORY GEOMETRY    -191.687963
  C      0.090830   -0.255188    0.087580
  O     -0.116512    0.249772    1.191141
  C      1.351904   -0.071541   -0.668833
  C      1.784976   -1.050093   -1.496083
  H     -0.651619   -0.955726   -0.384634
  H      2.775409   -1.023659   -1.963088
  H      1.156679   -1.926831   -1.704466
  H      1.976979    0.790280   -0.402309
    8
 TRAJECTORY GEOMETRY    -191.687851
  C      0.089267   -0.252931    0.085664
  O     -0.114533    0.247257    1.192068
  C      1.350440   -0.069657   -0.670897
  C      1.785611   -1.051255   -1.493523
  H     -0.655940   -0.949116   -0.388655
  H      2.777272   -1.026259   -1.958096
  H      1.158130   -1.929130   -1.699684
  H      1.975083    0.792969   -0.405850
    8
 TRAJECTORY GEOMETRY    -191.687737
  C      0.087700   -0.250637    0.083757
  O     -0.112549    0.244720    1.192959
  C      1.349000   -0.067827   -0.672968
  C      1.786230   -1.052381   -1.490913
  H     -0.660274   -0.942448   -0.392547
  H      2.778975   -1.028789   -1.953304
  H      1.159680   -1.931427   -1.694871
  H      1.973116    0.795645   -0.409417
    8
 TRAJECTORY GEOMETRY    -191.687622
  C      0.086142   -0.248326    0.081871
  O     -0.110560    0.242171    1.193820
  C      1.347553   -0.066021   -0.675031
  C      1.786843   -1.053492   -1.488286
  H     -0.664629   -0.935695   -0.396406
  H      2.780603   -1.031227   -1.948547
  H      1.161285   -1.933749   -1.690045
  H      1.971172    0.798281   -0.413051
    8
 TRAJECTORY GEOMETRY    -191.687504
  C      0.084579   -0.246014    0.079994
  O     -0.108568    0.239616    1.194666
  C      1.346118   -0.064226   -0.677090
  C      1.787452   -1.054599   -1.485656
  H     -0.669005   -0.928876   -0.400230
  H      2.782199   -1.033596   -1.943817
  H      1.162884   -1.936060   -1.685162
  H      1.969202    0.800943   -0.416709
    8
 TRAJECTORY GEOMETRY    -191.687384
  C      0.083036   -0.243701    0.078126
  O     -0.106577    0.237048    1.195488
  C      1.344691   -0.062434   -0.679143
  C      1.788034   -1.055693   -1.483008
  H     -0.673366   -0.922035   -0.404058
  H      2.783794   -1.035937   -1.939089
  H      1.164451   -1.938369   -1.680214
  H      1.967258    0.803623   -0.420442
    8
 TRAJECTORY GEOMETRY    -191.687263
  C      0.081496   -0.241386    0.076270
  O     -0.104590    0.234483    1.196306
  C      1.343254   -0.060673   -0.681199
  C      1.788635   -1.056777   -1.480366
  H     -0.677806   -0.915045   -0.407826
  H      2.785324   -1.038194   -1.934360
  H      1.166090   -1.940670   -1.675259
  H      1.965317    0.806261   -0.424222
    8
 TRAJECTORY GEOMETRY    -191.687139
  C      0.079894   -0.239017    0.074445
  O     -0.102590    0.231898    1.197096
  C      1.341860   -0.058962   -0.683234
  C      1.789244   -1.057830   -1.477741
  H     -0.682214   -0.908109   -0.411533
  H      2.786878   -1.040548   -1.929794
  H      1.167767   -1.943030   -1.670151
  H      1.963219    0.808994   -0.428028
    8
 TRAJECTORY GEOMETRY    -191.687013
  C      0.078334   -0.236671    0.072630
  O     -0.100601    0.229312    1.197874
  C      1.340446   -0.057242   -0.685285
  C      1.789844   -1.058894   -1.475086
  H     -0.686690   -0.901017   -0.415214
  H      2.788373   -1.042722   -1.925216
  H      1.169433   -1.945352   -1.665120
  H      1.961239    0.811649   -0.431890
    8
 TRAJECTORY GEOMETRY    -191.686885
  C      0.076771   -0.234307    0.070823
  O     -0.098604    0.226716    1.198627
  C      1.339037   -0.055550   -0.687320
  C      1.790434   -1.059941   -1.472420
  H     -0.691157   -0.893881   -0.418855
  H      2.789814   -1.044825   -1.920690
  H      1.171137   -1.947681   -1.660027
  H      1.959228    0.814308   -0.435798
    8
 TRAJECTORY GEOMETRY    -191.686756
  C      0.075212   -0.231938    0.069033
  O     -0.096612    0.224115    1.199369
  C      1.337640   -0.053875   -0.689349
  C      1.791023   -1.060984   -1.469762
  H     -0.695666   -0.886643   -0.422483
  H      2.791241   -1.046860   -1.916195
  H      1.172859   -1.950028   -1.654863
  H      1.957204    0.816989   -0.439767
    8
 TRAJECTORY GEOMETRY    -191.686624
  C      0.073676   -0.229547    0.067270
  O     -0.094628    0.221504    1.200089
  C      1.336231   -0.052244   -0.691374
  C      1.791603   -1.062000   -1.467094
  H     -0.700173   -0.879286   -0.426105
  H      2.792669   -1.048842   -1.911757
  H      1.174659   -1.952409   -1.649671
  H      1.955176    0.819658   -0.443842
    8
 TRAJECTORY GEOMETRY    -191.686491
  C      0.072124   -0.227144    0.065523
  O     -0.092648    0.218883    1.200793
  C      1.334841   -0.050624   -0.693398
  C      1.792193   -1.063018   -1.464424
  H     -0.704712   -0.871881   -0.429653
  H      2.794007   -1.050747   -1.907397
  H      1.176471   -1.954785   -1.644438
  H      1.953137    0.822322   -0.447953
    8
 TRAJECTORY GEOMETRY    -191.686356
  C      0.070562   -0.224739    0.063779
  O     -0.090672    0.216263    1.201502
  C      1.333473   -0.049025   -0.695414
  C      1.792787   -1.064034   -1.461772
  H     -0.709279   -0.864397   -0.433197
  H      2.795364   -1.052599   -1.903088
  H      1.178281   -1.957167   -1.639092
  H      1.951049    0.825039   -0.452121
    8
 TRAJECTORY GEOMETRY    -191.686218
  C      0.069015   -0.222312    0.062082
  O     -0.088717    0.213632    1.202198
  C      1.332103   -0.047441   -0.697452
  C      1.793390   -1.065051   -1.459118
  H     -0.713866   -0.856793   -0.436690
  H      2.796680   -1.054377   -1.898798
  H      1.180151   -1.959569   -1.633787
  H      1.949006    0.827707   -0.456364
    8
 TRAJECTORY GEOMETRY    -191.686079
  C      0.067465   -0.219880    0.060383
  O     -0.086759    0.210997    1.202873
  C      1.330746   -0.045891   -0.699462
  C      1.793984   -1.066046   -1.456464
  H     -0.718485   -0.849106   -0.440147
  H      2.797954   -1.056099   -1.894592
  H      1.182050   -1.961986   -1.628359
  H      1.946919    0.830412   -0.460698
    8
 TRAJECTORY GEOMETRY    -191.685939
  C      0.065927   -0.217423    0.058717
  O     -0.084809    0.208349    1.203525
  C      1.329392   -0.044375   -0.701469
  C      1.794580   -1.067036   -1.453798
  H     -0.723104   -0.841304   -0.443605
  H      2.799155   -1.057689   -1.890550
  H      1.184018   -1.964430   -1.622902
  H      1.944806    0.833103   -0.465090
    8
 TRAJECTORY GEOMETRY    -191.685796
  C      0.064392   -0.214960    0.057057
  O     -0.082868    0.205700    1.204175
  C      1.328046   -0.042880   -0.703468
  C      1.795177   -1.068018   -1.451143
  H     -0.727745   -0.833405   -0.447023
  H      2.800372   -1.059232   -1.886552
  H      1.186005   -1.966878   -1.617368
  H      1.942689    0.835815   -0.469568
    8
 TRAJECTORY GEOMETRY    -191.685651
  C      0.062851   -0.212486    0.055412
  O     -0.080930    0.203043    1.204811
  C      1.326708   -0.041396   -0.705468
  C      1.795776   -1.068995   -1.448488
  H     -0.732391   -0.825492   -0.450363
  H      2.801570   -1.060746   -1.882549
  H      1.187986   -1.969314   -1.611815
  H      1.940576    0.838519   -0.474084
    8
 TRAJECTORY GEOMETRY    -191.685505
  C      0.061326   -0.209988    0.053804
  O     -0.079015    0.200378    1.205432
  C      1.325383   -0.039960   -0.707459
  C      1.796378   -1.069959   -1.445838
  H     -0.737077   -0.817393   -0.453704
  H      2.802696   -1.062142   -1.878714
  H      1.190074   -1.971806   -1.606176
  H      1.938421    0.841233   -0.478743
    8
 TRAJECTORY GEOMETRY    -191.685357
  C      0.059784   -0.207475    0.052217
  O     -0.077106    0.197715    1.206050
  C      1.324066   -0.038562   -0.709445
  C      1.797006   -1.070919   -1.443203
  H     -0.741803   -0.809163   -0.457002
  H      2.803781   -1.063464   -1.874999
  H      1.192210   -1.974298   -1.600497
  H      1.936214    0.843953   -0.483447
    8
 TRAJECTORY GEOMETRY    -191.685208
  C      0.058258   -0.204954    0.050637
  O     -0.075206    0.195040    1.206654
  C      1.322758   -0.037168   -0.711431
  C      1.797619   -1.071875   -1.440560
  H     -0.746503   -0.800916   -0.460249
  H      2.804857   -1.064754   -1.871307
  H      1.194326   -1.976782   -1.594759
  H      1.934032    0.846672   -0.488222
    8
 TRAJECTORY GEOMETRY    -191.685057
  C      0.056745   -0.202418    0.049090
  O     -0.073324    0.192361    1.207240
  C      1.321461   -0.035816   -0.713401
  C      1.798236   -1.072815   -1.437929
  H     -0.751244   -0.792490   -0.463483
  H      2.805885   -1.065955   -1.867740
  H      1.196523   -1.979301   -1.588928
  H      1.931808    0.849409   -0.493135
    8
 TRAJECTORY GEOMETRY    -191.684904
  C      0.055234   -0.199869    0.047566
  O     -0.071463    0.189680    1.207827
  C      1.320183   -0.034492   -0.715373
  C      1.798867   -1.073757   -1.435310
  H     -0.756001   -0.783932   -0.466684
  H      2.806866   -1.067080   -1.864317
  H      1.198758   -1.981835   -1.583022
  H      1.929546    0.852164   -0.498120
    8
 TRAJECTORY GEOMETRY    -191.684749
  C      0.053744   -0.197275    0.046073
  O     -0.069622    0.186983    1.208389
  C      1.318907   -0.033215   -0.717324
  C      1.799494   -1.074685   -1.432691
  H     -0.760714   -0.775295   -0.469847
  H      2.807722   -1.068062   -1.861025
  H      1.201133   -1.984436   -1.577079
  H      1.927285    0.854875   -0.503282
    8
 TRAJECTORY GEOMETRY    -191.684593
  C      0.052252   -0.194693    0.044590
  O     -0.067797    0.184293    1.208964
  C      1.317649   -0.031953   -0.719281
  C      1.800130   -1.075615   -1.430092
  H     -0.765490   -0.766534   -0.472995
  H      2.808693   -1.069047   -1.857825
  H      1.203463   -1.987010   -1.571031
  H      1.924993    0.857666   -0.508485
    8
 TRAJECTORY GEOMETRY    -191.684436
  C      0.050772   -0.192085    0.043131
  O     -0.065987    0.181593    1.209520
  C      1.316399   -0.030723   -0.721224
  C      1.800771   -1.076532   -1.427492
  H     -0.770235   -0.757681   -0.476091
  H      2.809516   -1.069930   -1.854728
  H      1.205857   -1.989641   -1.564951
  H      1.922676    0.860414   -0.513806
    8
 TRAJECTORY GEOMETRY    -191.684277
  C      0.049289   -0.189465    0.041715
  O     -0.064202    0.178889    1.210065
  C      1.315175   -0.029531   -0.723168
  C      1.801414   -1.077444   -1.424912
  H     -0.775017   -0.748677   -0.479141
  H      2.810419   -1.070806   -1.851816
  H      1.208348   -1.992197   -1.558758
  H      1.920313    0.863224   -0.519230
    8
 TRAJECTORY GEOMETRY    -191.684116
  C      0.047838   -0.186825    0.040324
  O     -0.062438    0.176178    1.210594
  C      1.313948   -0.028372   -0.725100
  C      1.802069   -1.078341   -1.422337
  H     -0.779784   -0.739547   -0.482146
  H      2.811127   -1.071583   -1.848935
  H      1.210879   -1.994830   -1.552541
  H      1.917940    0.865965   -0.524799
    8
 TRAJECTORY GEOMETRY    -191.683955
  C      0.046378   -0.184165    0.038947
  O     -0.060694    0.173466    1.211126
  C      1.312747   -0.027240   -0.727019
  C      1.802730   -1.079246   -1.419777
  H     -0.784526   -0.730342   -0.485139
  H      2.811841   -1.072263   -1.846278
  H      1.213465   -1.997484   -1.546237
  H      1.915523    0.868768   -0.530454
    8
 TRAJECTORY GEOMETRY    -191.683792
  C      0.044938   -0.181491    0.037593
  O     -0.058970    0.170749    1.211651
  C      1.311549   -0.026136   -0.728942
  C      1.803397   -1.080143   -1.417226
  H     -0.789270   -0.721040   -0.488063
  H      2.812525   -1.072881   -1.843671
  H      1.216069   -2.000118   -1.539862
  H      1.913088    0.871531   -0.536176
    8
 TRAJECTORY GEOMETRY    -191.683628
  C      0.043499   -0.178816    0.036272
  O     -0.057271    0.168034    1.212168
  C      1.310375   -0.025060   -0.730852
  C      1.804081   -1.081037   -1.414699
  H     -0.794053   -0.711565   -0.490952
  H      2.813179   -1.073466   -1.841215
  H      1.218707   -2.002745   -1.533396
  H      1.910590    0.874343   -0.542028
    8
 TRAJECTORY GEOMETRY    -191.683462
  C      0.042087   -0.176116    0.034979
  O     -0.055600    0.165314    1.212677
  C      1.309207   -0.024030   -0.732755
  C      1.804766   -1.081914   -1.412180
  H     -0.798790   -0.701969   -0.493818
  H      2.813779   -1.073990   -1.838914
  H      1.221413   -2.005421   -1.526866
  H      1.908065    0.877144   -0.548010
    8
 TRAJECTORY GEOMETRY    -191.683296
  C      0.040690   -0.173397    0.033724
  O     -0.053954    0.162589    1.213168
  C      1.308055   -0.023033   -0.734647
  C      1.805448   -1.082785   -1.409670
  H     -0.803527   -0.692263   -0.496624
  H      2.814343   -1.074435   -1.836758
  H      1.224221   -2.008091   -1.520289
  H      1.905529    0.879937   -0.554135
    8
 TRAJECTORY GEOMETRY    -191.683128
  C      0.039306   -0.170668    0.032487
  O     -0.052336    0.159865    1.213664
  C      1.306918   -0.022066   -0.736533
  C      1.806140   -1.083655   -1.407179
  H     -0.808249   -0.682439   -0.499404
  H      2.814899   -1.074826   -1.834754
  H      1.227059   -2.010757   -1.513621
  H      1.902947    0.882750   -0.560361
    8
 TRAJECTORY GEOMETRY    -191.682960
  C      0.037936   -0.167925    0.031284
  O     -0.050743    0.157137    1.214144
  C      1.305793   -0.021123   -0.738405
  C      1.806853   -1.084521   -1.404710
  H     -0.812944   -0.672502   -0.502116
  H      2.815289   -1.075162   -1.832824
  H      1.229938   -2.013432   -1.506885
  H      1.900312    0.885534   -0.566718
    8
 TRAJECTORY GEOMETRY    -191.682791
  C      0.036583   -0.165170    0.030107
  O     -0.049177    0.154409    1.214621
  C      1.304687   -0.020221   -0.740276
  C      1.807561   -1.085371   -1.402247
  H     -0.817621   -0.662444   -0.504800
  H      2.815713   -1.075447   -1.831068
  H      1.232860   -2.016133   -1.500084
  H      1.897645    0.888338   -0.573174
    8
 TRAJECTORY GEOMETRY    -191.682621
  C      0.035252   -0.162403    0.028953
  O     -0.047640    0.151682    1.215096
  C      1.303591   -0.019346   -0.742132
  C      1.808275   -1.086226   -1.399812
  H     -0.822263   -0.652265   -0.507457
  H      2.816086   -1.075651   -1.829406
  H      1.235865   -2.018813   -1.493197
  H      1.894930    0.891139   -0.579749
    8
 TRAJECTORY GEOMETRY    -191.682450
  C      0.033948   -0.159622    0.027827
  O     -0.046134    0.148953    1.215563
  C      1.302498   -0.018506   -0.743983
  C      1.808996   -1.087068   -1.397385
  H     -0.826883   -0.641970   -0.510059
  H      2.816428   -1.075812   -1.827873
  H      1.238909   -2.021502   -1.486281
  H      1.892190    0.893917   -0.586449
    8
 TRAJECTORY GEOMETRY    -191.682279
  C      0.032641   -0.156832    0.026743
  O     -0.044649    0.146223    1.216010
  C      1.301440   -0.017696   -0.745822
  C      1.809720   -1.087899   -1.394973
  H     -0.831473   -0.631569   -0.512626
  H      2.816708   -1.075972   -1.826528
  H      1.242009   -2.024184   -1.479267
  H      1.889370    0.896734   -0.593245
    8
 TRAJECTORY GEOMETRY    -191.682107
  C      0.031371   -0.154031    0.025672
  O     -0.043195    0.143492    1.216458
  C      1.300383   -0.016913   -0.747650
  C      1.810447   -1.088729   -1.392574
  H     -0.836022   -0.621074   -0.515148
  H      2.816958   -1.076037   -1.825303
  H      1.245132   -2.026866   -1.472194
  H      1.886536    0.899530   -0.600170
    8
 TRAJECTORY GEOMETRY    -191.681935
  C      0.030116   -0.151208    0.024626
  O     -0.041778    0.140763    1.216911
  C      1.299340   -0.016159   -0.749474
  C      1.811191   -1.089569   -1.390199
  H     -0.840496   -0.610484   -0.517605
  H      2.817154   -1.076010   -1.824234
  H      1.248305   -2.029513   -1.465059
  H      1.883650    0.902313   -0.607202
    8
 TRAJECTORY GEOMETRY    -191.681591
  C      0.027670   -0.145546    0.022620
  O     -0.038987    0.135293    1.217744
  C      1.297265   -0.014731   -0.753087
  C      1.812664   -1.091181   -1.385454
  H     -0.849360   -0.589051   -0.522344
  H      2.817403   -1.076035   -1.822325
  H      1.254798   -2.034766   -1.450686
  H      1.877777    0.907773   -0.621561
    8
 TRAJECTORY GEOMETRY    -191.681246
  C      0.025319   -0.139843    0.020727
  O     -0.036315    0.129822    1.218554
  C      1.295231   -0.013403   -0.756686
  C      1.814163   -1.092772   -1.380762
  H     -0.858021   -0.567266   -0.526918
  H      2.817421   -1.075923   -1.820861
  H      1.261444   -2.039979   -1.436127
  H      1.871738    0.913179   -0.636319
    8
 TRAJECTORY GEOMETRY    -191.680903
  C      0.023034   -0.134130    0.018924
  O     -0.033746    0.124367    1.219343
  C      1.293247   -0.012179   -0.760232
  C      1.815688   -1.094342   -1.376154
  H     -0.866511   -0.545043   -0.531289
  H      2.817321   -1.075692   -1.819850
  H      1.268231   -2.045095   -1.421299
  H      1.865459    0.918556   -0.651484
    8
 TRAJECTORY GEOMETRY    -191.680562
  C      0.020851   -0.128373    0.017229
  O     -0.031300    0.118910    1.220100
  C      1.291310   -0.011057   -0.763752
  C      1.817222   -1.095884   -1.371588
  H     -0.874721   -0.522542   -0.535460
  H      2.817003   -1.075371   -1.819401
  H      1.275174   -2.050121   -1.406282
  H      1.858992    0.923844   -0.667068
    8
 TRAJECTORY GEOMETRY    -191.680224
  C      0.018772   -0.122606    0.015638
  O     -0.028956    0.113454    1.220812
  C      1.289408   -0.010014   -0.767238
  C      1.818753   -1.097392   -1.367071
  H     -0.882675   -0.499705   -0.539424
  H      2.816528   -1.075027   -1.819299
  H      1.282233   -2.055030   -1.391046
  H      1.852329    0.929039   -0.683044
    8
 TRAJECTORY GEOMETRY    -191.679891
  C      0.016790   -0.116806    0.014152
  O     -0.026735    0.108008    1.221507
  C      1.287543   -0.009068   -0.770705
  C      1.820314   -1.098874   -1.362619
  H     -0.890347   -0.476584   -0.543169
  H      2.815843   -1.074649   -1.819641
  H      1.289443   -2.059817   -1.375657
  H      1.845457    0.934106   -0.699409
    8
 TRAJECTORY GEOMETRY    -191.679565
  C      0.014925   -0.110995    0.012740
  O     -0.024606    0.102571    1.222155
  C      1.285694   -0.008216   -0.774106
  C      1.821858   -1.100325   -1.358207
  H     -0.897694   -0.453169   -0.546756
  H      2.814965   -1.074108   -1.820399
  H      1.296836   -2.064499   -1.360097
  H      1.838341    0.939070   -0.716128
    8
 TRAJECTORY GEOMETRY    -191.679246
  C      0.013150   -0.105184    0.011435
  O     -0.022581    0.097133    1.222760
  C      1.283894   -0.007406   -0.777487
  C      1.823408   -1.101749   -1.353839
  H     -0.904749   -0.429525   -0.550118
  H      2.813910   -1.073671   -1.821489
  H      1.304249   -2.069000   -1.344348
  H      1.831012    0.943893   -0.733221
    8
 TRAJECTORY GEOMETRY    -191.678935
  C      0.011457   -0.099340    0.010197
  O     -0.020641    0.091708    1.223345
  C      1.282092   -0.006696   -0.780839
  C      1.824984   -1.103144   -1.349515
  H     -0.911500   -0.405653   -0.553244
  H      2.812729   -1.073177   -1.822897
  H      1.311812   -2.073357   -1.328575
  H      1.823469    0.948544   -0.750546
    8
 TRAJECTORY GEOMETRY    -191.678635
  C      0.009923   -0.093502    0.009078
  O     -0.018842    0.086296    1.223893
  C      1.280324   -0.006054   -0.784164
  C      1.826548   -1.104499   -1.345251
  H     -0.917864   -0.381502   -0.556179
  H      2.811307   -1.072718   -1.824696
  H      1.319543   -2.077571   -1.312603
  H      1.815696    0.953017   -0.768311
    8
 TRAJECTORY GEOMETRY    -191.678345
  C      0.008483   -0.087637    0.008032
  O     -0.017120    0.080879    1.224402
  C      1.278560   -0.005458   -0.787479
  C      1.828119   -1.105830   -1.341007
  H     -0.923868   -0.357271   -0.558887
  H      2.809661   -1.072321   -1.826681
  H      1.327318   -2.081580   -1.296567
  H      1.807715    0.957267   -0.786289
    8
 TRAJECTORY GEOMETRY    -191.678068
  C      0.007143   -0.081775    0.007069
  O     -0.015491    0.075469    1.224881
  C      1.276814   -0.004908   -0.790787
  C      1.829682   -1.107134   -1.336789
  H     -0.929508   -0.332867   -0.561373
  H      2.807991   -1.072004   -1.829000
  H      1.335130   -2.085409   -1.280437
  H      1.799529    0.961371   -0.804530
    8
 TRAJECTORY GEOMETRY    -191.677805
  C      0.005929   -0.075917    0.006173
  O     -0.013950    0.070064    1.225316
  C      1.275076   -0.004397   -0.794061
  C      1.831233   -1.108407   -1.332602
  H     -0.934766   -0.308325   -0.563662
  H      2.806054   -1.071738   -1.831517
  H      1.343025   -2.089037   -1.264181
  H      1.791105    0.965246   -0.823048
    8
 TRAJECTORY GEOMETRY    -191.677556
  C      0.004831   -0.070037    0.005365
  O     -0.012509    0.064665    1.225719
  C      1.273329   -0.003952   -0.797330
  C      1.832788   -1.109643   -1.328441
  H     -0.939626   -0.283681   -0.565718
  H      2.804018   -1.071531   -1.834326
  H      1.351043   -2.092495   -1.247919
  H      1.782492    0.968872   -0.841795
    8
 TRAJECTORY GEOMETRY    -191.677323
  C      0.003828   -0.064176    0.004615
  O     -0.011136    0.059274    1.226084
  C      1.271593   -0.003523   -0.800581
  C      1.834336   -1.110861   -1.324303
  H     -0.944126   -0.258906   -0.567575
  H      2.801778   -1.071394   -1.837260
  H      1.359061   -2.095729   -1.231548
  H      1.773622    0.972289   -0.860720
    8
 TRAJECTORY GEOMETRY    -191.677107
  C      0.002933   -0.058283    0.003944
  O     -0.009847    0.053882    1.226417
  C      1.269834   -0.003144   -0.803838
  C      1.835896   -1.112044   -1.320184
  H     -0.948234   -0.234115   -0.569182
  H      2.799411   -1.071367   -1.840362
  H      1.367169   -2.098766   -1.215214
  H      1.764594    0.975405   -0.879821
    8
 TRAJECTORY GEOMETRY    -191.676909
  C      0.002187   -0.052430    0.003303
  O     -0.008616    0.048505    1.226672
  C      1.268057   -0.002807   -0.807012
  C      1.837398   -1.113176   -1.316065
  H     -0.951905   -0.209139   -0.570655
  H      2.796803   -1.071342   -1.843673
  H      1.375376   -2.101613   -1.198753
  H      1.755279    0.978273   -0.899115
    8
 TRAJECTORY GEOMETRY    -191.676729
  C      0.001544   -0.046607    0.002721
  O     -0.007445    0.043112    1.226885
  C      1.266296   -0.002430   -0.810215
  C      1.838862   -1.114275   -1.311930
  H     -0.955194   -0.184209   -0.571907
  H      2.794083   -1.071602   -1.847019
  H      1.383479   -2.104175   -1.182147
  H      1.745792    0.980929   -0.918589
    8
 TRAJECTORY GEOMETRY    -191.676569
  C      0.001013   -0.040731    0.002250
  O     -0.006400    0.037757    1.227102
  C      1.264496   -0.002163   -0.813431
  C      1.840388   -1.115355   -1.307878
  H     -0.958072   -0.159167   -0.572889
  H      2.791264   -1.071827   -1.850610
  H      1.391830   -2.106626   -1.165696
  H      1.736122    0.983216   -0.938207
    8
 TRAJECTORY GEOMETRY    -191.676430
  C      0.000573   -0.034883    0.001826
  O     -0.005394    0.032406    1.227253
  C      1.262677   -0.001925   -0.816609
  C      1.841888   -1.116384   -1.303822
  H     -0.960599   -0.134023   -0.573679
  H      2.788365   -1.072168   -1.854319
  H      1.400236   -2.108832   -1.149218
  H      1.726211    0.985235   -0.957913
    8
 TRAJECTORY GEOMETRY    -191.676311
  C      0.000201   -0.029053    0.001418
  O     -0.004423    0.027029    1.227384
  C      1.260867   -0.001604   -0.819835
  C      1.843379   -1.117418   -1.299754
  H     -0.962759   -0.109016   -0.574252
  H      2.785241   -1.072756   -1.857850
  H      1.408408   -2.110726   -1.132594
  H      1.716102    0.987024   -0.977646
    8
 TRAJECTORY GEOMETRY    -191.676213
  C      0.000031   -0.023227    0.001092
  O     -0.003544    0.021668    1.227441
  C      1.258982   -0.001361   -0.823038
  C      1.844821   -1.118369   -1.295677
  H     -0.964405   -0.083955   -0.574616
  H      2.782032   -1.073421   -1.861556
  H      1.416775   -2.112443   -1.116037
  H      1.705848    0.988415   -0.997525
    8
 TRAJECTORY GEOMETRY    -191.676137
  C     -0.000146   -0.017397    0.000758
  O     -0.002605    0.016266    1.227422
  C      1.257092   -0.001036   -0.826247
  C      1.846211   -1.119307   -1.291515
  H     -0.965831   -0.059220   -0.574757
  H      2.778673   -1.074292   -1.865183
  H      1.424983   -2.113923   -1.099406
  H      1.695524    0.989599   -1.017397
    8
 TRAJECTORY GEOMETRY    -191.676083
  C     -0.000141   -0.011593    0.000537
  O     -0.001833    0.010899    1.227407
  C      1.255220   -0.000744   -0.829474
  C      1.847608   -1.120215   -1.287444
  H     -0.966746   -0.034433   -0.574696
  H      2.775137   -1.075328   -1.869054
  H      1.433317   -2.115168   -1.082667
  H      1.684925    0.990461   -1.037494
    8
 TRAJECTORY GEOMETRY    -191.676050
  C     -0.000108   -0.005792    0.000283
  O     -0.000951    0.005478    1.227273
  C      1.253230   -0.000400   -0.832734
  C      1.848936   -1.121064   -1.283233
  H     -0.967436   -0.009758   -0.574355
  H      2.771693   -1.076581   -1.872417
  H      1.441403   -2.116126   -1.066039
  H      1.674354    0.991003   -1.057297
    8
 TRAJECTORY GEOMETRY    -191.676040
  C      0.000000    0.000000    0.000000
  O      0.000000    0.000000    1.226974
  C      1.251189    0.000000   -0.835965
  C      1.850170   -1.121864   -1.278896
  H     -0.967920    0.014726   -0.573650
  H      2.768156   -1.078044   -1.875526
  H      1.449265   -2.116785   -1.049248
  H      1.663742    0.991344   -1.076741
    8
 TRAJECTORY GEOMETRY    -191.676050
  C      0.000341    0.005814   -0.000012
  O      0.000489   -0.005317    1.226939
  C      1.249250    0.000198   -0.839253
  C      1.851602   -1.122678   -1.274928
  H     -0.967550    0.039466   -0.573110
  H      2.764366   -1.079411   -1.879590
  H      1.457871   -2.117444   -1.032746
  H      1.652785    0.991104   -1.097119
    8
 TRAJECTORY GEOMETRY    -191.676082
  C      0.000631    0.011664   -0.000097
  O      0.001167   -0.010698    1.226690
  C      1.247151    0.000386   -0.842504
  C      1.852993   -1.123443   -1.270781
  H     -0.967177    0.064356   -0.572104
  H      2.760798   -1.080895   -1.882915
  H      1.466229   -2.117839   -1.016396
  H      1.641874    0.990572   -1.116725
    8
 TRAJECTORY GEOMETRY    -191.676135
  C      0.001196    0.017414   -0.000102
  O      0.001673   -0.016086    1.226433
  C      1.245176    0.000732   -0.845785
  C      1.854232   -1.124167   -1.266643
  H     -0.966173    0.088534   -0.571032
  H      2.756669   -1.082812   -1.886765
  H      1.474509   -2.117895   -0.999446
  H      1.630724    0.989843   -1.136895
    8
 TRAJECTORY GEOMETRY    -191.676208
  C      0.001820    0.023159   -0.000099
  O      0.002233   -0.021508    1.226079
  C      1.243097    0.001105   -0.849121
  C      1.855426   -1.124837   -1.262409
  H     -0.964927    0.112568   -0.569668
  H      2.752548   -1.084958   -1.890315
  H      1.482658   -2.117664   -0.982504
  H      1.619650    0.988796   -1.156709
    8
 TRAJECTORY GEOMETRY    -191.676301
  C      0.002414    0.028944   -0.000090
  O      0.002853   -0.026950    1.225667
  C      1.240941    0.001460   -0.852470
  C      1.856628   -1.125489   -1.258141
  H     -0.963507    0.136613   -0.568043
  H      2.748622   -1.087140   -1.893377
  H      1.490729   -2.117263   -0.965896
  H      1.608505    0.987434   -1.176375
    8
 TRAJECTORY GEOMETRY    -191.676413
  C      0.003102    0.034725   -0.000023
  O      0.003432   -0.032390    1.225194
  C      1.238743    0.001788   -0.855841
  C      1.857814   -1.126084   -1.253867
  H     -0.961821    0.160565   -0.566157
  H      2.744623   -1.089440   -1.896464
  H      1.498838   -2.116623   -0.949215
  H      1.597357    0.985729   -1.195879
    8
 TRAJECTORY GEOMETRY    -191.676542
  C      0.003879    0.040490    0.000082
  O      0.003970   -0.037825    1.224685
  C      1.236511    0.002128   -0.859236
  C      1.858980   -1.126651   -1.249589
  H     -0.959745    0.184394   -0.564051
  H      2.740538   -1.091903   -1.899485
  H      1.506970   -2.115774   -0.932550
  H      1.586121    0.983743   -1.215317
    8
 TRAJECTORY GEOMETRY    -191.676689
  C      0.004743    0.046221    0.000196
  O      0.004544   -0.043300    1.224077
  C      1.234239    0.002557   -0.862681
  C      1.860051   -1.127170   -1.245208
  H     -0.957428    0.207883   -0.561731
  H      2.736409   -1.094668   -1.902223
  H      1.514857   -2.114607   -0.915766
  H      1.574945    0.981513   -1.234561
    8
 TRAJECTORY GEOMETRY    -191.676851
  C      0.005650    0.051985    0.000355
  O      0.005094   -0.048771    1.223425
  C      1.231926    0.002929   -0.866140
  C      1.861128   -1.127647   -1.240835
  H     -0.954915    0.231265   -0.559138
  H      2.732268   -1.097483   -1.904892
  H      1.522826   -2.113238   -0.899032
  H      1.563784    0.978963   -1.253656
    8
 TRAJECTORY GEOMETRY    -191.677029
  C      0.006646    0.057702    0.000527
  O      0.005666   -0.054272    1.222688
  C      1.229572    0.003395   -0.869648
  C      1.862120   -1.128081   -1.236380
  H     -0.952088    0.254349   -0.556330
  H      2.728094   -1.100612   -1.907283
  H      1.530593   -2.111587   -0.882208
  H      1.552661    0.976165   -1.272558
    8
 TRAJECTORY GEOMETRY    -191.677221
  C      0.007680    0.063426    0.000713
  O      0.006269   -0.059791    1.221876
  C      1.227165    0.003860   -0.873190
  C      1.863070   -1.128466   -1.231871
  H     -0.949108    0.277228   -0.553248
  H      2.723954   -1.103890   -1.909408
  H      1.538273   -2.109677   -0.865404
  H      1.541616    0.973111   -1.291227
    8
 TRAJECTORY GEOMETRY    -191.677425
  C      0.008762    0.069156    0.000952
  O      0.006852   -0.065302    1.221010
  C      1.224721    0.004293   -0.876752
  C      1.864020   -1.128819   -1.227358
  H     -0.945907    0.300035   -0.549926
  H      2.719800   -1.107225   -1.911454
  H      1.545968   -2.107573   -0.848660
  H      1.530571    0.969797   -1.309734
    8
 TRAJECTORY GEOMETRY    -191.677642
  C      0.009906    0.074879    0.001224
  O      0.007428   -0.070821    1.220081
  C      1.222239    0.004733   -0.880340
  C      1.864934   -1.129128   -1.222819
  H     -0.942470    0.322637   -0.546356
  H      2.715634   -1.110732   -1.913340
  H      1.553622   -2.105231   -0.831895
  H      1.519570    0.966210   -1.328054
    8
 TRAJECTORY GEOMETRY    -191.677869
  C      0.011106    0.080589    0.001517
  O      0.008023   -0.076354    1.219076
  C      1.219716    0.005192   -0.883962
  C      1.865793   -1.129393   -1.218231
  H     -0.938828    0.345010   -0.542535
  H      2.711468   -1.114414   -1.914991
  H      1.561182   -2.102619   -0.815102
  H      1.508639    0.962395   -1.346131
    8
 TRAJECTORY GEOMETRY    -191.678106
  C      0.012356    0.086287    0.001840
  O      0.008628   -0.081895    1.218000
  C      1.217157    0.005660   -0.887614
  C      1.866610   -1.129614   -1.213603
  H     -0.935002    0.367161   -0.538475
  H      2.707311   -1.118250   -1.916448
  H      1.568658   -2.099770   -0.798275
  H      1.497788    0.958369   -1.364006
    8
 TRAJECTORY GEOMETRY    -191.678351
  C      0.013633    0.091966    0.002163
  O      0.009302   -0.087466    1.216824
  C      1.214548    0.006165   -0.891304
  C      1.867351   -1.129784   -1.208880
  H     -0.931061    0.389040   -0.534157
  H      2.703207   -1.122294   -1.917534
  H      1.575912   -2.096626   -0.781470
  H      1.487083    0.954166   -1.381556
    8
 TRAJECTORY GEOMETRY    -191.678604
  C      0.014961    0.097638    0.002523
  O      0.009971   -0.093034    1.215586
  C      1.211904    0.006657   -0.895016
  C      1.868063   -1.129912   -1.204140
  H     -0.926921    0.410743   -0.529597
  H      2.699109   -1.126442   -1.918477
  H      1.583129   -2.093278   -0.764638
  H      1.476432    0.949759   -1.398914
    8
 TRAJECTORY GEOMETRY    -191.678863
  C      0.016317    0.103290    0.002894
  O      0.010694   -0.098622    1.214255
  C      1.209219    0.007173   -0.898760
  C      1.868703   -1.129990   -1.199329
  H     -0.922662    0.432166   -0.524789
  H      2.695065   -1.130770   -1.919100
  H      1.590172   -2.089659   -0.747778
  H      1.465943    0.945188   -1.415983
    8
 TRAJECTORY GEOMETRY    -191.679127
  C      0.017726    0.108934    0.003309
  O      0.011396   -0.104196    1.212874
  C      1.206501    0.007659   -0.902526
  C      1.869337   -1.130034   -1.194508
  H     -0.918211    0.453490   -0.519751
  H      2.691001   -1.135174   -1.919664
  H      1.597205   -2.085803   -0.731001
  H      1.455456    0.940410   -1.432871
    8
 TRAJECTORY GEOMETRY    -191.679397
  C      0.019153    0.114553    0.003720
  O      0.012180   -0.109800    1.211385
  C      1.203741    0.008184   -0.906321
  C      1.869876   -1.130018   -1.189597
  H     -0.913669    0.474473   -0.514464
  H      2.687012   -1.139783   -1.919801
  H      1.603977   -2.081708   -0.714165
  H      1.445182    0.935516   -1.449424
    8
 TRAJECTORY GEOMETRY    -191.679669
  C      0.020606    0.120156    0.004151
  O      0.013000   -0.115406    1.209811
  C      1.200941    0.008698   -0.910131
  C      1.870362   -1.129960   -1.184645
  H     -0.909011    0.495279   -0.508936
  H      2.683107   -1.144498   -1.919668
  H      1.610665   -2.077323   -0.697327
  H      1.435024    0.930469   -1.465690
    8
 TRAJECTORY GEOMETRY    -191.679945
  C      0.022094    0.125739    0.004613
  O      0.013836   -0.121008    1.208167
  C      1.198098    0.009190   -0.913965
  C      1.870822   -1.129854   -1.179656
  H     -0.904182    0.515953   -0.503153
  H      2.679227   -1.149296   -1.919344
  H      1.617230   -2.072734   -0.680574
  H      1.424940    0.925278   -1.481699
    8
 TRAJECTORY GEOMETRY    -191.680222
  C      0.023606    0.131303    0.005092
  O      0.014708   -0.126610    1.206443
  C      1.195212    0.009668   -0.917818
  C      1.871236   -1.129701   -1.174624
  H     -0.899230    0.536464   -0.497129
  H      2.675417   -1.154179   -1.918760
  H      1.623669   -2.067911   -0.663855
  H      1.414979    0.919961   -1.497412
    8
 TRAJECTORY GEOMETRY    -191.680501
  C      0.025152    0.136856    0.005599
  O      0.015596   -0.132214    1.204645
  C      1.192301    0.010133   -0.921675
  C      1.871596   -1.129500   -1.169572
  H     -0.894103    0.556698   -0.490874
  H      2.671646   -1.159190   -1.917975
  H      1.630047   -2.062850   -0.647089
  H      1.405123    0.914503   -1.512934
    8
 TRAJECTORY GEOMETRY    -191.680780
  C      0.026732    0.142372    0.006121
  O      0.016526   -0.137818    1.202756
  C      1.189360    0.010603   -0.925542
  C      1.871892   -1.129252   -1.164467
  H     -0.888882    0.576748   -0.484402
  H      2.667898   -1.164317   -1.916950
  H      1.636283   -2.057513   -0.630320
  H      1.395359    0.908938   -1.528183
    8
 TRAJECTORY GEOMETRY    -191.681058
  C      0.028341    0.147885    0.006680
  O      0.017464   -0.143414    1.200808
  C      1.186379    0.011024   -0.929430
  C      1.872168   -1.128958   -1.159347
  H     -0.883515    0.596639   -0.477720
  H      2.664226   -1.169469   -1.915710
  H      1.642439   -2.051979   -0.613647
  H      1.385702    0.903240   -1.543174
    8
 TRAJECTORY GEOMETRY    -191.681335
  C      0.029966    0.153347    0.007238
  O      0.018471   -0.149010    1.198757
  C      1.183358    0.011459   -0.933315
  C      1.872368   -1.128614   -1.154161
  H     -0.878038    0.616336   -0.470807
  H      2.660642   -1.174752   -1.914153
  H      1.648373   -2.046192   -0.597010
  H      1.376174    0.897485   -1.557872
    8
 TRAJECTORY GEOMETRY    -191.681611
  C      0.031614    0.158792    0.007817
  O      0.019505   -0.154597    1.196634
  C      1.180297    0.011855   -0.937216
  C      1.872530   -1.128224   -1.148942
  H     -0.872410    0.635889   -0.463653
  H      2.657144   -1.180058   -1.912338
  H      1.654170   -2.040206   -0.580456
  H      1.366756    0.891650   -1.572294
    8
 TRAJECTORY GEOMETRY    -191.681885
  C      0.033309    0.164212    0.008443
  O      0.020538   -0.160167    1.194440
  C      1.177205    0.012210   -0.941127
  C      1.872655   -1.127778   -1.143717
  H     -0.866599    0.655235   -0.456285
  H      2.653660   -1.185441   -1.910427
  H      1.659936   -2.033972   -0.563838
  H      1.357448    0.885709   -1.586461
    8
 TRAJECTORY GEOMETRY    -191.682156
  C      0.035020    0.169639    0.009095
  O      0.021585   -0.165722    1.192189
  C      1.174064    0.012496   -0.945037
  C      1.872768   -1.127293   -1.138490
  H     -0.860666    0.674517   -0.448702
  H      2.650285   -1.190810   -1.908243
  H      1.665679   -2.027519   -0.547397
  H      1.348204    0.879658   -1.600377
    8
 TRAJECTORY GEOMETRY    -191.682423
  C      0.036760    0.174989    0.009740
  O      0.022695   -0.171270    1.189838
  C      1.170891    0.012806   -0.948943
  C      1.872797   -1.126760   -1.133190
  H     -0.854576    0.693603   -0.440910
  H      2.646983   -1.196263   -1.905781
  H      1.671133   -2.020854   -0.530974
  H      1.339052    0.873603   -1.614025
    8
 TRAJECTORY GEOMETRY    -191.682687
  C      0.038530    0.180312    0.010412
  O      0.023829   -0.176802    1.187415
  C      1.167682    0.013077   -0.952854
  C      1.872782   -1.126175   -1.127867
  H     -0.848331    0.712503   -0.432909
  H      2.643750   -1.201759   -1.903089
  H      1.676479   -2.013958   -0.514609
  H      1.330017    0.867473   -1.627424
    8
 TRAJECTORY GEOMETRY    -191.682946
  C      0.040334    0.185612    0.011114
  O      0.024975   -0.182315    1.184927
  C      1.164438    0.013302   -0.956767
  C      1.872734   -1.125544   -1.122530
  H     -0.841919    0.731253   -0.424711
  H      2.640586   -1.207271   -1.900209
  H      1.681739   -2.006854   -0.498318
  H      1.321050    0.861263   -1.640600
    8
 TRAJECTORY GEOMETRY    -191.683201
  C      0.042174    0.190887    0.011851
  O      0.026127   -0.187806    1.182373
  C      1.161155    0.013475   -0.960676
  C      1.872659   -1.124864   -1.117189
  H     -0.835322    0.749879   -0.416308
  H      2.637493   -1.212804   -1.897152
  H      1.686932   -1.999538   -0.482108
  H      1.312150    0.854969   -1.653555
    8
 TRAJECTORY GEOMETRY    -191.683451
  C      0.044053    0.196130    0.012610
  O      0.027285   -0.193272    1.179758
  C      1.157839    0.013597   -0.964577
  C      1.872553   -1.124139   -1.111841
  H     -0.828512    0.768400   -0.407715
  H      2.634443   -1.218311   -1.893931
  H      1.692057   -1.992020   -0.465951
  H      1.303269    0.848633   -1.666275
    8
 TRAJECTORY GEOMETRY    -191.683695
  C      0.045984    0.201355    0.013418
  O      0.028428   -0.198712    1.177087
  C      1.154487    0.013660   -0.968475
  C      1.872424   -1.123372   -1.106506
  H     -0.821489    0.786757   -0.398934
  H      2.631474   -1.223814   -1.890566
  H      1.697189   -1.984258   -0.449882
  H      1.294426    0.842176   -1.678811
    8
 TRAJECTORY GEOMETRY    -191.683933
  C      0.047960    0.206541    0.014250
  O      0.029571   -0.204126    1.174359
  C      1.151096    0.013676   -0.972368
  C      1.872274   -1.122552   -1.101162
  H     -0.814241    0.804995   -0.389959
  H      2.628536   -1.229328   -1.887046
  H      1.702220   -1.976331   -0.433914
  H      1.285629    0.835658   -1.691153
    8
 TRAJECTORY GEOMETRY    -191.684165
  C      0.049989    0.211693    0.015126
  O      0.030700   -0.209513    1.171577
  C      1.147682    0.013645   -0.976263
  C      1.872092   -1.121693   -1.095823
  H     -0.806811    0.823075   -0.380835
  H      2.625649   -1.234835   -1.883404
  H      1.707238   -1.968149   -0.417987
  H      1.276858    0.829071   -1.703321
    8
 TRAJECTORY GEOMETRY    -191.684390
  C      0.052062    0.216809    0.016038
  O      0.031820   -0.214863    1.168734
  C      1.144219    0.013535   -0.980142
  C      1.871903   -1.120774   -1.090492
  H     -0.799102    0.841110   -0.371488
  H      2.622820   -1.240326   -1.879618
  H      1.712178   -1.959793   -0.402209
  H      1.268092    0.822408   -1.715242
    8
 TRAJECTORY GEOMETRY    -191.684607
  C      0.054194    0.221920    0.016996
  O      0.032889   -0.220173    1.165867
  C      1.140703    0.013319   -0.984015
  C      1.871738   -1.119816   -1.085207
  H     -0.791077    0.859136   -0.361942
  H      2.620075   -1.245714   -1.875768
  H      1.717228   -1.951248   -0.386571
  H      1.259316    0.815662   -1.726966
    8
 TRAJECTORY GEOMETRY    -191.684817
  C      0.056375    0.226976    0.017979
  O      0.033966   -0.225456    1.162937
  C      1.137154    0.013084   -0.987878
  C      1.871531   -1.118809   -1.079905
  H     -0.782827    0.876971   -0.352233
  H      2.617408   -1.251140   -1.871721
  H      1.722117   -1.942537   -0.371031
  H      1.250571    0.808840   -1.738542
    8
 TRAJECTORY GEOMETRY    -191.685019
  C      0.058648    0.232015    0.019039
  O      0.034954   -0.230683    1.159975
  C      1.133565    0.012722   -0.991727
  C      1.871352   -1.117759   -1.074671
  H     -0.774249    0.894777   -0.342370
  H      2.614694   -1.256450   -1.867738
  H      1.727251   -1.933518   -0.355570
  H      1.241731    0.801939   -1.749898
    8
 TRAJECTORY GEOMETRY    -191.685213
  C      0.060981    0.237006    0.020136
  O      0.035889   -0.235858    1.156999
  C      1.129907    0.012281   -0.995590
  C      1.871208   -1.116653   -1.069463
  H     -0.765235    0.912639   -0.332238
  H      2.612135   -1.261663   -1.863625
  H      1.732315   -1.924510   -0.340370
  H      1.232888    0.794923   -1.761124
    8
 TRAJECTORY GEOMETRY    -191.685397
  C      0.063365    0.241978    0.021262
  O      0.036819   -0.241013    1.153958
  C      1.126243    0.011793   -0.999398
  C      1.871012   -1.115504   -1.064279
  H     -0.756071    0.930197   -0.322045
  H      2.609573   -1.266981   -1.859424
  H      1.737415   -1.915076   -0.325139
  H      1.224025    0.787841   -1.772185
    8
 TRAJECTORY GEOMETRY    -191.685572
  C      0.065867    0.246932    0.022477
  O      0.037615   -0.246093    1.150915
  C      1.122526    0.011167   -1.003205
  C      1.870898   -1.114301   -1.059171
  H     -0.746455    0.947792   -0.311682
  H      2.606940   -1.272117   -1.855362
  H      1.742713   -1.905616   -0.310177
  H      1.214947    0.780543   -1.783147
    8
 TRAJECTORY GEOMETRY    -191.685738
  C      0.068433    0.251835    0.023730
  O      0.038355   -0.251123    1.147850
  C      1.118757    0.010461   -1.006996
  C      1.870787   -1.113060   -1.054121
  H     -0.736437    0.965339   -0.301115
  H      2.604448   -1.277196   -1.851224
  H      1.748137   -1.895853   -0.295290
  H      1.205894    0.773246   -1.793905
    8
 TRAJECTORY GEOMETRY    -191.685894
  C      0.071114    0.256705    0.025060
  O      0.038988   -0.256091    1.144761
  C      1.114963    0.009664   -1.010755
  C      1.870721   -1.111754   -1.049140
  H     -0.726084    0.982741   -0.290454
  H      2.601820   -1.282295   -1.847198
  H      1.753683   -1.885939   -0.280589
  H      1.196621    0.765683   -1.804611
    8
 TRAJECTORY GEOMETRY    -191.686040
  C      0.073857    0.261536    0.026428
  O      0.039558   -0.261006    1.141665
  C      1.111104    0.008780   -1.014525
  C      1.870680   -1.110411   -1.044211
  H     -0.715301    1.000092   -0.279567
  H      2.599372   -1.287325   -1.843051
  H      1.759299   -1.875831   -0.266092
  H      1.187404    0.758117   -1.815083
    8
 TRAJECTORY GEOMETRY    -191.686175
  C      0.076726    0.266344    0.027889
  O      0.039955   -0.265820    1.138586
  C      1.107189    0.007704   -1.018248
  C      1.870747   -1.109011   -1.039428
  H     -0.703959    1.017563   -0.268528
  H      2.596889   -1.292126   -1.839146
  H      1.765290   -1.865603   -0.251835
  H      1.177925    0.750374   -1.825423
    8
 TRAJECTORY GEOMETRY    -191.686301
  C      0.079728    0.271122    0.029437
  O      0.040191   -0.270554    1.135524
  C      1.103241    0.006526   -1.021937
  C      1.870884   -1.107577   -1.034769
  H     -0.692140    1.034889   -0.257393
  H      2.594392   -1.296813   -1.835424
  H      1.771622   -1.855159   -0.237802
  H      1.168205    0.742362   -1.835718
    8
 TRAJECTORY GEOMETRY    -191.686416
  C      0.082841    0.275851    0.031059
  O      0.040280   -0.275195    1.132476
  C      1.099231    0.005200   -1.025601
  C      1.871123   -1.106072   -1.030224
  H     -0.679805    1.052203   -0.246091
  H      2.591822   -1.301490   -1.831873
  H      1.778197   -1.844595   -0.224052
  H      1.158357    0.734252   -1.845818
    8
 TRAJECTORY GEOMETRY    -191.686520
  C      0.086075    0.280537    0.032764
  O      0.040194   -0.279734    1.129461
  C      1.095177    0.003736   -1.029218
  C      1.871446   -1.104535   -1.025845
  H     -0.666916    1.069469   -0.234648
  H      2.589384   -1.305999   -1.828463
  H      1.785166   -1.833812   -0.210535
  H      1.148291    0.725927   -1.855789
    8
 TRAJECTORY GEOMETRY    -191.686614
  C      0.089459    0.285185    0.034571
  O      0.039866   -0.284144    1.126513
  C      1.091063    0.002072   -1.032787
  C      1.871929   -1.102943   -1.021668
  H     -0.653378    1.086740   -0.223111
  H      2.586877   -1.310302   -1.825392
  H      1.792674   -1.822949   -0.197415
  H      1.137981    0.717421   -1.865592
    8
 TRAJECTORY GEOMETRY    -191.686697
  C      0.092952    0.289765    0.036443
  O      0.039400   -0.288458    1.123573
  C      1.086921    0.000311   -1.036296
  C      1.872478   -1.101304   -1.017612
  H     -0.639369    1.103865   -0.211473
  H      2.584400   -1.314497   -1.822496
  H      1.800395   -1.811920   -0.184571
  H      1.127412    0.708671   -1.875275
    8
 TRAJECTORY GEOMETRY    -191.686770
  C      0.096607    0.294289    0.038442
  O      0.038582   -0.292564    1.120776
  C      1.082692   -0.001746   -1.039741
  C      1.873293   -1.099625   -1.013884
  H     -0.624450    1.121129   -0.199686
  H      2.581976   -1.318362   -1.820097
  H      1.808939   -1.800883   -0.172294
  H      1.116658    0.699847   -1.884653
    8
 TRAJECTORY GEOMETRY    -191.686832
  C      0.100427    0.298761    0.040556
  O      0.037512   -0.296533    1.118034
  C      1.078471   -0.003935   -1.043071
  C      1.874253   -1.097898   -1.010385
  H     -0.609135    1.138106   -0.187975
  H      2.579369   -1.322183   -1.818152
  H      1.818019   -1.789730   -0.160459
  H      1.105432    0.690564   -1.893988
    8
 TRAJECTORY GEOMETRY    -191.686883
  C      0.104369    0.303135    0.042762
  O      0.036128   -0.300281    1.115444
  C      1.074166   -0.006392   -1.046328
  C      1.875453   -1.096137   -1.007209
  H     -0.592814    1.155227   -0.176076
  H      2.577135   -1.325409   -1.816566
  H      1.827636   -1.778809   -0.149309
  H      1.094056    0.681174   -1.903005
    8
 TRAJECTORY GEOMETRY    -191.686925
  C      0.108474    0.307427    0.045075
  O      0.034445   -0.303852    1.112955
  C      1.069892   -0.008996   -1.049446
  C      1.876802   -1.094370   -1.004351
  H     -0.576106    1.171956   -0.164346
  H      2.574642   -1.328669   -1.815569
  H      1.838225   -1.767416   -0.138439
  H      1.082402    0.671630   -1.911747
    8
 TRAJECTORY GEOMETRY    -191.686956
  C      0.112630    0.311591    0.047349
  O      0.032825   -0.307400    1.110394
  C      1.065559   -0.011590   -1.052555
  C      1.878105   -1.092482   -1.001389
  H     -0.558903    1.188457   -0.152376
  H      2.572089   -1.332049   -1.814322
  H      1.848251   -1.756134   -0.127903
  H      1.070738    0.662020   -1.920373
    8
 TRAJECTORY GEOMETRY    -191.686977
  C      0.117041    0.315649    0.049900
  O      0.030438   -0.310473    1.108212
  C      1.061255   -0.014678   -1.055392
  C      1.879969   -1.090649   -0.999260
  H     -0.540856    1.204774   -0.140807
  H      2.569791   -1.334455   -1.814476
  H      1.860057   -1.745234   -0.118667
  H      1.058582    0.652130   -1.928440
    8
 TRAJECTORY GEOMETRY    -191.686989
  C      0.121526    0.319537    0.052494
  O      0.027772   -0.313312    1.106216
  C      1.056990   -0.017918   -1.058096
  C      1.882045   -1.088813   -0.997479
  H     -0.522083    1.220888   -0.129237
  H      2.567647   -1.336641   -1.815045
  H      1.872431   -1.734399   -0.110093
  H      1.046241    0.642007   -1.936272
    8
 TRAJECTORY GEOMETRY    -191.686991
  C      0.123844    0.321408    0.053836
  O      0.026391   -0.314699    1.105261
  C      1.054859   -0.019591   -1.059398
  C      1.883156   -1.087863   -0.996720
  H     -0.512564    1.228724   -0.123495
  H      2.566514   -1.337631   -1.815563
  H      1.878868   -1.728982   -0.106047
  H      1.040032    0.637014   -1.940007
    8
 TRAJECTORY GEOMETRY    -191.686990
  C      0.126280    0.323307    0.054923
  O      0.024822   -0.315687    1.104220
  C      1.053023   -0.021601   -1.060632
  C      1.884504   -1.087290   -0.995707
  H     -0.502626    1.236586   -0.118354
  H      2.565802   -1.339002   -1.815688
  H      1.885367   -1.723953   -0.101834
  H      1.034403    0.631519   -1.943764
    8
 TRAJECTORY GEOMETRY    -191.686991
  C      0.124059    0.321408    0.053598
  O      0.026424   -0.314490    1.105139
  C      1.055260   -0.019853   -1.059394
  C      1.883387   -1.088238   -0.996415
  H     -0.512337    1.228673   -0.124045
  H      2.566766   -1.338285   -1.815153
  H      1.878923   -1.729145   -0.105597
  H      1.040555    0.636497   -1.940181
    8
 TRAJECTORY GEOMETRY    -191.686990
  C      0.126488    0.323176    0.054960
  O      0.025034   -0.315803    1.104255
  C      1.053204   -0.021677   -1.060684
  C      1.884701   -1.087343   -0.995796
  H     -0.502423    1.236486   -0.118304
  H      2.566095   -1.338990   -1.815687
  H      1.885377   -1.724080   -0.101966
  H      1.034428    0.631414   -1.943830
    8
 TRAJECTORY GEOMETRY    -191.686991
  C      0.124239    0.321308    0.053602
  O      0.026686   -0.314629    1.105122
  C      1.055412   -0.019936   -1.059442
  C      1.883549   -1.088303   -0.996435
  H     -0.512137    1.228596   -0.123932
  H      2.566979   -1.338336   -1.815111
  H      1.879135   -1.729196   -0.105584
  H      1.040858    0.636551   -1.940142
    8
 TRAJECTORY GEOMETRY    -191.686990
  C      0.126644    0.323075    0.054982
  O      0.025203   -0.315916    1.104280
  C      1.053352   -0.021725   -1.060674
  C      1.884852   -1.087372   -0.995889
  H     -0.502364    1.236319   -0.118309
  H      2.566032   -1.339071   -1.815959
  H      1.885807   -1.724070   -0.102037
  H      1.034526    0.631415   -1.943782
    8
 TRAJECTORY GEOMETRY    -191.686991
  C      0.125499    0.322141    0.054324
  O      0.026015   -0.315314    1.104744
  C      1.054457   -0.020877   -1.060057
  C      1.884331   -1.087853   -0.996262
  H     -0.507199    1.232442   -0.121083
  H      2.566608   -1.338725   -1.815666
  H      1.882626   -1.726752   -0.103960
  H      1.037721    0.633945   -1.941959
    8
 TRAJECTORY GEOMETRY    -191.686991
  C      0.124969    0.321654    0.053977
  O      0.026442   -0.315033    1.104972
  C      1.055004   -0.020443   -1.059759
  C      1.884036   -1.088090   -0.996414
  H     -0.509547    1.230468   -0.122499
  H      2.566911   -1.338367   -1.815515
  H      1.881007   -1.728087   -0.104927
  H      1.039292    0.635233   -1.941048
    8
 TRAJECTORY GEOMETRY    -191.686991
  C      0.124985    0.321654    0.053999
  O      0.026452   -0.315033    1.104937
  C      1.054979   -0.020441   -1.059738
  C      1.884053   -1.088094   -0.996418
  H     -0.509559    1.230437   -0.122493
  H      2.566909   -1.338432   -1.815482
  H      1.880932   -1.728015   -0.104886
  H      1.039242    0.635221   -1.941031
