# Supplementary material for: Constrained Structure Minimizations on Hyperspheres for Minimum Energy Path Following
Source: J Chem Inf Model. 2025 Apr 1;65(7):3488–501. doi: 10.1021/acs.jcim.4c02351 (PMC12004539; doi:10.1021/acs.jcim.4c02351)
Supplement: Supplementary file 1 — ci4c02351_si_001.zip [file ci4c02351_si_001.zip › data_availability/rxn15/outputs/TS/rxn15-TS.out]

 Executing /usr/local/deMon/6.2.4/object.mpi/deMon.6.2.4.mpi.

node11
node11
node11
node11
node11
node11
node11
node11
node11
node11
node11
node11
node11
node11
node11
node11
node11
node11
node11
node11
node11
node11
node11
node11
(node11:0,1,2,3,4,5,6,7,8,9,10,11,12,13,14,15,16,17,18,19,20,21,22,23)

real	0m30.426s
user	9m32.208s
sys	2m35.969s
5.1M	.
 ******************************************************************************
 ******************************************************************************
 ***                                                                        ***
 ***                              PROGRAM deMon2k                           ***
 ***                                                                        ***
 ***                        (VERSION 6.2.4, Sep. 2023)                      ***
 ***                                                                        ***
 ***     COPYRIGHT (C) BY THE INTERNATIONAL DEMON DEVELOPERS COMMUNITY      ***
 ***                                                                        ***
 ***  AUTHORS: A.M. Koster, G. Geudtner, A. Alvarez-Ibarra, M.C. Amirani,   ***
 ***           P. Calaminici, A.A.M. Carranza, M.E. Casida, J. Carmona-     ***
 ***           Espindola, J. Cuny, F.A. Delesma, R. Delgado-Venegas, V.D.   ***
 ***           Dominguez, R. Flores-Moreno, G.U. Gamboa, A. Goursot, T.     ***
 ***           Heine, K. Hermann, A. Ipatov, F. Janetzko, A. de la Lande,   ***
 ***           F. Louisnard, J. Martin del Campo, N. Pedroza Montero, L.G.  ***
 ***           M. Pettersson, D. Mejia-Rodriguez, J. Reveles, J. Vasquez-   ***
 ***           Perez, A. Vela, B. Zuniga-Gutierrez and D.R. Salahub         ***
 ***                                                                        ***
 ******************************************************************************
 ******************************************************************************
                                                                                

 FIRST TIMING           DATE: TUE DEC 05 16:44:48 2023  TOTAL TIME:       0.076
                                                                                

 INITIALIZATION                   STEP TIME:     0.033  TOTAL TIME:       0.110

 ******************************************************************************

 OPT TS-RNX14

 ******************************************************************************

 
 *** MOLECULAR SIMULATION DATA ***
 
 MOLECULAR CHARGE: 0
 NUMBER OF ATOMS: 8
 MOLECULAR SIMULATION TYPE: QM ONLY
 
 *** MOLECULAR QM DATA ***
 
 MULTIPLICITY: 1
 NUMBER OF QM ATOMS: 8
 NUMBER OF ELECTRONS: 30
 
 *** SCF OPTIONS ***
 
 SCF THEORY: RESTRICTED KOHN-SHAM (RKS)
 DIAGONALIZER: RS
 START GUESS: HUECKEL DENSITY
 SCF TOLERANCE: 0.100E-08
 SCF/SCP TOLERANCE WILL BE TIGHTEN
 POTENTIAL DENSITY: FITTED DENSITY
 NUMBER OF SCF ITERATIONS: 1000
 DIIS ACCELERATION: ON
 XC-POTENTIAL: PBE96 - PBE
 GRID TECHNIQUE: ADAPTIVE
 GRID PRUNING: ON
 GRID METHOD: DIRECT
 GRID GENERATING FUNCTION: SCF
 GRID TOLERANCE: 0.100E-04
 ATOMIC WEIGHT FUNCTION: BECKE SCREENED
 RADIAL QUADRATURE TYPE: GAUSS-CHEBYSHEV
 SCF METHODE: DIRECT & DOUBLE ASYMPTOTIC EXPANSION
 FREEZE AUXILIARY FUNCTIONS: OFF
 ANALYTICAL FIT SOLVER: DIAGONAL SVD
 SVD THRESHOLD: 0.100E-05
 SCF SCREENING: 0.333E-11
 SYMMETRY USE: NONE
 ROTATION OF THE ANGULAR GRIDS: ON
 SCF PRINTING UNTIL CYCLE 0
 SPHERICAL ORBITALS WILL BE USED
 
 *** GEOMETRY OPTIMIZATION OPTIONS ***
 
 NUMBER OF OPTIMIZATION STEPS: 200
 MAXIMUM OPTIMIZATION STEP: 0.300
 OPTMIZATION TOLERANCE: 0.100E-04
 COORDINATE SYSTEM: INTERNAL REDUNDANT
 TRANSITION STATE SEARCH
 FOLLOWING LOWEST MODE OF HESSIAN
 HESSIAN UPDATE: POWELL
 STEP TYPE: LEVENBERG-MARQUARDT
 THE START HESSIAN IS ANALYTICALLY CALCULATED
 NO WEIGHT DERIVATIVES WILL BE USED
 
 *** ACTIVATED INTERFACE PORTS ***
 
 FILE deMon.mol WILL BE WRITTEN
 
 
 *** GEOMETRY ***


 ORIGINAL INPUT ORIENTATION IN ANGSTROM

  NO.  ATOM        X              Y              Z        Z-ATOM   MASS

    1  C        -0.724377      -0.344879       0.049672       6    12.011
    2  O        -1.708233       0.388768      -0.050215       8    15.999
    3  C         0.759947      -0.452916       0.043321       6    12.011
    4  C         1.730567       0.463073      -0.058082       6    12.011
    5  H         1.024481      -1.524043       0.048773       1     1.008
    6  H         2.784919       0.176663      -0.010287       1     1.008
    7  H         1.464758       1.524653      -0.051284       1     1.008
    8  H        -0.973764      -1.363701       0.092377       1     1.008


 GENERATED Z-MATRIX IN ANGSTROM

  NO.  ATOM     NB    RAB     NC    THABC    ND    PHABCD  NCODE Z-ATOM   MASS

    1  C                                                            6    12.011
    2  O         1    1.2313                                        8    15.999
    3  C         1    1.4883    2  147.1196                  RAD    6    12.011
    4  C         3    1.3384    1  132.3696    2    3.3147   RAD    6    12.011
    5  H         1    1.0498    2  113.0623    3 -172.8676   RAD    1     1.008
    6  H         4    1.0936    3  121.1054    1  178.0731   RAD    1     1.008
    7  H         4    1.0944    3  119.1603    1    6.4804   RAD    1     1.008
    8  H         3    1.1033    1  108.0339    2 -171.4010   RAD    1     1.008


 GENERATED Z-MATRIX ORIENTATION IN ANGSTROM

  NO.  ATOM        X            Y            Z      Z-ATOM   MASS   TYPE OPTXYZ

    1  C         0.000000     0.000000     0.000000     6    12.011  QM       
    2  O         0.000000     0.000000     1.231336     8    15.999  QM       
    3  C         0.807960     0.000000    -1.249852     6    12.011  QM       
    4  C         2.126697    -0.057176    -1.471407     6    12.011  QM       
    5  H        -0.958397     0.119925    -0.411229     1     1.008  QM       
    6  H         2.528425    -0.076278    -2.488375     1     1.008  QM       
    7  H         2.802495    -0.224636    -0.627069     1     1.008  QM       
    8  H         0.122240     0.156863    -2.099853     1     1.008  QM       


 
 
 *** ERI STATISTIC ***
 
 Est. Integrated ERIs: 1526740
 Est. Asymptotic ERIS: 0
                                                                                

 INPUT                            STEP TIME:     0.052  TOTAL TIME:       0.162
 
 *** THE GENERATED Z-MATRIX ORIENTATION IS USED ***
 
 POINT GROUP: C1
 
 GROUP ORDER: 1


 STANDARD ORIENTATION IN ANGSTROM

  NO.  ATOM        X              Y              Z        Z-ATOM   MASS   TYPE

    1  C         0.694194      -0.363124      -0.023236       6    12.011  QM
    2  O         1.674750       0.380820       0.012058       8    15.999  QM
    3  C        -0.789637      -0.476801      -0.007333       6    12.011  QM
    4  C        -1.764348       0.440214       0.013712       6    12.011  QM
    5  H         0.948119      -1.380659       0.023246       1     1.008  QM
    6  H        -2.817402       0.146031      -0.008772       1     1.008  QM
    7  H        -1.503257       1.498311      -0.085868       1     1.008  QM
    8  H        -1.049407      -1.545473       0.080878       1     1.008  QM
                                                                                

 SYMMETRY ANALYSIS                STEP TIME:     0.000  TOTAL TIME:       0.165
 
 NUMBER OF TB ORBITALS: 24
                                                                                

 START GUESS                      STEP TIME:     1.843  TOTAL TIME:       2.009
 
 
 GENERAL BASIS SET: (DZVP-GGA)
 
 NUMBER OF SHELLS: 36
 NUMBER OF ORBITALS: 80
 NUMBER OF PRIMITIVE GAUSSIAN EXPONENTS: 84
 
 
 GENERAL AUXIS SET: (GEN-A2*)
 
 NUMBER OF AUXILIARY FUNCTION SETS: 44
 NUMBER OF AUXILIARY FUNCTION SHELLS: 108
 NUMBER OF AUXILIARY FUNCTION: 460
 
 
 
 *** WARNING IN INVCDERI ***
 
 *** 13 COULOMB EIGENVALUES ARE QUENCHED ***
                                                                                

 MPI AUXILIARY FUNCTION FIT       STEP TIME:     0.059  TOTAL TIME:       2.073  
                                                                                

 CORE INTEGRALS                   STEP TIME:     0.067  TOTAL TIME:       2.077
                                                                                

 NULLSPACE                        STEP TIME:     0.006  TOTAL TIME:       2.088
                                                                                

 ADAPTIVE GRID GENERATION         STEP TIME:     0.096  TOTAL TIME:       2.207

 CYCLE:    1    EUPPER =     -266.806523549686    CDMIX =        0.300000000000
 CYCLE:    1    ELOWER =     -453.553647148919    SHIFT =        0.000000000000
 CYCLE:    1    EXC    =      -25.557547906573    ERCDC =       15.781750380774
 CYCLE:    1    ETOTAL =     -292.364071456260    ERROR =      186.747123599233

 CYCLE:    2    EUPPER =     -263.507377857196    CDMIX =        0.300000000000
 CYCLE:    2    ELOWER =     -267.668855010935    SHIFT =        0.000000000000
 CYCLE:    2    EXC    =      -25.715350743886    ERCDC =        1.792288483852
 CYCLE:    2    ETOTAL =     -289.222728601081    ERROR =        4.161477153739

 CYCLE:    3    EUPPER =     -264.941610495900    CDMIX =        0.300000000000
 CYCLE:    3    ELOWER =     -266.740197342526    SHIFT =        0.000000000000
 CYCLE:    3    EXC    =      -26.027686766868    ERCDC =        1.492546806274
 CYCLE:    3    ETOTAL =     -290.969297262768    ERROR =        1.798586846625

 CYCLE:    4    EUPPER =     -266.725944413554    CDMIX =        0.300000000000
 CYCLE:    4    ELOWER =     -266.850396612897    SHIFT =        0.000000000000
 CYCLE:    4    EXC    =      -26.081820444772    ERCDC =        0.313909099986
 CYCLE:    4    ETOTAL =     -292.807764858326    ERROR =        0.124452199343

 CYCLE:    5    EUPPER =     -266.788189255027    CDMIX =        0.300000000000
 CYCLE:    5    ELOWER =     -266.810280118091    SHIFT =        0.000000000000
 CYCLE:    5    EXC    =      -26.119659129018    ERCDC =        0.086096053497
 CYCLE:    5    ETOTAL =     -292.907848384045    ERROR =        0.022090863064

 CYCLE:    6    EUPPER =     -266.825265261565    CDMIX =        0.300000000000
 CYCLE:    6    ELOWER =     -266.832783328808    SHIFT =        0.000000000000
 CYCLE:    6    EXC    =      -26.137226574537    ERCDC =        0.045267004361
 CYCLE:    6    ETOTAL =     -292.962491836102    ERROR =        0.007518067244

 CYCLE:    7    EUPPER =     -266.829954422628    CDMIX =        0.300000000000
 CYCLE:    7    ELOWER =     -266.833029432315    SHIFT =        0.000000000000
 CYCLE:    7    EXC    =      -26.148725395705    ERCDC =        0.030511448261
 CYCLE:    7    ETOTAL =     -292.978679818332    ERROR =        0.003075009688

 CYCLE:    8    EUPPER =     -266.834896575347    CDMIX =        0.300000000000
 CYCLE:    8    ELOWER =     -266.836203853765    SHIFT =        0.000000000000
 CYCLE:    8    EXC    =      -26.164144070284    EDIIS =        0.019677437511
 CYCLE:    8    ETOTAL =     -292.999040645631    ERROR =        0.001307278418

 CYCLE:    9    EUPPER =     -266.829219544245    CDMIX =        0.300000000000
 CYCLE:    9    ELOWER =     -266.829594389023    SHIFT =        0.000000000000
 CYCLE:    9    EXC    =      -26.167631342301    EDIIS =        0.020337540361
 CYCLE:    9    ETOTAL =     -292.996850886545    ERROR =        0.000374844778

 CYCLE:   10    EUPPER =     -266.839945479455    CDMIX =        0.300000000000
 CYCLE:   10    ELOWER =     -266.839965490503    SHIFT =        0.000000000000
 CYCLE:   10    EXC    =      -26.167965941557    EDIIS =        0.004108922402
 CYCLE:   10    ETOTAL =     -293.007911421013    ERROR =        0.000020011047

 CYCLE:   11    EUPPER =     -266.839309029677    CDMIX =        0.300000000000
 CYCLE:   11    ELOWER =     -266.839310322235    SHIFT =        0.000000000000
 CYCLE:   11    EXC    =      -26.167869678667    EDIIS =        0.001213034490
 CYCLE:   11    ETOTAL =     -293.007178708344    ERROR =        0.000001292558

 CYCLE:   12    EUPPER =     -266.839153395021    CDMIX =        0.300000000000
 CYCLE:   12    ELOWER =     -266.839153529020    SHIFT =        0.000000000000
 CYCLE:   12    EXC    =      -26.167794613851    EDIIS =        0.000382584932
 CYCLE:   12    ETOTAL =     -293.006948008872    ERROR =        0.000000133999

 CYCLE:   13    EUPPER =     -266.839001445035    CDMIX =        0.200000000000
 CYCLE:   13    ELOWER =     -266.839001580030    SHIFT =        0.000000000000
 CYCLE:   13    EXC    =      -26.167811421594    EDIIS =        0.000321391278
 CYCLE:   13    ETOTAL =     -293.006812866628    ERROR =        0.000000134996

 CYCLE:   14    EUPPER =     -266.839065666212    CDMIX =        0.200000000000
 CYCLE:   14    ELOWER =     -266.839065667866    SHIFT =        0.000000000000
 CYCLE:   14    EXC    =      -26.167847354637    EDIIS =        0.000040097554
 CYCLE:   14    ETOTAL =     -293.006913020849    ERROR =        0.000000001654

 CYCLE:   15    EUPPER =     -266.839132687878    CDMIX =        0.133333333333
 CYCLE:   15    ELOWER =     -266.839132694202    SHIFT =        0.000000000000
 CYCLE:   15    EXC    =      -26.167831386267    EDIIS =        0.000094584494
 CYCLE:   15    ETOTAL =     -293.006964074145    ERROR =        0.000000006324

 CYCLE:   16    EUPPER =     -266.839081410417    CDMIX =        0.133333333333
 CYCLE:   16    ELOWER =     -266.839081413488    SHIFT =        0.000000000000
 CYCLE:   16    EXC    =      -26.167824825999    EDIIS =        0.000044385065
 CYCLE:   16    ETOTAL =     -293.006906236415    ERROR =        0.000000003071

 CYCLE:   17    EUPPER =     -266.839083064160    CDMIX =        0.133333333333
 CYCLE:   17    ELOWER =     -266.839083064671    SHIFT =        0.000000000000
 CYCLE:   17    EXC    =      -26.167821916937    EDIIS =        0.000020011543
 CYCLE:   17    ETOTAL =     -293.006904981096    ERROR =        0.000000000512

 CYCLE:   18    EUPPER =     -266.839084471901    CDMIX =        0.100000000000
 CYCLE:   18    ELOWER =     -266.839084472584    SHIFT =        0.000000000000
 CYCLE:   18    EXC    =      -26.167830770549    EDIIS =        0.000026134039
 CYCLE:   18    ETOTAL =     -293.006915242450    ERROR =        0.000000000683

 CYCLE:   19    EUPPER =     -266.839096155625    CDMIX =        0.100000000000
 CYCLE:   19    ELOWER =     -266.839096155853    SHIFT =        0.000000000000
 CYCLE:   19    EXC    =      -26.167826904358    EDIIS =        0.000017988039
 CYCLE:   19    ETOTAL =     -293.006923059983    ERROR =        0.000000000228

 CYCLE:   20    EUPPER =     -266.839085357218    CDMIX =        0.100000000000
 CYCLE:   20    ELOWER =     -266.839085357355    SHIFT =        0.000000000000
 CYCLE:   20    EXC    =      -26.167824685396    EDIIS =        0.000009586363
 CYCLE:   20    ETOTAL =     -293.006910042614    ERROR =        0.000000000137

 CYCLE:   21    EUPPER =     -266.839085151043    CDMIX =        0.100000000000
 CYCLE:   21    ELOWER =     -266.839085151210    SHIFT =        0.000000000000
 CYCLE:   21    EXC    =      -26.167829067676    EDIIS =        0.000012399808
 CYCLE:   21    ETOTAL =     -293.006914218719    ERROR =        0.000000000167

 CYCLE:   22    EUPPER =     -266.839095800516    CDMIX =        0.100000000000
 CYCLE:   22    ELOWER =     -266.839095800934    SHIFT =        0.000000000000
 CYCLE:   22    EXC    =      -26.167826588292    EDIIS =        0.000021999919
 CYCLE:   22    ETOTAL =     -293.006922388808    ERROR =        0.000000000418

 CYCLE:   23    EUPPER =     -266.839087590612    CDMIX =        0.100000000000
 CYCLE:   23    ELOWER =     -266.839087590613    SHIFT =        0.000000000000
 CYCLE:   23    EXC    =      -26.167826713424    EDIIS =        0.000000606479
 CYCLE:   23    ETOTAL =     -293.006914304036    ERROR =        0.000000000001

 CYCLE:   24    EUPPER =     -266.839087757355    CDMIX =        0.100000000000
 CYCLE:   24    ELOWER =     -266.839087757357    SHIFT =        0.000000000000
 CYCLE:   24    EXC    =      -26.167826575124    ERCDC =        0.000001008993
 CYCLE:   24    ETOTAL =     -293.006914332479    ERROR =        0.000000000002
 
 *** SCF CONVERGED ***
 
 
 RANDOMIZED SCF GRID GENERATED IN 13 CYCLES
 

 ELECTRONIC CORE ENERGY      =       -459.891694166
 ELECTRONIC COULOMB ENERGY   =        193.052604184
 ELECTRONIC HARTREE ENERGY   =       -266.839089982

 EXCHANGE ENERGY             =        -25.195734974
 CORRELATION ENERGY          =         -0.972025786
 EXCHANGE-CORRELATION ENERGY =        -26.167760759

 ELECTRONIC SCF ENERGY       =       -293.006850741
 NUCLEAR-REPULSION ENERGY    =        101.348441135
 TOTAL SCF ENERGY            =       -191.658409606
                                                                                

 SCF ITERATION                    STEP TIME:     1.458  TOTAL TIME:       3.831
 
 
 
 ***************************************
 *** MOLECULAR GEOMETRY OPTIMIZATION ***
 ***************************************
 
 NUMBER OF REDUNDANT VARIABLES: 25
 NUMBER OF PRIMITIVE COORDINATES: 25
 
 *** ACTIVE DEGREES OF FREEDOM: 18 ***
                                                                                

 I/O MPGMAS INTERCOMM             STEP TIME:     0.012  TOTAL TIME:       4.831
                                                                                

 I/O GRK INTERCOMM                STEP TIME:     0.016  TOTAL TIME:       5.356
 
 *** LINEAR RESPONSE LOOP ***
 
 ATOM:    1
 
 
 ATOM:    2
 
 
 ATOM:    3
 
 
 ATOM:    4
 
 
 ATOM:    5
 
 
 ATOM:    6
 
 
 ATOM:    7
 
 
 ATOM:    8
 
 
 THE START HESSIAN WAS CALCULATED
 
 
 *** ENTERING OPTIMIZATION CYCLE: 1 ***
 
 
 RMSQ FORCE :   0.0248603  MAXIMUM :   0.0000100  CONVERGED : NO
 MAX FORCE  :   0.0581797  MAXIMUM :   0.0000150  CONVERGED : NO
 
 LAMBDA ITERATION CONVERGED IN 5 CYCLES
 
 
 Z-MATRIX VARIABLES OF OPTIMIZATION CYCLE 1 IN ANGSTROM
 
 R1              1.232141
 R2              1.490849
 R3              1.345373
 R4              1.073212
 R5              1.094201
 R6              1.095370
 R7              1.101929
 A1            143.151141
 A2            131.441880
 A3            114.624087
 A4            121.133744
 A5            119.403646
 A6            108.687123
 D1              3.268622
 D2           -173.083677
 D3            178.244811
 D4              6.267046
 D5           -171.554538


 COORDINATES OF OPTIMIZATION STEP 1 IN ANGSTROM

  NO.  ATOM        X              Y              Z        Z-ATOM   MASS   TYPE

    1  C         0.000000       0.000000       0.000000       6    12.011  QM
    2  O         0.000000       0.000000       1.232141       8    15.999  QM
    3  C         0.894071       0.000000      -1.193007       6    12.011  QM
    4  C         2.233811      -0.057504      -1.301725       6    12.011  QM
    5  H        -0.968516       0.117483      -0.447168       1     1.008  QM
    6  H         2.721718      -0.074997      -2.280969       1     1.008  QM
    7  H         2.839730      -0.220286      -0.403839       1     1.008  QM
    8  H         0.279560       0.153306      -2.094739       1     1.008  QM


 
 NEW SCF-ENERGY CALCULATED IN 25 CYCLES
 

 TOTAL ENERGY    =       -191.667683703
                                                                                

 OPTIMIZATION CYCLE               STEP TIME:     5.274  TOTAL TIME:       9.112
 
 *** ENTERING OPTIMIZATION CYCLE: 2 ***
 
 
 RMSQ FORCE :   0.0192063  MAXIMUM :   0.0000100  CONVERGED : NO
 MAX FORCE  :   0.0459315  MAXIMUM :   0.0000150  CONVERGED : NO
 RMSQ DR    :   0.0235704  MAXIMUM :   0.0000400  CONVERGED : NO
 MAX DR     :   0.0567434  MAXIMUM :   0.0000600  CONVERGED : NO
 
 LAMBDA ITERATION CONVERGED IN 4 CYCLES
 
 
 Z-MATRIX VARIABLES OF OPTIMIZATION CYCLE 2 IN ANGSTROM
 
 R1              1.229888
 R2              1.488292
 R3              1.351275
 R4              1.102960
 R5              1.094962
 R6              1.096717
 R7              1.100405
 A1            134.845781
 A2            128.726636
 A3            117.911935
 A4            121.275162
 A5            119.831964
 A6            110.667171
 D1              3.099789
 D2           -173.887700
 D3            178.721180
 D4              5.593597
 D5           -172.089821


 COORDINATES OF OPTIMIZATION STEP 2 IN ANGSTROM

  NO.  ATOM        X              Y              Z        Z-ATOM   MASS   TYPE

    1  C         0.000000       0.000000       0.000000       6    12.011  QM
    2  O         0.000000       0.000000       1.229888       8    15.999  QM
    3  C         1.055210       0.000000      -1.049545       6    12.011  QM
    4  C         2.396903      -0.057005      -0.899367       6    12.011  QM
    5  H        -0.969109       0.103778      -0.516311       1     1.008  QM
    6  H         3.065868      -0.070190      -1.766117       1     1.008  QM
    7  H         2.828460      -0.204650       0.098004       1     1.008  QM
    8  H         0.611412       0.141693      -2.046469       1     1.008  QM


 
 NEW SCF-ENERGY CALCULATED IN 26 CYCLES
 

 TOTAL ENERGY    =       -191.680070255
                                                                                

 OPTIMIZATION CYCLE               STEP TIME:     1.244  TOTAL TIME:      10.355
 
 *** ENTERING OPTIMIZATION CYCLE: 3 ***
 
 
 RMSQ FORCE :   0.0106005  MAXIMUM :   0.0000100  CONVERGED : NO
 MAX FORCE  :   0.0249928  MAXIMUM :   0.0000150  CONVERGED : NO
 RMSQ DR    :   0.0471442  MAXIMUM :   0.0000400  CONVERGED : NO
 MAX DR     :   0.1121110  MAXIMUM :   0.0000600  CONVERGED : NO
 
 LAMBDA ITERATION CONVERGED IN 5 CYCLES
 
 
 Z-MATRIX VARIABLES OF OPTIMIZATION CYCLE 3 IN ANGSTROM
 
 R1              1.230604
 R2              1.478531
 R3              1.352901
 R4              1.124117
 R5              1.095328
 R6              1.097591
 R7              1.099499
 A1            124.867429
 A2            122.398039
 A3            121.297316
 A4            121.960048
 A5            119.733007
 A6            115.713666
 D1              2.467949
 D2           -178.151507
 D3            179.445858
 D4              2.225094
 D5           -175.209945


 COORDINATES OF OPTIMIZATION STEP 3 IN ANGSTROM

  NO.  ATOM        X              Y              Z        Z-ATOM   MASS   TYPE

    1  C         0.000000       0.000000       0.000000       6    12.011  QM
    2  O         0.000000       0.000000       1.230604       8    15.999  QM
    3  C         1.213101       0.000000      -0.845246       6    12.011  QM
    4  C         2.460283      -0.049189      -0.323271       6    12.011  QM
    5  H        -0.960039       0.030984      -0.583955       1     1.008  QM
    6  H         3.353927      -0.057808      -0.956570       1     1.008  QM
    7  H         2.592869      -0.127923       0.763434       1     1.008  QM
    8  H         1.040166       0.082722      -1.927905       1     1.008  QM


 
 NEW SCF-ENERGY CALCULATED IN 29 CYCLES
 

 TOTAL ENERGY    =       -191.686663740
                                                                                

 OPTIMIZATION CYCLE               STEP TIME:     1.371  TOTAL TIME:      11.726
 
 *** ENTERING OPTIMIZATION CYCLE: 4 ***
 
 
 RMSQ FORCE :   0.0023825  MAXIMUM :   0.0000100  CONVERGED : NO
 MAX FORCE  :   0.0065571  MAXIMUM :   0.0000150  CONVERGED : NO
 RMSQ DR    :   0.0707365  MAXIMUM :   0.0000400  CONVERGED : NO
 MAX DR     :   0.1990598  MAXIMUM :   0.0000600  CONVERGED : NO
 
 
 
 Z-MATRIX VARIABLES OF OPTIMIZATION CYCLE 4 IN ANGSTROM
 
 R1              1.233686
 R2              1.492439
 R3              1.353087
 R4              1.123782
 R5              1.095356
 R6              1.097235
 R7              1.098428
 A1            124.872123
 A2            122.030946
 A3            120.517875
 A4            121.745868
 A5            119.730173
 A6            116.746925
 D1              7.560466
 D2           -182.341354
 D3            177.182328
 D4             -3.070454
 D5           -175.938926


 COORDINATES OF OPTIMIZATION STEP 4 IN ANGSTROM

  NO.  ATOM        X              Y              Z        Z-ATOM   MASS   TYPE

    1  C         0.000000       0.000000       0.000000       6    12.011  QM
    2  O         0.000000       0.000000       1.233686       8    15.999  QM
    3  C         1.224442       0.000000      -0.853297       6    12.011  QM
    4  C         2.463367      -0.150926      -0.330679       6    12.011  QM
    5  H        -0.967297      -0.039550      -0.570664       1     1.008  QM
    6  H         3.355041      -0.195679      -0.965282       1     1.008  QM
    7  H         2.589687      -0.227422       0.756572       1     1.008  QM
    8  H         1.070602       0.069467      -1.938678       1     1.008  QM


 
 NEW SCF-ENERGY CALCULATED IN 25 CYCLES
 

 TOTAL ENERGY    =       -191.686782295
                                                                                

 OPTIMIZATION CYCLE               STEP TIME:     1.201  TOTAL TIME:      12.928
 
 *** ENTERING OPTIMIZATION CYCLE: 5 ***
 
 
 RMSQ FORCE :   0.0008538  MAXIMUM :   0.0000100  CONVERGED : NO
 MAX FORCE  :   0.0015690  MAXIMUM :   0.0000150  CONVERGED : NO
 RMSQ DR    :   0.0566920  MAXIMUM :   0.0000400  CONVERGED : NO
 MAX DR     :   0.1726324  MAXIMUM :   0.0000600  CONVERGED : NO
 
 LAMBDA ITERATION CONVERGED IN 8 CYCLES
 
 
 Z-MATRIX VARIABLES OF OPTIMIZATION CYCLE 5 IN ANGSTROM
 
 R1              1.231845
 R2              1.488025
 R3              1.353323
 R4              1.122750
 R5              1.095475
 R6              1.097630
 R7              1.098829
 A1            124.441249
 A2            121.769870
 A3            120.586891
 A4            121.886632
 A5            119.841489
 A6            116.963821
 D1             16.931758
 D2           -179.313826
 D3            177.635863
 D4             -1.291385
 D5           -165.942619


 COORDINATES OF OPTIMIZATION STEP 5 IN ANGSTROM

  NO.  ATOM        X              Y              Z        Z-ATOM   MASS   TYPE

    1  C         0.000000       0.000000       0.000000       6    12.011  QM
    2  O         0.000000       0.000000       1.231845       8    15.999  QM
    3  C         1.227184       0.000000      -0.841569       6    12.011  QM
    4  C         2.437319      -0.335079      -0.336813       6    12.011  QM
    5  H        -0.966460       0.011575      -0.571305       1     1.008  QM
    6  H         3.335322      -0.372557      -0.963115       1     1.008  QM
    7  H         2.533017      -0.595738       0.725114       1     1.008  QM
    8  H         1.100775       0.237885      -1.906866       1     1.008  QM


 
 NEW SCF-ENERGY CALCULATED IN 21 CYCLES
 

 TOTAL ENERGY    =       -191.686477588
                                                                                

 OPTIMIZATION CYCLE               STEP TIME:     1.031  TOTAL TIME:      13.959
 
 *** ENTERING OPTIMIZATION CYCLE: 6 ***
 
 
 RMSQ FORCE :   0.0007316  MAXIMUM :   0.0000100  CONVERGED : NO
 MAX FORCE  :   0.0016596  MAXIMUM :   0.0000150  CONVERGED : NO
 RMSQ DR    :   0.0707138  MAXIMUM :   0.0000400  CONVERGED : NO
 MAX DR     :   0.1476398  MAXIMUM :   0.0000600  CONVERGED : NO
 
 LAMBDA ITERATION CONVERGED IN 5 CYCLES
 
 
 Z-MATRIX VARIABLES OF OPTIMIZATION CYCLE 6 IN ANGSTROM
 
 R1              1.232391
 R2              1.490794
 R3              1.352971
 R4              1.122345
 R5              1.095464
 R6              1.097286
 R7              1.098782
 A1            124.662896
 A2            121.833050
 A3            120.420753
 A4            121.798919
 A5            119.906218
 A6            117.006739
 D1             20.490289
 D2           -180.717071
 D3            177.879886
 D4             -1.433067
 D5           -162.485833


 COORDINATES OF OPTIMIZATION STEP 6 IN ANGSTROM

  NO.  ATOM        X              Y              Z        Z-ATOM   MASS   TYPE

    1  C         0.000000       0.000000       0.000000       6    12.011  QM
    2  O         0.000000       0.000000       1.232391       8    15.999  QM
    3  C         1.226197       0.000000      -0.847885       6    12.011  QM
    4  C         2.425552      -0.402370      -0.368118       6    12.011  QM
    5  H        -0.967756      -0.012112      -0.568295       1     1.008  QM
    6  H         3.319114      -0.434523      -1.001013       1     1.008  QM
    7  H         2.517989      -0.718351       0.678614       1     1.008  QM
    8  H         1.105619       0.294611      -1.899544       1     1.008  QM


 
 NEW SCF-ENERGY CALCULATED IN 25 CYCLES
 

 TOTAL ENERGY    =       -191.686204915
                                                                                

 OPTIMIZATION CYCLE               STEP TIME:     1.185  TOTAL TIME:      15.144
 
 *** ENTERING OPTIMIZATION CYCLE: 7 ***
 
 
 RMSQ FORCE :   0.0005949  MAXIMUM :   0.0000100  CONVERGED : NO
 MAX FORCE  :   0.0013905  MAXIMUM :   0.0000150  CONVERGED : NO
 RMSQ DR    :   0.0353554  MAXIMUM :   0.0000400  CONVERGED : NO
 MAX DR     :   0.0908295  MAXIMUM :   0.0000600  CONVERGED : NO
 
 LAMBDA ITERATION CONVERGED IN 4 CYCLES
 
 
 Z-MATRIX VARIABLES OF OPTIMIZATION CYCLE 7 IN ANGSTROM
 
 R1              1.231758
 R2              1.489173
 R3              1.352349
 R4              1.122871
 R5              1.095514
 R6              1.097274
 R7              1.098950
 A1            124.434863
 A2            121.417764
 A3            120.545003
 A4            121.887534
 A5            119.940249
 A6            117.198511
 D1             29.689432
 D2           -180.907521
 D3            176.468722
 D4             -2.886987
 D5           -154.887217


 COORDINATES OF OPTIMIZATION STEP 7 IN ANGSTROM

  NO.  ATOM        X              Y              Z        Z-ATOM   MASS   TYPE

    1  C         0.000000       0.000000       0.000000       6    12.011  QM
    2  O         0.000000       0.000000       1.231758       8    15.999  QM
    3  C         1.228224       0.000000      -0.842081       6    12.011  QM
    4  C         2.376567      -0.571614      -0.413811       6    12.011  QM
    5  H        -0.966929      -0.015317      -0.570660       1     1.008  QM
    6  H         3.267658      -0.626291      -1.048727       1     1.008  QM
    7  H         2.429784      -1.006673       0.592122       1     1.008  QM
    8  H         1.142043       0.414826      -1.856075       1     1.008  QM


 
 NEW SCF-ENERGY CALCULATED IN 33 CYCLES
 

 TOTAL ENERGY    =       -191.685326215
                                                                                

 OPTIMIZATION CYCLE               STEP TIME:     1.518  TOTAL TIME:      16.661
 
 *** ENTERING OPTIMIZATION CYCLE: 8 ***
 
 
 RMSQ FORCE :   0.0009075  MAXIMUM :   0.0000100  CONVERGED : NO
 MAX FORCE  :   0.0022194  MAXIMUM :   0.0000150  CONVERGED : NO
 RMSQ DR    :   0.0707122  MAXIMUM :   0.0000400  CONVERGED : NO
 MAX DR     :   0.1889581  MAXIMUM :   0.0000600  CONVERGED : NO
 
 LAMBDA ITERATION CONVERGED IN 4 CYCLES
 
 
 Z-MATRIX VARIABLES OF OPTIMIZATION CYCLE 8 IN ANGSTROM
 
 R1              1.231157
 R2              1.490783
 R3              1.351912
 R4              1.123409
 R5              1.095657
 R6              1.097036
 R7              1.099402
 A1            124.785257
 A2            121.776882
 A3            120.592202
 A4            121.740760
 A5            120.239282
 A6            116.937827
 D1             38.002169
 D2           -181.867141
 D3            176.190694
 D4             -3.073245
 D5           -146.998179


 COORDINATES OF OPTIMIZATION STEP 8 IN ANGSTROM

  NO.  ATOM        X              Y              Z        Z-ATOM   MASS   TYPE

    1  C         0.000000       0.000000       0.000000       6    12.011  QM
    2  O         0.000000       0.000000       1.231157       8    15.999  QM
    3  C         1.224374       0.000000      -0.850495       6    12.011  QM
    4  C         2.325734      -0.707594      -0.512882       6    12.011  QM
    5  H        -0.966530      -0.031508      -0.571730       1     1.008  QM
    6  H         3.202588      -0.756616      -1.168007       1     1.008  QM
    7  H         2.356955      -1.263576       0.432314       1     1.008  QM
    8  H         1.164485       0.533835      -1.809723       1     1.008  QM


 
 NEW SCF-ENERGY CALCULATED IN 28 CYCLES
 

 TOTAL ENERGY    =       -191.684123509
                                                                                

 OPTIMIZATION CYCLE               STEP TIME:     1.305  TOTAL TIME:      17.966
 
 *** ENTERING OPTIMIZATION CYCLE: 9 ***
 
 
 RMSQ FORCE :   0.0010908  MAXIMUM :   0.0000100  CONVERGED : NO
 MAX FORCE  :   0.0028319  MAXIMUM :   0.0000150  CONVERGED : NO
 RMSQ DR    :   0.0707116  MAXIMUM :   0.0000400  CONVERGED : NO
 MAX DR     :   0.1817323  MAXIMUM :   0.0000600  CONVERGED : NO
 
 LAMBDA ITERATION CONVERGED IN 4 CYCLES
 
 
 Z-MATRIX VARIABLES OF OPTIMIZATION CYCLE 9 IN ANGSTROM
 
 R1              1.230282
 R2              1.490639
 R3              1.350870
 R4              1.124701
 R5              1.095702
 R6              1.096911
 R7              1.099795
 A1            124.786805
 A2            121.681673
 A3            120.710774
 A4            121.733887
 A5            120.411412
 A6            116.889332
 D1             46.827099
 D2           -182.001456
 D3            175.357276
 D4             -3.864792
 D5           -138.813898


 COORDINATES OF OPTIMIZATION STEP 9 IN ANGSTROM

  NO.  ATOM        X              Y              Z        Z-ATOM   MASS   TYPE

    1  C         0.000000       0.000000       0.000000       6    12.011  QM
    2  O         0.000000       0.000000       1.230282       8    15.999  QM
    3  C         1.224233       0.000000      -0.850446       6    12.011  QM
    4  C         2.255648      -0.838367      -0.609255       6    12.011  QM
    5  H        -0.966379      -0.033771      -0.574390       1     1.008  QM
    6  H         3.123022      -0.891875      -1.276611       1     1.008  QM
    7  H         2.239990      -1.500857       0.264859       1     1.008  QM
    8  H         1.211585       0.645921      -1.740488       1     1.008  QM


 
 NEW SCF-ENERGY CALCULATED IN 24 CYCLES
 

 TOTAL ENERGY    =       -191.682618195
                                                                                

 OPTIMIZATION CYCLE               STEP TIME:     1.148  TOTAL TIME:      19.114
 
 *** ENTERING OPTIMIZATION CYCLE: 10 ***
 
 
 RMSQ FORCE :   0.0013067  MAXIMUM :   0.0000100  CONVERGED : NO
 MAX FORCE  :   0.0034936  MAXIMUM :   0.0000150  CONVERGED : NO
 RMSQ DR    :   0.0707117  MAXIMUM :   0.0000400  CONVERGED : NO
 MAX DR     :   0.1838030  MAXIMUM :   0.0000600  CONVERGED : NO
 
 LAMBDA ITERATION CONVERGED IN 4 CYCLES
 
 
 Z-MATRIX VARIABLES OF OPTIMIZATION CYCLE 10 IN ANGSTROM
 
 R1              1.229160
 R2              1.493527
 R3              1.349903
 R4              1.125453
 R5              1.095796
 R6              1.096725
 R7              1.100207
 A1            125.062142
 A2            122.183294
 A3            120.735689
 A4            121.556097
 A5            120.765218
 A6            116.555479
 D1             55.161102
 D2           -182.129565
 D3            175.512718
 D4             -3.815494
 D5           -130.110145


 COORDINATES OF OPTIMIZATION STEP 10 IN ANGSTROM

  NO.  ATOM        X              Y              Z        Z-ATOM   MASS   TYPE

    1  C         0.000000       0.000000       0.000000       6    12.011  QM
    2  O         0.000000       0.000000       1.229160       8    15.999  QM
    3  C         1.222496       0.000000      -0.857978       6    12.011  QM
    4  C         2.185953      -0.937710      -0.736787       6    12.011  QM
    5  H        -0.966697      -0.035947      -0.575195       1     1.008  QM
    6  H         3.042976      -0.970851      -1.418830       1     1.008  QM
    7  H         2.128877      -1.702644       0.047064       1     1.008  QM
    8  H         1.260867       0.752675      -1.659516       1     1.008  QM


 
 NEW SCF-ENERGY CALCULATED IN 26 CYCLES
 

 TOTAL ENERGY    =       -191.680955136
                                                                                

 OPTIMIZATION CYCLE               STEP TIME:     1.224  TOTAL TIME:      20.338
 
 *** ENTERING OPTIMIZATION CYCLE: 11 ***
 
 
 RMSQ FORCE :   0.0013729  MAXIMUM :   0.0000100  CONVERGED : NO
 MAX FORCE  :   0.0036899  MAXIMUM :   0.0000150  CONVERGED : NO
 RMSQ DR    :   0.0707114  MAXIMUM :   0.0000400  CONVERGED : NO
 MAX DR     :   0.1708748  MAXIMUM :   0.0000600  CONVERGED : NO
 
 LAMBDA ITERATION CONVERGED IN 4 CYCLES
 
 
 Z-MATRIX VARIABLES OF OPTIMIZATION CYCLE 11 IN ANGSTROM
 
 R1              1.228162
 R2              1.496065
 R3              1.348611
 R4              1.126182
 R5              1.095783
 R6              1.096677
 R7              1.100575
 A1            125.075908
 A2            122.575968
 A3            120.734563
 A4            121.444025
 A5            121.022075
 A6            116.270722
 D1             63.847464
 D2           -181.432427
 D3            175.772543
 D4             -3.773213
 D5           -121.003169


 COORDINATES OF OPTIMIZATION STEP 11 IN ANGSTROM

  NO.  ATOM        X              Y              Z        Z-ATOM   MASS   TYPE

    1  C         0.000000       0.000000       0.000000       6    12.011  QM
    2  O         0.000000       0.000000       1.228162       8    15.999  QM
    3  C         1.224367       0.000000      -0.859730       6    12.011  QM
    4  C         2.106463      -1.020101      -0.867067       6    12.011  QM
    5  H        -0.967701      -0.024198      -0.575548       1     1.008  QM
    6  H         2.960629      -1.032274      -1.553356       1     1.008  QM
    7  H         1.989203      -1.873582      -0.188452       1     1.008  QM
    8  H         1.330907       0.845910      -1.555683       1     1.008  QM


 
 NEW SCF-ENERGY CALCULATED IN 26 CYCLES
 

 TOTAL ENERGY    =       -191.679277693
                                                                                

 OPTIMIZATION CYCLE               STEP TIME:     1.228  TOTAL TIME:      21.566
 
 *** ENTERING OPTIMIZATION CYCLE: 12 ***
 
 
 RMSQ FORCE :   0.0013221  MAXIMUM :   0.0000100  CONVERGED : NO
 MAX FORCE  :   0.0035379  MAXIMUM :   0.0000150  CONVERGED : NO
 RMSQ DR    :   0.0707115  MAXIMUM :   0.0000400  CONVERGED : NO
 MAX DR     :   0.1619750  MAXIMUM :   0.0000600  CONVERGED : NO
 
 LAMBDA ITERATION CONVERGED IN 4 CYCLES
 
 
 Z-MATRIX VARIABLES OF OPTIMIZATION CYCLE 12 IN ANGSTROM
 
 R1              1.227319
 R2              1.499668
 R3              1.347578
 R4              1.126407
 R5              1.095779
 R6              1.096660
 R7              1.100858
 A1            125.027520
 A2            123.189573
 A3            120.687254
 A4            121.303105
 A5            121.314428
 A6            115.876524
 D1             72.196904
 D2           -180.656349
 D3            176.829050
 D4             -3.038422
 D5           -111.578197


 COORDINATES OF OPTIMIZATION STEP 12 IN ANGSTROM

  NO.  ATOM        X              Y              Z        Z-ATOM   MASS   TYPE

    1  C         0.000000       0.000000       0.000000       6    12.011  QM
    2  O         0.000000       0.000000       1.227319       8    15.999  QM
    3  C         1.228043       0.000000      -0.860764       6    12.011  QM
    4  C         2.030017      -1.073735      -1.001819       6    12.011  QM
    5  H        -0.968608      -0.011096      -0.574864       1     1.008  QM
    6  H         2.891361      -1.055972      -1.678947       1     1.008  QM
    7  H         1.845088      -2.000325      -0.445137       1     1.008  QM
    8  H         1.412393       0.921066      -1.434821       1     1.008  QM


 
 NEW SCF-ENERGY CALCULATED IN 25 CYCLES
 

 TOTAL ENERGY    =       -191.677791667
                                                                                

 OPTIMIZATION CYCLE               STEP TIME:     1.191  TOTAL TIME:      22.757
 
 *** ENTERING OPTIMIZATION CYCLE: 13 ***
 
 
 RMSQ FORCE :   0.0011053  MAXIMUM :   0.0000100  CONVERGED : NO
 MAX FORCE  :   0.0028600  MAXIMUM :   0.0000150  CONVERGED : NO
 RMSQ DR    :   0.0707116  MAXIMUM :   0.0000400  CONVERGED : NO
 MAX DR     :   0.1491844  MAXIMUM :   0.0000600  CONVERGED : NO
 
 LAMBDA ITERATION CONVERGED IN 4 CYCLES
 
 
 Z-MATRIX VARIABLES OF OPTIMIZATION CYCLE 13 IN ANGSTROM
 
 R1              1.226802
 R2              1.502640
 R3              1.346670
 R4              1.126381
 R5              1.095729
 R6              1.096724
 R7              1.101012
 A1            124.671418
 A2            123.613999
 A3            120.645135
 A4            121.229454
 A5            121.490593
 A6            115.598723
 D1             80.601457
 D2           -179.641852
 D3            178.065415
 D4             -2.160562
 D5           -102.022171


 COORDINATES OF OPTIMIZATION STEP 13 IN ANGSTROM

  NO.  ATOM        X              Y              Z        Z-ATOM   MASS   TYPE

    1  C         0.000000       0.000000       0.000000       6    12.011  QM
    2  O         0.000000       0.000000       1.226802       8    15.999  QM
    3  C         1.235813       0.000000      -0.854806       6    12.011  QM
    4  C         1.953124      -1.106433      -1.128284       6    12.011  QM
    5  H        -0.969053       0.006057      -0.574138       1     1.008  QM
    6  H         2.831177      -1.066913      -1.782566       1     1.008  QM
    7  H         1.686049      -2.081773      -0.703799       1     1.008  QM
    8  H         1.509397       0.971161      -1.295517       1     1.008  QM


 
 NEW SCF-ENERGY CALCULATED IN 31 CYCLES
 

 TOTAL ENERGY    =       -191.676670961
                                                                                

 OPTIMIZATION CYCLE               STEP TIME:     1.440  TOTAL TIME:      24.196
 
 *** ENTERING OPTIMIZATION CYCLE: 14 ***
 
 
 RMSQ FORCE :   0.0007465  MAXIMUM :   0.0000100  CONVERGED : NO
 MAX FORCE  :   0.0018643  MAXIMUM :   0.0000150  CONVERGED : NO
 RMSQ DR    :   0.0707120  MAXIMUM :   0.0000400  CONVERGED : NO
 MAX DR     :   0.1475210  MAXIMUM :   0.0000600  CONVERGED : NO
 
 LAMBDA ITERATION CONVERGED IN 4 CYCLES
 
 
 Z-MATRIX VARIABLES OF OPTIMIZATION CYCLE 14 IN ANGSTROM
 
 R1              1.226663
 R2              1.505041
 R3              1.346259
 R4              1.125975
 R5              1.095707
 R6              1.096835
 R7              1.100884
 A1            124.177567
 A2            123.871843
 A3            120.609021
 A4            121.186059
 A5            121.629005
 A6            115.431020
 D1             88.629822
 D2           -178.996116
 D3            179.707893
 D4             -0.890569
 D5            -92.485577


 COORDINATES OF OPTIMIZATION STEP 14 IN ANGSTROM

  NO.  ATOM        X              Y              Z        Z-ATOM   MASS   TYPE

    1  C         0.000000       0.000000       0.000000       6    12.011  QM
    2  O         0.000000       0.000000       1.226663       8    15.999  QM
    3  C         1.245122       0.000000      -0.845471       6    12.011  QM
    4  C         1.880877      -1.117461      -1.244859       6    12.011  QM
    5  H        -0.968935       0.016979      -0.573320       1     1.008  QM
    6  H         2.782978      -1.066253      -1.864668       1     1.008  QM
    7  H         1.526227      -2.114849      -0.957655       1     1.008  QM
    8  H         1.612004       0.993276      -1.146712       1     1.008  QM


 
 NEW SCF-ENERGY CALCULATED IN 29 CYCLES
 

 TOTAL ENERGY    =       -191.676085910
                                                                                

 OPTIMIZATION CYCLE               STEP TIME:     1.354  TOTAL TIME:      25.550
 
 *** ENTERING OPTIMIZATION CYCLE: 15 ***
 
 
 RMSQ FORCE :   0.0003496  MAXIMUM :   0.0000100  CONVERGED : NO
 MAX FORCE  :   0.0007271  MAXIMUM :   0.0000150  CONVERGED : NO
 RMSQ DR    :   0.0707120  MAXIMUM :   0.0000400  CONVERGED : NO
 MAX DR     :   0.1526668  MAXIMUM :   0.0000600  CONVERGED : NO
 
 
 
 Z-MATRIX VARIABLES OF OPTIMIZATION CYCLE 15 IN ANGSTROM
 
 R1              1.226908
 R2              1.505061
 R3              1.346468
 R4              1.125579
 R5              1.095699
 R6              1.096952
 R7              1.100579
 A1            123.773133
 A2            123.689819
 A3            120.628454
 A4            121.217303
 A5            121.614547
 A6            115.555559
 D1             92.436126
 D2           -178.911285
 D3            180.652548
 D4             -0.127717
 D5            -87.800038


 COORDINATES OF OPTIMIZATION STEP 15 IN ANGSTROM

  NO.  ATOM        X              Y              Z        Z-ATOM   MASS   TYPE

    1  C         0.000000       0.000000       0.000000       6    12.011  QM
    2  O         0.000000       0.000000       1.226908       8    15.999  QM
    3  C         1.251075       0.000000      -0.836672       6    12.011  QM
    4  C         1.845444      -1.119320      -1.291452       6    12.011  QM
    5  H        -0.968374       0.018403      -0.573447       1     1.008  QM
    6  H         2.762392      -1.072581      -1.889431       1     1.008  QM
    7  H         1.442089      -2.115132      -1.070163       1     1.008  QM
    8  H         1.666917       0.992174      -1.068919       1     1.008  QM


 
 NEW SCF-ENERGY CALCULATED IN 21 CYCLES
 

 TOTAL ENERGY    =       -191.676025718
                                                                                

 OPTIMIZATION CYCLE               STEP TIME:     1.019  TOTAL TIME:      26.569
 
 *** ENTERING OPTIMIZATION CYCLE: 16 ***
 
 
 RMSQ FORCE :   0.0001186  MAXIMUM :   0.0000100  CONVERGED : NO
 MAX FORCE  :   0.0002512  MAXIMUM :   0.0000150  CONVERGED : NO
 RMSQ DR    :   0.0352325  MAXIMUM :   0.0000400  CONVERGED : NO
 MAX DR     :   0.0774117  MAXIMUM :   0.0000600  CONVERGED : NO
 
 
 
 Z-MATRIX VARIABLES OF OPTIMIZATION CYCLE 16 IN ANGSTROM
 
 R1              1.227026
 R2              1.504659
 R3              1.346665
 R4              1.125429
 R5              1.095710
 R6              1.096963
 R7              1.100471
 A1            123.771995
 A2            123.586595
 A3            120.644317
 A4            121.228230
 A5            121.602168
 A6            115.631167
 D1             91.843579
 D2           -179.074096
 D3            180.723511
 D4             -0.034223
 D5            -88.336944


 COORDINATES OF OPTIMIZATION STEP 16 IN ANGSTROM

  NO.  ATOM        X              Y              Z        Z-ATOM   MASS   TYPE

    1  C         0.000000       0.000000       0.000000       6    12.011  QM
    2  O         0.000000       0.000000       1.227026       8    15.999  QM
    3  C         1.250757       0.000000      -0.836424       6    12.011  QM
    4  C         1.849956      -1.121260      -1.280546       6    12.011  QM
    5  H        -0.968135       0.015646      -0.573639       1     1.008  QM
    6  H         2.767328      -1.076617      -1.878055       1     1.008  QM
    7  H         1.449817      -2.116470      -1.050823       1     1.008  QM
    8  H         1.662473       0.991763      -1.077112       1     1.008  QM


 
 NEW SCF-ENERGY CALCULATED IN 28 CYCLES
 

 TOTAL ENERGY    =       -191.676026321
                                                                                

 OPTIMIZATION CYCLE               STEP TIME:     1.307  TOTAL TIME:      27.876
 
 *** ENTERING OPTIMIZATION CYCLE: 17 ***
 
 
 RMSQ FORCE :   0.0000445  MAXIMUM :   0.0000100  CONVERGED : NO
 MAX FORCE  :   0.0000844  MAXIMUM :   0.0000150  CONVERGED : NO
 RMSQ DR    :   0.0041915  MAXIMUM :   0.0000400  CONVERGED : NO
 MAX DR     :   0.0101620  MAXIMUM :   0.0000600  CONVERGED : NO
 
 
 
 Z-MATRIX VARIABLES OF OPTIMIZATION CYCLE 17 IN ANGSTROM
 
 R1              1.226971
 R2              1.504728
 R3              1.346670
 R4              1.125314
 R5              1.095712
 R6              1.096964
 R7              1.100442
 A1            123.751320
 A2            123.558704
 A3            120.651052
 A4            121.227025
 A5            121.609298
 A6            115.658693
 D1             91.860632
 D2           -179.112777
 D3            180.754128
 D4              0.000000
 D5            -88.290029
 
 *** SCFTOL TIGHTEN TO 0.500E-09 ***


 COORDINATES OF OPTIMIZATION STEP 17 IN ANGSTROM

  NO.  ATOM        X              Y              Z        Z-ATOM   MASS   TYPE

    1  C         0.000000       0.000000       0.000000       6    12.011  QM
    2  O         0.000000       0.000000       1.226971       8    15.999  QM
    3  C         1.251116       0.000000      -0.836011       6    12.011  QM
    4  C         1.849832      -1.121615      -1.279902       6    12.011  QM
    5  H        -0.967978       0.014990      -0.573694       1     1.008  QM
    6  H         2.767710      -1.077506      -1.876676       1     1.008  QM
    7  H         1.448838      -2.116632      -1.050829       1     1.008  QM
    8  H         1.663752       0.991485      -1.076140       1     1.008  QM


 
 NEW SCF-ENERGY CALCULATED IN 9 CYCLES
 

 TOTAL ENERGY    =       -191.676026420
                                                                                

 OPTIMIZATION CYCLE               STEP TIME:     0.516  TOTAL TIME:      28.392
 
 *** ENTERING OPTIMIZATION CYCLE: 18 ***
 
 
 RMSQ FORCE :   0.0000169  MAXIMUM :   0.0000100  CONVERGED : NO
 MAX FORCE  :   0.0000264  MAXIMUM :   0.0000150  CONVERGED : NO
 RMSQ DR    :   0.0005609  MAXIMUM :   0.0000400  CONVERGED : NO
 MAX DR     :   0.0012827  MAXIMUM :   0.0000600  CONVERGED : NO
 
 
 
 Z-MATRIX VARIABLES OF OPTIMIZATION CYCLE 18 IN ANGSTROM
 
 R1              1.226968
 R2              1.504739
 R3              1.346674
 R4              1.125280
 R5              1.095712
 R6              1.096963
 R7              1.100436
 A1            123.751058
 A2            123.549140
 A3            120.652192
 A4            121.226563
 A5            121.610508
 A6            115.668639
 D1             91.777994
 D2           -179.132476
 D3            180.756810
 D4              0.009483
 D5            -88.367492
 
 *** SCFTOL TIGHTEN TO 0.250E-09 ***


 COORDINATES OF OPTIMIZATION STEP 18 IN ANGSTROM

  NO.  ATOM        X              Y              Z        Z-ATOM   MASS   TYPE

    1  C         0.000000       0.000000       0.000000       6    12.011  QM
    2  O         0.000000       0.000000       1.226968       8    15.999  QM
    3  C         1.251130       0.000000      -0.836012       6    12.011  QM
    4  C         1.850590      -1.121794      -1.278455       6    12.011  QM
    5  H        -0.967943       0.014657      -0.573696       1     1.008  QM
    6  H         2.768462      -1.077840      -1.875250       1     1.008  QM
    7  H         1.450187      -2.116784      -1.048237       1     1.008  QM
    8  H         1.663161       0.991436      -1.077349       1     1.008  QM


 
 NEW SCF-ENERGY CALCULATED IN 21 CYCLES
 

 TOTAL ENERGY    =       -191.676026491
                                                                                

 OPTIMIZATION CYCLE               STEP TIME:     1.014  TOTAL TIME:      29.406
 
 *** ENTERING OPTIMIZATION CYCLE: 19 ***
 
 
 RMSQ FORCE :   0.0000109  MAXIMUM :   0.0000100  CONVERGED : NO
 MAX FORCE  :   0.0000180  MAXIMUM :   0.0000150  CONVERGED : NO
 RMSQ DR    :   0.0005969  MAXIMUM :   0.0000400  CONVERGED : NO
 MAX DR     :   0.0013625  MAXIMUM :   0.0000600  CONVERGED : NO
 
 
 
 Z-MATRIX VARIABLES OF OPTIMIZATION CYCLE 19 IN ANGSTROM
 
 R1              1.226974
 R2              1.504763
 R3              1.346680
 R4              1.125238
 R5              1.095713
 R6              1.096964
 R7              1.100425
 A1            123.748328
 A2            123.542391
 A3            120.650745
 A4            121.226082
 A5            121.611427
 A6            115.676022
 D1             91.813965
 D2           -179.128344
 D3            180.764419
 D4              0.016091
 D5            -88.324940
 
 *** SCFTOL TIGHTEN TO 0.100E-09 ***


 COORDINATES OF OPTIMIZATION STEP 19 IN ANGSTROM

  NO.  ATOM        X              Y              Z        Z-ATOM   MASS   TYPE

    1  C         0.000000       0.000000       0.000000       6    12.011  QM
    2  O         0.000000       0.000000       1.226974       8    15.999  QM
    3  C         1.251189       0.000000      -0.835965       6    12.011  QM
    4  C         1.850170      -1.121864      -1.278896       6    12.011  QM
    5  H        -0.967920       0.014726      -0.573650       1     1.008  QM
    6  H         2.768156      -1.078044      -1.875526       1     1.008  QM
    7  H         1.449265      -2.116785      -1.049248       1     1.008  QM
    8  H         1.663742       0.991344      -1.076741       1     1.008  QM


 
 NEW SCF-ENERGY CALCULATED IN 9 CYCLES
 

 TOTAL ENERGY    =       -191.676026472
                                                                                

 OPTIMIZATION CYCLE               STEP TIME:     0.516  TOTAL TIME:      29.921
 
 *** ENTERING OPTIMIZATION CYCLE: 20 ***
 
 
 *** CONVERGED BY GRADIENT AND ENERGY CRITERIA ***
 *** AFTER 19 OPTIMIZATION CYCLES ***
 
 
 RMSQ FORCE :   0.0000052  MAXIMUM :   0.0000100  CONVERGED :YES
 MAX FORCE  :   0.0000130  MAXIMUM :   0.0000150  CONVERGED :YES
 RMSQ DR    :   0.0003158  MAXIMUM :   0.0000400  CONVERGED : NO
 MAX DR     :   0.0006630  MAXIMUM :   0.0000600  CONVERGED : NO
 
 
 *** THE GEOMETRY IS OPTIMIZED ***
 
 
 *** OPTIMIZED Z-MATRIX VARIABLES IN ANGSTROM ***
 
 R1              1.226974
 R2              1.504763
 R3              1.346680
 R4              1.125238
 R5              1.095713
 R6              1.096964
 R7              1.100425
 A1            123.748328
 A2            123.542391
 A3            120.650745
 A4            121.226082
 A5            121.611427
 A6            115.676022
 D1             91.813965
 D2           -179.128344
 D3            180.764419
 D4              0.016091
 D5            -88.324940


 FINAL INPUT ORIENTATION IN ANGSTROM

  NO.  ATOM        X              Y              Z        Z-ATOM   MASS   TYPE

    1  C         0.000000       0.000000       0.000000       6    12.011  QM
    2  O         0.000000       0.000000       1.226974       8    15.999  QM
    3  C         1.251189       0.000000      -0.835965       6    12.011  QM
    4  C         1.850170      -1.121864      -1.278896       6    12.011  QM
    5  H        -0.967920       0.014726      -0.573650       1     1.008  QM
    6  H         2.768156      -1.078044      -1.875526       1     1.008  QM
    7  H         1.449265      -2.116785      -1.049248       1     1.008  QM
    8  H         1.663742       0.991344      -1.076741       1     1.008  QM


 
 *** THE GENERATED Z-MATRIX ORIENTATION IS USED ***
 
 POINT GROUP: C1
 
 GROUP ORDER: 1


 STANDARD ORIENTATION IN ANGSTROM

  NO.  ATOM        X              Y              Z        Z-ATOM   MASS   TYPE

    1  C         0.683080       0.293916       0.355219       6    12.011  QM
    2  O         1.576887      -0.331469      -0.206448       8    15.999  QM
    3  C        -0.701272       0.462993      -0.209841       6    12.011  QM
    4  C        -1.722768      -0.371572       0.061441       6    12.011  QM
    5  H         0.869333       0.797431       1.344129       1     1.008  QM
    6  H        -2.713484      -0.219428      -0.381186       1     1.008  QM
    7  H        -1.597594      -1.237501       0.723128       1     1.008  QM
    8  H        -0.842816       1.329212      -0.873591       1     1.008  QM


 ELECTRONIC CORE ENERGY      =       -461.323641180
 ELECTRONIC COULOMB ENERGY   =        193.762562308
 ELECTRONIC HARTREE ENERGY   =       -267.561078872

 EXCHANGE ENERGY             =        -25.157686534
 CORRELATION ENERGY          =         -0.970430958
 EXCHANGE-CORRELATION ENERGY =        -26.128117492

 ELECTRONIC SCF ENERGY       =       -293.689196364
 NUCLEAR-REPULSION ENERGY    =        102.013169892
 TOTAL SCF ENERGY            =       -191.676026472
                                                                                

 OPTIMIZATION CYCLE               CUM. TIME:    26.456  TOTAL TIME:      30.294
 
 TIMING STATISTICS (SECONDS)
 

 TIMER ENTRY                    NUMBER OF CALLS   CUMUL. CPU TIME   CONTRIBUT.

 INITIALIZATION                              1             0.033         0.1 %
 INPUT                                       1             0.052         0.2 %
 MATRIX MULTIPLICATION                     723             0.011         0.0 %
 DIAGONALIZATION                            86             0.008         0.0 %
 SYMMETRY ANALYSIS                          22             0.001         0.0 %
 START GUESS                                 1             1.843         6.1 %
 MPI DIAGONALIZATION                       607             2.004         6.6 %
                         ON NODE             1             1.813
                         ON NODE             2             1.804
                         ON NODE             3             1.810
                         ON NODE             4             1.787
                         ON NODE             5             1.794
                         ON NODE             6             1.803
                         ON NODE             7             1.803
                         ON NODE             8             1.803
                         ON NODE             9             1.796
                         ON NODE            10             1.797
                         ON NODE            11             1.799
                         ON NODE            12             1.776
                         ON NODE            13             1.797
                         ON NODE            14             1.792
                         ON NODE            15             1.800
                         ON NODE            16             1.808
                         ON NODE            17             1.807
                         ON NODE            18             1.785
                         ON NODE            19             1.807
                         ON NODE            20             1.804
                         ON NODE            21             1.792
                         ON NODE            22             1.801
                         ON NODE            23             1.816
           AVERAGE PER PROCESSOR                           1.808
 MPI MATRIX MULTIPLICATION                1613             0.903         3.0 %
                         ON NODE             1             1.132
                         ON NODE             2             1.126
                         ON NODE             3             1.118
                         ON NODE             4             1.116
                         ON NODE             5             1.105
                         ON NODE             6             1.128
                         ON NODE             7             1.112
                         ON NODE             8             1.131
                         ON NODE             9             1.131
                         ON NODE            10             1.112
                         ON NODE            11             1.115
                         ON NODE            12             1.134
                         ON NODE            13             1.117
                         ON NODE            14             1.122
                         ON NODE            15             1.121
                         ON NODE            16             1.117
                         ON NODE            17             1.116
                         ON NODE            18             1.121
                         ON NODE            19             1.132
                         ON NODE            20             1.126
                         ON NODE            21             1.116
                         ON NODE            22             1.116
                         ON NODE            23             1.114
           AVERAGE PER PROCESSOR                           1.112
 CORE INTEGRALS                             21             1.351         4.5 %
 ORTHOGONALIZATION MATRIX                   21             0.062         0.2 %
 MPI AUXILIARY FUNCTION FIT               1034             4.924        16.3 %
                         ON NODE             1             4.708
                         ON NODE             2             4.761
                         ON NODE             3             4.739
                         ON NODE             4             4.905
                         ON NODE             5             4.953
                         ON NODE             6             4.932
                         ON NODE             7             4.921
                         ON NODE             8             4.937
                         ON NODE             9             4.900
                         ON NODE            10             4.900
                         ON NODE            11             4.921
                         ON NODE            12             4.946
                         ON NODE            13             4.930
                         ON NODE            14             4.843
                         ON NODE            15             4.891
                         ON NODE            16             4.924
                         ON NODE            17             4.929
                         ON NODE            18             4.902
                         ON NODE            19             4.910
                         ON NODE            20             4.884
                         ON NODE            21             4.946
                         ON NODE            22             4.880
                         ON NODE            23             4.917
           AVERAGE PER PROCESSOR                           4.892
 MPI CORE HAMILTONIAN                       21             0.079         0.3 %
                         ON NODE             1             0.076
                         ON NODE             2             0.069
                         ON NODE             3             0.067
                         ON NODE             4             0.066
                         ON NODE             5             0.063
                         ON NODE             6             0.064
                         ON NODE             7             0.063
                         ON NODE             8             0.063
                         ON NODE             9             0.063
                         ON NODE            10             0.065
                         ON NODE            11             0.065
                         ON NODE            12             0.063
                         ON NODE            13             0.063
                         ON NODE            14             0.063
                         ON NODE            15             0.065
                         ON NODE            16             0.065
                         ON NODE            17             0.064
                         ON NODE            18             0.064
                         ON NODE            19             0.064
                         ON NODE            20             0.064
                         ON NODE            21             0.064
                         ON NODE            22             0.063
                         ON NODE            23             0.064
           AVERAGE PER PROCESSOR                           0.065
 SCF ITERATION                              21            19.001        62.7 %
 NULLSPACE                                   1             0.006         0.0 %
 MPI NEAR J CALCULATION                    514             2.033         6.7 %
                         ON NODE             1             1.823
                         ON NODE             2             1.820
                         ON NODE             3             1.818
                         ON NODE             4             1.828
                         ON NODE             5             1.826
                         ON NODE             6             1.810
                         ON NODE             7             1.814
                         ON NODE             8             1.808
                         ON NODE             9             1.831
                         ON NODE            10             1.851
                         ON NODE            11             1.844
                         ON NODE            12             1.856
                         ON NODE            13             1.822
                         ON NODE            14             1.846
                         ON NODE            15             1.563
                         ON NODE            16             1.845
                         ON NODE            17             1.823
                         ON NODE            18             1.833
                         ON NODE            19             1.820
                         ON NODE            20             1.815
                         ON NODE            21             1.832
                         ON NODE            22             1.827
                         ON NODE            23             1.824
           AVERAGE PER PROCESSOR                           1.825
 MPI FAR J CALCULATION                     514             0.261         0.9 %
                         ON NODE             1             0.468
                         ON NODE             2             0.482
                         ON NODE             3             0.469
                         ON NODE             4             0.465
                         ON NODE             5             0.470
                         ON NODE             6             0.471
                         ON NODE             7             0.457
                         ON NODE             8             0.478
                         ON NODE             9             0.451
                         ON NODE            10             0.466
                         ON NODE            11             0.470
                         ON NODE            12             0.343
                         ON NODE            13             0.355
                         ON NODE            14             0.449
                         ON NODE            15             0.706
                         ON NODE            16             0.457
                         ON NODE            17             0.458
                         ON NODE            18             0.470
                         ON NODE            19             0.462
                         ON NODE            20             0.460
                         ON NODE            21             0.463
                         ON NODE            22             0.412
                         ON NODE            23             0.437
           AVERAGE PER PROCESSOR                           0.453
 GRID INITIALIZATION                         2             0.004         0.0 %
 ADAPTIVE GRID GENERATION                    2             0.254         0.8 %
 MPI XC POTENTIAL                          506             4.958        16.4 %
                         ON NODE             1             4.889
                         ON NODE             2             4.875
                         ON NODE             3             4.898
                         ON NODE             4             4.865
                         ON NODE             5             4.881
                         ON NODE             6             4.888
                         ON NODE             7             4.881
                         ON NODE             8             4.877
                         ON NODE             9             4.898
                         ON NODE            10             4.894
                         ON NODE            11             4.890
                         ON NODE            12             4.865
                         ON NODE            13             4.857
                         ON NODE            14             4.879
                         ON NODE            15             4.877
                         ON NODE            16             4.878
                         ON NODE            17             4.884
                         ON NODE            18             4.886
                         ON NODE            19             4.897
                         ON NODE            20             4.878
                         ON NODE            21             4.886
                         ON NODE            22             4.893
                         ON NODE            23             4.888
           AVERAGE PER PROCESSOR                           4.886
 MPI NEAR ERI CALCULATION                  522             2.146         7.1 %
                         ON NODE             1             1.876
                         ON NODE             2             1.875
                         ON NODE             3             1.888
                         ON NODE             4             1.870
                         ON NODE             5             1.893
                         ON NODE             6             1.883
                         ON NODE             7             1.899
                         ON NODE             8             1.889
                         ON NODE             9             1.903
                         ON NODE            10             1.901
                         ON NODE            11             1.877
                         ON NODE            12             1.889
                         ON NODE            13             1.865
                         ON NODE            14             1.906
                         ON NODE            15             1.624
                         ON NODE            16             1.881
                         ON NODE            17             1.883
                         ON NODE            18             1.896
                         ON NODE            19             1.888
                         ON NODE            20             1.877
                         ON NODE            21             1.888
                         ON NODE            22             1.898
                         ON NODE            23             1.888
           AVERAGE PER PROCESSOR                           1.887
 MPI FAR ERI CALCULATION                   522             0.212         0.7 %
                         ON NODE             1             0.225
                         ON NODE             2             0.213
                         ON NODE             3             0.209
                         ON NODE             4             0.221
                         ON NODE             5             0.204
                         ON NODE             6             0.210
                         ON NODE             7             0.209
                         ON NODE             8             0.212
                         ON NODE             9             0.062
                         ON NODE            10             0.198
                         ON NODE            11             0.218
                         ON NODE            12             0.207
                         ON NODE            13             0.235
                         ON NODE            14             0.204
                         ON NODE            15             0.453
                         ON NODE            16             0.219
                         ON NODE            17             0.221
                         ON NODE            18             0.211
                         ON NODE            19             0.221
                         ON NODE            20             0.221
                         ON NODE            21             0.191
                         ON NODE            22             0.213
                         ON NODE            23             0.218
           AVERAGE PER PROCESSOR                           0.217
 OPTIMIZATION CYCLE                         20            26.456        87.3 %
 PRIMITIVES                                 35             0.003         0.0 %
 ENERGY GRADIENTS                           20             1.080         3.6 %
 MPI XC ENERGY GRADIENTS                    20             0.553         1.8 %
                         ON NODE             1             0.542
                         ON NODE             2             0.545
                         ON NODE             3             0.544
                         ON NODE             4             0.546
                         ON NODE             5             0.543
                         ON NODE             6             0.541
                         ON NODE             7             0.540
                         ON NODE             8             0.543
                         ON NODE             9             0.542
                         ON NODE            10             0.545
                         ON NODE            11             0.544
                         ON NODE            12             0.543
                         ON NODE            13             0.547
                         ON NODE            14             0.542
                         ON NODE            15             0.543
                         ON NODE            16             0.544
                         ON NODE            17             0.543
                         ON NODE            18             0.543
                         ON NODE            19             0.544
                         ON NODE            20             0.546
                         ON NODE            21             0.544
                         ON NODE            22             0.542
                         ON NODE            23             0.545
           AVERAGE PER PROCESSOR                           0.544
 MPI NEAR ERI GRADIENTS                     28             0.283         0.9 %
                         ON NODE             1             0.279
                         ON NODE             2             0.280
                         ON NODE             3             0.280
                         ON NODE             4             0.276
                         ON NODE             5             0.281
                         ON NODE             6             0.282
                         ON NODE             7             0.285
                         ON NODE             8             0.282
                         ON NODE             9             0.281
                         ON NODE            10             0.281
                         ON NODE            11             0.279
                         ON NODE            12             0.281
                         ON NODE            13             0.285
                         ON NODE            14             0.277
                         ON NODE            15             0.284
                         ON NODE            16             0.276
                         ON NODE            17             0.287
                         ON NODE            18             0.284
                         ON NODE            19             0.278
                         ON NODE            20             0.282
                         ON NODE            21             0.282
                         ON NODE            22             0.283
                         ON NODE            23             0.284
           AVERAGE PER PROCESSOR                           0.281
 MPI FAR ERI GRADIENTS                      28             0.013         0.0 %
                         ON NODE             1             0.025
                         ON NODE             2             0.029
                         ON NODE             3             0.028
                         ON NODE             4             0.033
                         ON NODE             5             0.024
                         ON NODE             6             0.025
                         ON NODE             7             0.025
                         ON NODE             8             0.026
                         ON NODE             9             0.026
                         ON NODE            10             0.028
                         ON NODE            11             0.026
                         ON NODE            12             0.026
                         ON NODE            13             0.027
                         ON NODE            14             0.026
                         ON NODE            15             0.025
                         ON NODE            16             0.029
                         ON NODE            17             0.023
                         ON NODE            18             0.022
                         ON NODE            19             0.028
                         ON NODE            20             0.029
                         ON NODE            21             0.026
                         ON NODE            22             0.026
                         ON NODE            23             0.025
           AVERAGE PER PROCESSOR                           0.026
 MPI CORE HAMILTONIAN GRADIENTS             28             0.170         0.6 %
                         ON NODE             1             0.193
                         ON NODE             2             0.193
                         ON NODE             3             0.189
                         ON NODE             4             0.190
                         ON NODE             5             0.197
                         ON NODE             6             0.194
                         ON NODE             7             0.195
                         ON NODE             8             0.187
                         ON NODE             9             0.193
                         ON NODE            10             0.194
                         ON NODE            11             0.196
                         ON NODE            12             0.195
                         ON NODE            13             0.190
                         ON NODE            14             0.190
                         ON NODE            15             0.189
                         ON NODE            16             0.192
                         ON NODE            17             0.194
                         ON NODE            18             0.198
                         ON NODE            19             0.189
                         ON NODE            20             0.191
                         ON NODE            21             0.193
                         ON NODE            22             0.191
                         ON NODE            23             0.189
           AVERAGE PER PROCESSOR                           0.191
 FORCE CONSTANTS                             1             4.011        13.2 %
 MPI FXC KERNEL                              1             0.321         1.1 %
                         ON NODE             1             0.321
                         ON NODE             2             0.321
                         ON NODE             3             0.320
                         ON NODE             4             0.321
                         ON NODE             5             0.321
                         ON NODE             6             0.321
                         ON NODE             7             0.321
                         ON NODE             8             0.321
                         ON NODE             9             0.321
                         ON NODE            10             0.321
                         ON NODE            11             0.321
                         ON NODE            12             0.321
                         ON NODE            13             0.321
                         ON NODE            14             0.321
                         ON NODE            15             0.321
                         ON NODE            16             0.321
                         ON NODE            17             0.321
                         ON NODE            18             0.321
                         ON NODE            19             0.321
                         ON NODE            20             0.321
                         ON NODE            21             0.321
                         ON NODE            22             0.320
                         ON NODE            23             0.321
           AVERAGE PER PROCESSOR                           0.321
 MPI COULOMB MATRIX                          1             0.412         1.4 %
                         ON NODE             1             0.411
                         ON NODE             2             0.412
                         ON NODE             3             0.412
                         ON NODE             4             0.412
                         ON NODE             5             0.412
                         ON NODE             6             0.411
                         ON NODE             7             0.411
                         ON NODE             8             0.411
                         ON NODE             9             0.412
                         ON NODE            10             0.412
                         ON NODE            11             0.411
                         ON NODE            12             0.412
                         ON NODE            13             0.411
                         ON NODE            14             0.411
                         ON NODE            15             0.412
                         ON NODE            16             0.412
                         ON NODE            17             0.411
                         ON NODE            18             0.412
                         ON NODE            19             0.411
                         ON NODE            20             0.412
                         ON NODE            21             0.411
                         ON NODE            22             0.411
                         ON NODE            23             0.412
           AVERAGE PER PROCESSOR                           0.411
 I/O MPGMAS INTERCOMM                        1             0.012         0.0 %
 SKELETON HESSIAN MATRIX                     1             0.175         0.6 %
 MPI NEAR ERI HESSIAN                        1             0.073         0.2 %
                         ON NODE             1             0.073
                         ON NODE             2             0.073
                         ON NODE             3             0.074
                         ON NODE             4             0.073
                         ON NODE             5             0.073
                         ON NODE             6             0.073
                         ON NODE             7             0.073
                         ON NODE             8             0.073
                         ON NODE             9             0.074
                         ON NODE            10             0.073
                         ON NODE            11             0.073
                         ON NODE            12             0.073
                         ON NODE            13             0.073
                         ON NODE            14             0.074
                         ON NODE            15             0.074
                         ON NODE            16             0.073
                         ON NODE            17             0.073
                         ON NODE            18             0.073
                         ON NODE            19             0.073
                         ON NODE            20             0.073
                         ON NODE            21             0.073
                         ON NODE            22             0.073
                         ON NODE            23             0.073
           AVERAGE PER PROCESSOR                           0.073
 MPI FAR ERI HESSIAN                         1             0.003         0.0 %
                         ON NODE             1             0.003
                         ON NODE             2             0.002
                         ON NODE             3             0.002
                         ON NODE             4             0.003
                         ON NODE             5             0.002
                         ON NODE             6             0.003
                         ON NODE             7             0.002
                         ON NODE             8             0.003
                         ON NODE             9             0.002
                         ON NODE            10             0.003
                         ON NODE            11             0.003
                         ON NODE            12             0.003
                         ON NODE            13             0.003
                         ON NODE            14             0.002
                         ON NODE            15             0.002
                         ON NODE            16             0.003
                         ON NODE            17             0.003
                         ON NODE            18             0.002
                         ON NODE            19             0.002
                         ON NODE            20             0.002
                         ON NODE            21             0.003
                         ON NODE            22             0.002
                         ON NODE            23             0.003
           AVERAGE PER PROCESSOR                           0.003
 MPI D2CORE                                  1             0.042         0.1 %
                         ON NODE             1             0.045
                         ON NODE             2             0.045
                         ON NODE             3             0.045
                         ON NODE             4             0.045
                         ON NODE             5             0.045
                         ON NODE             6             0.045
                         ON NODE             7             0.045
                         ON NODE             8             0.046
                         ON NODE             9             0.045
                         ON NODE            10             0.044
                         ON NODE            11             0.045
                         ON NODE            12             0.045
                         ON NODE            13             0.045
                         ON NODE            14             0.045
                         ON NODE            15             0.045
                         ON NODE            16             0.045
                         ON NODE            17             0.045
                         ON NODE            18             0.045
                         ON NODE            19             0.045
                         ON NODE            20             0.045
                         ON NODE            21             0.045
                         ON NODE            22             0.045
                         ON NODE            23             0.045
           AVERAGE PER PROCESSOR                           0.045
 FREQUENCY ADPT                              1             2.901         9.6 %
 I/O GRK INTERCOMM                           1             0.016         0.1 %
 BDKS_BEFORE                                 8             0.225         0.7 %
 MPI HAMILTONIAN GRADIENTS                   8             0.042         0.1 %
                         ON NODE             1             0.050
                         ON NODE             2             0.049
                         ON NODE             3             0.051
                         ON NODE             4             0.051
                         ON NODE             5             0.050
                         ON NODE             6             0.051
                         ON NODE             7             0.051
                         ON NODE             8             0.050
                         ON NODE             9             0.048
                         ON NODE            10             0.049
                         ON NODE            11             0.049
                         ON NODE            12             0.050
                         ON NODE            13             0.050
                         ON NODE            14             0.050
                         ON NODE            15             0.050
                         ON NODE            16             0.050
                         ON NODE            17             0.052
                         ON NODE            18             0.052
                         ON NODE            19             0.050
                         ON NODE            20             0.049
                         ON NODE            21             0.050
                         ON NODE            22             0.051
                         ON NODE            23             0.049
           AVERAGE PER PROCESSOR                           0.050
 MPI COULOMBA_DE2 E GRADS                    8             0.063         0.2 %
                         ON NODE             1             0.048
                         ON NODE             2             0.047
                         ON NODE             3             0.049
                         ON NODE             4             0.049
                         ON NODE             5             0.050
                         ON NODE             6             0.051
                         ON NODE             7             0.052
                         ON NODE             8             0.051
                         ON NODE             9             0.052
                         ON NODE            10             0.049
                         ON NODE            11             0.050
                         ON NODE            12             0.050
                         ON NODE            13             0.049
                         ON NODE            14             0.053
                         ON NODE            15             0.050
                         ON NODE            16             0.049
                         ON NODE            17             0.051
                         ON NODE            18             0.050
                         ON NODE            19             0.050
                         ON NODE            20             0.048
                         ON NODE            21             0.050
                         ON NODE            22             0.053
                         ON NODE            23             0.050
           AVERAGE PER PROCESSOR                           0.051
 BLDSMAT_DE2                                 8             0.012         0.0 %
 BLDPMAT_DE2                                 8             0.097         0.3 %
 P. Vector build                             8             0.332         1.1 %
 MPI ANA2DIERIS ENERGY GRADIENTS             8             0.199         0.7 %
                         ON NODE             1             0.195
                         ON NODE             2             0.194
                         ON NODE             3             0.197
                         ON NODE             4             0.197
                         ON NODE             5             0.196
                         ON NODE             6             0.197
                         ON NODE             7             0.196
                         ON NODE             8             0.196
                         ON NODE             9             0.195
                         ON NODE            10             0.197
                         ON NODE            11             0.196
                         ON NODE            12             0.196
                         ON NODE            13             0.198
                         ON NODE            14             0.196
                         ON NODE            15             0.196
                         ON NODE            16             0.195
                         ON NODE            17             0.195
                         ON NODE            18             0.196
                         ON NODE            19             0.196
                         ON NODE            20             0.194
                         ON NODE            21             0.196
                         ON NODE            22             0.194
                         ON NODE            23             0.196
           AVERAGE PER PROCESSOR                           0.196
 MPI J_HESS CALCULATION                      8             0.118         0.4 %
                         ON NODE             1             0.113
                         ON NODE             2             0.113
                         ON NODE             3             0.114
                         ON NODE             4             0.114
                         ON NODE             5             0.114
                         ON NODE             6             0.113
                         ON NODE             7             0.113
                         ON NODE             8             0.112
                         ON NODE             9             0.114
                         ON NODE            10             0.114
                         ON NODE            11             0.114
                         ON NODE            12             0.113
                         ON NODE            13             0.114
                         ON NODE            14             0.114
                         ON NODE            15             0.112
                         ON NODE            16             0.113
                         ON NODE            17             0.114
                         ON NODE            18             0.114
                         ON NODE            19             0.112
                         ON NODE            20             0.112
                         ON NODE            21             0.114
                         ON NODE            22             0.115
                         ON NODE            23             0.114
           AVERAGE PER PROCESSOR                           0.114
 MPI EN ADPT SOLVER                         24             1.115         3.7 %
                         ON NODE             1             1.117
                         ON NODE             2             1.118
                         ON NODE             3             1.116
                         ON NODE             4             1.118
                         ON NODE             5             1.116
                         ON NODE             6             1.118
                         ON NODE             7             1.115
                         ON NODE             8             1.118
                         ON NODE             9             1.115
                         ON NODE            10             1.119
                         ON NODE            11             1.118
                         ON NODE            12             1.117
                         ON NODE            13             1.118
                         ON NODE            14             1.117
                         ON NODE            15             1.118
                         ON NODE            16             1.117
                         ON NODE            17             1.120
                         ON NODE            18             1.116
                         ON NODE            19             1.118
                         ON NODE            20             1.117
                         ON NODE            21             1.119
                         ON NODE            22             1.115
                         ON NODE            23             1.117
           AVERAGE PER PROCESSOR                           1.117
 P.D. SCF MATRICES DE2 CONTR                 8             0.332         1.1 %
 P.D. SCF VEC DE2 CONTRIBUTION               1             0.018         0.1 %

 FINAL TIMING           DATE: TUE DEC 05 16:45:18 2023  TOTAL TIME:      30.297
