# Supplementary material for: Constrained Structure Minimizations on Hyperspheres for Minimum Energy Path Following
Source: J Chem Inf Model. 2025 Apr 1;65(7):3488–501. doi: 10.1021/acs.jcim.4c02351 (PMC12004539; doi:10.1021/acs.jcim.4c02351)
Supplement: Supplementary file 1 — ci4c02351_si_001.zip [file ci4c02351_si_001.zip › data_availability/rxn15/outputs/TS/rxn15-TS.mol]

[Molden Format]
[Atoms](Angs)
  C     1    6      0.000000    0.000000    0.000000
  O     2    8      0.000000    0.000000    1.231336
  C     3    6      0.807960    0.000000   -1.249852
  C     4    6      2.126697   -0.057176   -1.471407
  H     5    1     -0.958397    0.119925   -0.411229
  H     6    1      2.528425   -0.076278   -2.488375
  H     7    1      2.802495   -0.224636   -0.627069
  H     8    1      0.122240    0.156863   -2.099853
[GEOMETRIES] XYZ
    8

  C      0.000000    0.000000    0.000000
  O      0.000000    0.000000    1.231336
  C      0.807960    0.000000   -1.249852
  C      2.126697   -0.057176   -1.471407
  H     -0.958397    0.119925   -0.411229
  H      2.528425   -0.076278   -2.488375
  H      2.802495   -0.224636   -0.627069
  H      0.122240    0.156863   -2.099853
    8

  C      0.000000    0.000000    0.000000
  O      0.000000    0.000000    1.232141
  C      0.894071    0.000000   -1.193007
  C      2.233811   -0.057504   -1.301725
  H     -0.968516    0.117483   -0.447168
  H      2.721718   -0.074997   -2.280969
  H      2.839730   -0.220286   -0.403839
  H      0.279560    0.153306   -2.094739
    8

  C      0.000000    0.000000    0.000000
  O      0.000000    0.000000    1.229888
  C      1.055210    0.000000   -1.049545
  C      2.396903   -0.057005   -0.899367
  H     -0.969109    0.103778   -0.516311
  H      3.065868   -0.070190   -1.766117
  H      2.828460   -0.204650    0.098004
  H      0.611412    0.141693   -2.046469
    8

  C      0.000000    0.000000    0.000000
  O      0.000000    0.000000    1.230604
  C      1.213101    0.000000   -0.845246
  C      2.460283   -0.049189   -0.323271
  H     -0.960039    0.030984   -0.583955
  H      3.353927   -0.057808   -0.956570
  H      2.592869   -0.127923    0.763434
  H      1.040166    0.082722   -1.927905
    8

  C      0.000000    0.000000    0.000000
  O      0.000000    0.000000    1.233686
  C      1.224442    0.000000   -0.853297
  C      2.463367   -0.150926   -0.330679
  H     -0.967297   -0.039550   -0.570664
  H      3.355041   -0.195679   -0.965282
  H      2.589687   -0.227422    0.756572
  H      1.070602    0.069467   -1.938678
    8

  C      0.000000    0.000000    0.000000
  O      0.000000    0.000000    1.231845
  C      1.227184    0.000000   -0.841569
  C      2.437319   -0.335079   -0.336813
  H     -0.966460    0.011575   -0.571305
  H      3.335322   -0.372557   -0.963115
  H      2.533017   -0.595738    0.725114
  H      1.100775    0.237885   -1.906866
    8

  C      0.000000    0.000000    0.000000
  O      0.000000    0.000000    1.232391
  C      1.226197    0.000000   -0.847885
  C      2.425552   -0.402370   -0.368118
  H     -0.967756   -0.012112   -0.568295
  H      3.319114   -0.434523   -1.001013
  H      2.517989   -0.718351    0.678614
  H      1.105619    0.294611   -1.899544
    8

  C      0.000000    0.000000    0.000000
  O      0.000000    0.000000    1.231758
  C      1.228224    0.000000   -0.842081
  C      2.376567   -0.571614   -0.413811
  H     -0.966929   -0.015317   -0.570660
  H      3.267658   -0.626291   -1.048727
  H      2.429784   -1.006673    0.592122
  H      1.142043    0.414826   -1.856075
    8

  C      0.000000    0.000000    0.000000
  O      0.000000    0.000000    1.231157
  C      1.224374    0.000000   -0.850495
  C      2.325734   -0.707594   -0.512882
  H     -0.966530   -0.031508   -0.571730
  H      3.202588   -0.756616   -1.168007
  H      2.356955   -1.263576    0.432314
  H      1.164485    0.533835   -1.809723
    8

  C      0.000000    0.000000    0.000000
  O      0.000000    0.000000    1.230282
  C      1.224233    0.000000   -0.850446
  C      2.255648   -0.838367   -0.609255
  H     -0.966379   -0.033771   -0.574390
  H      3.123022   -0.891875   -1.276611
  H      2.239990   -1.500857    0.264859
  H      1.211585    0.645921   -1.740488
    8

  C      0.000000    0.000000    0.000000
  O      0.000000    0.000000    1.229160
  C      1.222496    0.000000   -0.857978
  C      2.185953   -0.937710   -0.736787
  H     -0.966697   -0.035947   -0.575195
  H      3.042976   -0.970851   -1.418830
  H      2.128877   -1.702644    0.047064
  H      1.260867    0.752675   -1.659516
    8

  C      0.000000    0.000000    0.000000
  O      0.000000    0.000000    1.228162
  C      1.224367    0.000000   -0.859730
  C      2.106463   -1.020101   -0.867067
  H     -0.967701   -0.024198   -0.575548
  H      2.960629   -1.032274   -1.553356
  H      1.989203   -1.873582   -0.188452
  H      1.330907    0.845910   -1.555683
    8

  C      0.000000    0.000000    0.000000
  O      0.000000    0.000000    1.227319
  C      1.228043    0.000000   -0.860764
  C      2.030017   -1.073735   -1.001819
  H     -0.968608   -0.011096   -0.574864
  H      2.891361   -1.055972   -1.678947
  H      1.845088   -2.000325   -0.445137
  H      1.412393    0.921066   -1.434821
    8

  C      0.000000    0.000000    0.000000
  O      0.000000    0.000000    1.226802
  C      1.235813    0.000000   -0.854806
  C      1.953124   -1.106433   -1.128284
  H     -0.969053    0.006057   -0.574138
  H      2.831177   -1.066913   -1.782566
  H      1.686049   -2.081773   -0.703799
  H      1.509397    0.971161   -1.295517
    8

  C      0.000000    0.000000    0.000000
  O      0.000000    0.000000    1.226663
  C      1.245122    0.000000   -0.845471
  C      1.880877   -1.117461   -1.244859
  H     -0.968935    0.016979   -0.573320
  H      2.782978   -1.066253   -1.864668
  H      1.526227   -2.114849   -0.957655
  H      1.612004    0.993276   -1.146712
    8

  C      0.000000    0.000000    0.000000
  O      0.000000    0.000000    1.226908
  C      1.251075    0.000000   -0.836672
  C      1.845444   -1.119320   -1.291452
  H     -0.968374    0.018403   -0.573447
  H      2.762392   -1.072581   -1.889431
  H      1.442089   -2.115132   -1.070163
  H      1.666917    0.992174   -1.068919
    8

  C      0.000000    0.000000    0.000000
  O      0.000000    0.000000    1.227026
  C      1.250757    0.000000   -0.836424
  C      1.849956   -1.121260   -1.280546
  H     -0.968135    0.015646   -0.573639
  H      2.767328   -1.076617   -1.878055
  H      1.449817   -2.116470   -1.050823
  H      1.662473    0.991763   -1.077112
    8

  C      0.000000    0.000000    0.000000
  O      0.000000    0.000000    1.226971
  C      1.251116    0.000000   -0.836011
  C      1.849832   -1.121615   -1.279902
  H     -0.967978    0.014990   -0.573694
  H      2.767710   -1.077506   -1.876676
  H      1.448838   -2.116632   -1.050829
  H      1.663752    0.991485   -1.076140
    8

  C      0.000000    0.000000    0.000000
  O      0.000000    0.000000    1.226968
  C      1.251130    0.000000   -0.836012
  C      1.850590   -1.121794   -1.278455
  H     -0.967943    0.014657   -0.573696
  H      2.768462   -1.077840   -1.875250
  H      1.450187   -2.116784   -1.048237
  H      1.663161    0.991436   -1.077349
    8

  C      0.000000    0.000000    0.000000
  O      0.000000    0.000000    1.226974
  C      1.251189    0.000000   -0.835965
  C      1.850170   -1.121864   -1.278896
  H     -0.967920    0.014726   -0.573650
  H      2.768156   -1.078044   -1.875526
  H      1.449265   -2.116785   -1.049248
  H      1.663742    0.991344   -1.076741
[Scfconv]
scf-first  1 THROUGH     24
   -191.01563032
   -187.87428747
   -189.62085613
   -191.45932372
   -191.55940725
   -191.61405070
   -191.63023868
   -191.65059951
   -191.64840975
   -191.65947029
   -191.65873757
   -191.65850687
   -191.65837173
   -191.65847189
   -191.65852294
   -191.65846510
   -191.65846385
   -191.65847411
   -191.65848192
   -191.65846891
   -191.65847308
   -191.65848125
   -191.65847317
   -191.65847320
scf-last   1 THROUGH      7
   -191.67602647
   -191.67602956
   -191.67602843
   -191.67602773
   -191.67602730
   -191.67602702
   -191.67602647
[GEOCONV]
energy
   -191.65840961
   -191.66768370
   -191.68007026
   -191.68666374
   -191.68678230
   -191.68647759
   -191.68620492
   -191.68532621
   -191.68412351
   -191.68261820
   -191.68095514
   -191.67927769
   -191.67779167
   -191.67667096
   -191.67608591
   -191.67602572
   -191.67602632
   -191.67602642
   -191.67602649
   -191.67602647
   -191.67602647
OPTIMIZATION CYCLES=   20
PRE OPTIMIZATION CYCLES=    0
ENERGY CYCLES =   21
